# Supplementary material for: Topoisomerase 1 Regulates Gene Expression in Neurons through Cleavage Complex-Dependent and -Independent Mechanisms
Source: PLoS One. 2016 May 27;11(5):e0156439. doi: 10.1371/journal.pone.0156439 (PMC4883752; doi:10.1371/journal.pone.0156439)
Supplement: S1 Table — Shown is a list of significant downregulated and upregulated genes in each condition along with raw RPKM values from each condition. (XLSX) [file pone.0156439.s007.xlsx]

## Sheet: Downregulated
Total downregulated genes
WT-Topot	Top1 cKO-Veh	Top1 cKO-Topot
Cadm2	Slc7a3	Cadm2
Ctnna2	Chac1	Nkain2
Nrg3	Hapln4	Syt1
Nkain2	Shmt2	Nrg3
Opcml	Cyb5r1	Nbea
Nrxn3	Top1	Kcnip4
Nell1	Cd24a	Luzp2
Ptprn2	Nkain2	Opcml
Cdh13	Mthfd2	Negr1
Kcnma1	Gpr4	Lphn3
Fat3	Nppc	Vps13b
Plcb1	Kcnq5	Pcdh11x
Negr1	Slc7a1	Tenm1
Kcnq5	Lrfn5	Grm7
Csmd1	Pcdh9	Grm5
Syt1	Slc6a9	Nrxn3
Ntm	Vat1	Galntl6
Dscam	Csmd1	Robo2
Tenm1	Omg	Dgkb
Bdnf	Ostn	Spock3
Nbea	Susd5	Erc2
Lsamp	Hs6st3	Pcdh9
Clstn2	Opcml	Mctp1
Nlgn1	Nell2	Dpp10
Grm7	Gm1987	March1
Erc2	Ccl21a	Npas3
Robo2	Asns	Htr2c
Vgf	Ptprd	Gria4
Nr4a1	Ptprk	Reln
Dpp10	Trpc5	Gucy1a2
Lphn3	Gm3435	Akt3
Dcc	Grm5	Ppfia2
Nrxn1	Grm7	Slc4a4
Galntl6	N4bp2l1	Gphn
Kcnip4	Tenm1	Ptprd
Pcdh9	Dlg2	Adarb2
Rims1	Slc38a2	Ctnna2
Hs6st3	Psat1	Epha5
Grm5	Chd2
Luzp2	Stc2
Prkcb	Hdac9
Rapgef4	Cdh12
Ncam2	Nlgn1
Ptprd	Nrxn1
Fgf12	Slc7a5
Akap6	Nrg3
Ctnnd2	Robo2
Kcnd2	Fam19a2
Mdga2	Psph
Nell2	Aars
Atrnl1	Nav3
Tenm2	Gm3448
Dpp6	Gm3417
March1	Epha10
Cacna2d3	Adcy8
1700010K23Rik	Tenm2
Cadps	Cox6a2
Ptprg	R3hdm1
Prkce	Aldh1l2
Fam19a2	Cadm2
Grid1	Fam131c
Lrrc7	H2-Q9
Frmpd4	H2-Q7
Exoc4	Ppfia2
Hdac9	Sema3a
Myt1l	Grm8
Ptprt	Myo16
Slc24a3	Anks1b
Kalrn	Oxr1
Gphn	Ttc27
Large	Eif4ebp1
Pclo	Ntm
Nrcam	Sord
Crhbp	Plcb1
Gpc6	Reep6
Rgs7	2310002F09Rik
Reln	Ptprr
Fos	Git1
Brinp1	Cars
Grik2	Layn
Dlgap1	Ddit3
4930539N22Rik	Bcat1
Fam150b	Lcn2
Pcdh11x	Adcyap1
Adcy8	Slc3a2
Epha5	Gucy1a2
B3galt1	Kcnt2
Ptprk	Cd74
Lrfn5	Pou3f1
Nav3	Asb11
Tenm4	Hcn1
Slc4a4	Yars
Gpc5	Pcdh15
Sorcs2	Frmpd4
Dip2c	Ift140
Ank3	Cxadr
Wbscr17	Dlgap1
Fam155a	Myo1b
Hecw2	Epha5
Chac1	Ppp1r10
Cdh8	P2rx3
Sorcs3	Kcnma1
Lhfpl3	Cdh13
Atf4	Ncam2
Hcn1	Nbea
Ppfia2	Lcorl
Grin2b	Klhl4
Unc5d	Nrxn3
Slc2a13	Trib3
Fam189a1	Grem2
Ppp2r2b	Iyd
Ldb2	Aldh18a1
Stc2	Rtn2
Mir8115	Gabra5
Prkca
Grm8
Scg2
Npas4
Cdh12
Sh3rf3
Fam19a1
Magi2
Exoc6b
Astn2
Cacnb4
Dgkb
Csmd2
Kcnt2
Fstl5
Plxna4
Gucy1a2
Ntrk2
Slit3
Adcyap1
Gpr158
Pcdh15
Dlg2
Fosb
Cacna2d1
Phactr1
Arhgap26
Spock3
Cacna1a
Tshz2
Tmem178b
Pcdh7
Gfap
Cnksr2
Rab3c
Dtna
Kcnq3
Fbxl17
Lingo2
Slc7a1
Gria4
Epha6
Mical2
Ryr2
Dlgap2
Ptgs2
Tox
Pam
Ccser1
Chrm3
Dgki
Tenm3
Cyb5r1
Sntg1
Egr4
Nptx2
Apba1
Gabrb1
Ank2
Ostn
R3hdm2
Csmd3
Myo16
Stxbp5l
Apba2
Edil3
Dgkg
Fmn2
Ppp3ca
Nxph1
Erbb4
Slit2
Asns
Slc8a1
Pcsk1
Dusp4
Rbms3
Cntnap5a
Diras2
Grin2a
Hivep2
Ttc7b
Kcnh7
Sema5a
Slc24a2
Sowahb
Fhod3
Kirrel3
Cacna1c
Dock3
Cadps2
Tyro3
Mthfd2
Tanc2
Slc35f1
Sema7a
Dner
Shmt2
4930545L23Rik
Arap2
Mctp1
Otud7a
Tmem132b
Slc9a9
Dab1
Caln1
Vps13b
Kcnab1
Agap1
4833424O15Rik
Slco3a1
Egr1
Slc1a2
Smyd3
Camk1d
Nppc
Ephb1
Sorcs1
Lrrc4c
Diap2
Sgip1
Psd3
Hs6st2
Ptprr
Lgi2
Hs3st4
BC049635
Gm10421
Lrp1b
Itpka
Gria1
Npas3
Dusp1
Man1a
Vat1
Frmd5
Mapk10
Fosl2
Cntn1
Adarb2
Klhl2
Arid1b
Mbd5
Hsd17b12
Zmat4
Pknox2
Sh3kbp1
Pbx1
Dennd1a
Tnik
Vsnl1
Il1rapl1
Slc1a3
Cntn4
Hmgcr
Ppm1l
Dst
Atxn1
Spock1
Gm5136
Cask
Ptprm
Pex5l
Sema3e
Tnr
4933413L06Rik
Kcnh1
Sc4mol
Thrb
Ddah1
Penk
Rsrc1
Gabrb3
Psph
Anks1b
Cort
Wwox
Cyp51
Fgf14
Syt12
3110047P20Rik
Gng4
Xylt1
Sorbs2
Slc7a3
Galnt18
Kcnb2
Cacna1e
Ube2e2
Gria3
Slc7a5
Hapln4
Adcy1
Gpr3
App
Enox1
Xkr4
Nav2
Plcl1
Klf12
Robo1
Nos1ap
Plxna2
Lcn2
Maml3
AI854517
Stk39
Tcap
Col26a1
Ncam1
Wif1
Reep6
Ppargc1a
Pthlh
Etv5
Fras1
Dym
Fto
Akt3
Asb11
Plk3
Junb
Dlg1
Herpud1
Aff3
Asph
Fry
Arc
Fmn1
Nebl
Prkg1
Mir690
Car10
Trappc9
Celf2
Thsd7a
Cap2
Pi4ka
Nfil3
Nf1
Jazf1
Acvr1c
Cds1
Asap1
Trib1
Pid1
Chchd3
Pnoc
Clic4
Gfod1
Efna5
Ntrk3
Tmem132d
Per1
Ccdc148
Wnt10b
Acan
6430573F11Rik
Atf6
Kcnn2
Dusp6
Kcnj3
Stau2
Ralyl
Tfrc
Thsd4
Scn8a
Ryr3
Gpr26
Apoe
St7
Fam135b
Cpq
Pappa2
Cartpt
Rbfox3
Ttl
Fam172a
Lclat1
Ext1
Usp29
Rbfox1
Cdh11
Rgs4
Insig1
Myo6
Map3k5
Npas2
Cldn10
Wdr7
Mvd
Unc5c
Cntn3
Spry2
Git1
Nr4a3
Nr4a2
Tll1
Pmvk
Gjb6
Dusp5
Aqp4
Cars
Farp1
Slc6a17
Slc7a11
Tmeff2
Hsd17b7
Gtdc1
Cpne4
2010106C02Rik
5930412G12Rik
Cntn5
Sox5
Susd5
Scd1
Wdfy3
Mir670
Trpc6
Nupr1
Setbp1
Necab1
Oxr1
Ppm1h
Gm10791
Sel1l3
Nsdhl
Vps13d
Rspo1
Cadm1
Sv2b
Uvrag
Grip1
Mars
Slc6a9
Bach2
Phactr3
Gpm6b
Samd12
Smap1
Nol4
Scg5
Kcnf1
Hecw1
Cd74
Gab2
Eif4ebp1
Bckdhb
Chchd6
Aldh18a1
Itpr1
Shc3
Dok6
Cntnap4
Grasp
4932438A13Rik
Phospho1
Dnm3
Rcan2
Ctif
N4bp3
Yars
Alk
Fstl4
Vegfa
Zfp703
Pdzd2
Gm10677
Rptor
Kcnip1
Chst8
Msra
Stac2
Hs3st5
Astn1
Cox6a2
Atxn10
Syndig1
Mmp3
Itpr2
Pitpnc1
Rian
A830018L16Rik
Actr3b
Cxcl1
Brinp3
Btbd9
Zfp385b
Gars
Braf
Ddr2
Baiap2l2
Galnt13
Syt16
Sbf2
Gad2
Zfp804a
Vip
Zfp536
Gpm6a
Spry4
Srp54b
Fyn
Ralgapa2
Ttll11
Trpc5
Dok5
Igf1
Ntng1
Sox6
Gabra5
Camk4
Park2
Macf1
Rps6ka3
Thsd7b
Acaca
Slc1a4
Ttbk1
Plcl2
Aldh1l2
Asic2
Elmo1
Sema3a
Etl4
Tmem200a
Unc13a
Kcmf1
Abi3
Slc38a2
Mcfd2
Atp2b2
Snd1
Hivep1
Spon1
Myo1e
Sulf2
Pde4dip
Sepp1
Tasp1
Osbpl10
Cdc42bpa
N4bp2l1
Sorl1
H2-D1
Mark1
Ptk2
Dennd5b
Psat1
Aig1
Ergic1
Gmds
Lars
Arl4a
Srp54a
Fut9
Reps2
Atp8a1
Bcas3
Aars
Numb
Dock4
Chka
Ralgapa1
Ddit4
Gja1
Dgkk

## Sheet: Upregulated
Total upgulated genes
WT-Topot	Top1 cKO-Veh	Top1 cKO-Topot
Mug1	2500004C02Rik	Nes
Clca1	Trp53i11	Cdkn1a
Ttc22	Grp	Phlda3
Abca8a	Palmd	Slc5a3
Cyp2b19	Hap1
Gstm7	Cd34
2500004C02Rik	Rab26
Gm2011	Rprm
1110015O18Rik	Fam212b
Samd9l	Slc30a3
Vit	6330403A02Rik
Kctd4	Htr1a
Cd36	Vamp1
Olfm4	Sub1
Mdga1	Calb1
Cdkl4	Smad3
B930025P03Rik	Shroom2
Rab26	Tppp
D830031N03Rik	Lrrn1
Ldhd	Pnmal2
C630043F03Rik	Tmem158
Vwa3a	AI504432
Sec14l3	Akap5
C1qtnf1	Hpca
Rxfp3	Nhsl2
Plscr2	Scube1
Gstm6	Pik3r3
Syt17	Kctd12
Krt1	Atp2b4
Ctxn2	Fam84a
Lmo1	Cplx2
Ccdc74a	Fam163b
Lpar6	Rasgrp1
Gpr52
Gpc2
Hap1
F730043M19Rik
Slc16a11
Irf9
Ypel1
Calb2
Morn2
Rasl10a
Gm5468
Top1mt
Cxcr4
Thbs3
Fzd1
1700003M07Rik
Gsta4
Ccs
Exph5
Smco3
Cd34
4930570G19Rik
Kcnip2
Rbm45
Filip1
Myt1
D630023F18Rik
Rhbdl3
Crym
Htr1a
4933421O10Rik
Neurod1
Per3
Rab7l1
Rprm
Palmd
Zfp467
Gm15441
Tppp3
A430105I19Rik
Trp53bp2
Syt10
Txnip
Ece2
Mro
Kcnk9
Pnmal2
Hist3h2a
Sp9
Wdr6
Wnt5a
Dclk3
Cdo1
Il34
Gpd1
Ndp
Cryz
Akr1c14
Grb14
Apaf1
Kctd12
Pnkp
Calb1
Fzd7
Itga4
Npy1r
H2afj
Tra2a
Dusp15
Tmem145
Dact1
Cygb
Pgd
Arrdc3
Mycl
Enpp2
Ech1
6330403A02Rik
Fxyd7
Rbm24
Prokr2
Lrrn1
Slx1b
Rgs12
6330403K07Rik
Ptpru
Mtus1
Cacna1g
Hexim1
Shroom2
Decr2
Rnf112
Nfs1
Extl1
D430019H16Rik
3830406C13Rik
Dhx9
Znrf2
Pik3ip1
Nhsl1
Gdf11
Slc6a11
Cdhr1
Ing1
Klhl5
Tet1
Pxdn
Mycn
Eif5a2
Nes
Rbm14
Vstm2l
Cmpk2
Prkaa1
Dalrd3
Fam212b
Fbxo9
Gpr39
Lypd1
Arxes2
Ntsr1
Smarcd3
Prss23
Scn3a
Nhsl2
Tbr1
Irak1
Arrdc4
Oprl1
Sema6c
Car11
Arx
Sez6
Slc17a6
Gfra4
Sub1
Enc1
Vim
Nudt10
Gpr12
Fam211b
Higd2a
Tmem191c
Crip2
Sertad4
Serinc5
Lix1l
Nnat
Limd2
Pcdh19
Fam126a
Dcakd
Trp53inp1
Prps2
Mapk3
Fam214a
Ydjc
Dbpht2
Cacnb3
Ccndbp1
Zfp706
Faim2
Cntn2
Ccdc71l
Dpysl4
Zhx1
1500009C09Rik
Lhx2
Synm
Pik3r3
Ifngr2
Atp2b4
Lpl
Anxa7
Cplx2
Lats2
Kcnj9
Mllt6
Chd3
Hpca
Cyld
Doc2b
Cdkl2
Ak1
Smarca2
Homer2
Efnb3
Ina
4933431E20Rik
Naa60
Mgea5

## Sheet: Raw RPKM values
Gene	WT-VEH-Rep1	WT-VEH-Rep2	WT-VEH-Rep3	WT-Topot-Rep1	WT-Topot-Rep2	WT-Topot-Rep3	Top1 cKO-VEH-Rep1	Top1 cKO-VEH-Rep2	Top1 cKO-VEH-Rep3	Top1 cKO-Topot-Rep1	Top1 cKO-Topot-Rep2	Top1 cKO-Topot-Rep3
0610005C13Rik	0.941843	0.333265	0.441786	0.55849	0.455029	1.04131	0.609941	0.505299	0.736528	0.310103	0.240405	0
0610007N19Rik	1.42071	0	0.333204	0.842449	1.02958	1.83254	2.53016	0.508143	1.38876	1.87109	1.08791	3.17791
0610007P14Rik	35.6623	40.3804	48.0929	38.3287	34.4588	38.4428	37.5295	34.1203	45.3183	30.8224	20.9364	41.1127
0610009B22Rik	26.5331	21.5937	30.4921	24.3869	27.2401	31.7798	28.7814	20.4036	34.7548	22.277	22.0109	31.9579
0610009D07Rik	34.7684	32.8068	39.4957	38.4286	42.508	45.3262	35.5356	33.3305	55.8579	29.5923	29.9443	49.8127
0610009L18Rik	1.27882	1.81	1.59959	1.51661	4.11886	3.77031	1.65633	3.35419	5.33356	2.24561	4.78746	1.17354
0610009O20Rik	8.68999	5.91625	4.54054	9.26227	9.77846	8.43208	8.97577	8.34078	5.50533	6.08456	8.08631	4.5425
0610010B08Rik	0	0	0	0	0	0	0	0	0	0	0.00987325	0
0610010F05Rik	20.2462	14.0116	18.4544	13.1038	11.2935	16.0057	11.9121	9.22881	12.2866	8.91619	7.75993	11.6928
0610010K14Rik	6.66948	6.97725	7.61703	9.62918	5.32364	5.12962	6.38488	7.67494	7.71	7.25615	3.25674	3.59243
0610011F06Rik	13.7222	11.5608	20.2294	29.8355	20.2044	20.2285	12.6951	17.2948	16.3518	9.03614	14.0104	16.6402
0610012G03Rik	19.3232	21.5251	33.5697	32.677	34.0574	35.3426	29.4305	29.9488	37.2175	25.92	32.6989	39.6517
0610012H03Rik	0	0	0	0	0	0	0	0	0	0	0	0
0610030E20Rik	3.57875	2.73364	2.3448	3.97475	3.89708	4.27071	3.01657	3.61651	3.90917	3.66585	4.11789	3.12775
0610031J06Rik	14.4303	13.8593	9.34733	16.5024	19.2551	19.7529	9.12262	10.6912	5.91099	12.4436	9.12064	6.62119
0610031O16Rik	0	0	0	0	0	0	0	0	0	0	0	0
0610037L13Rik	4.93995	5.06308	3.19608	5.65652	3.78567	9.79329	5.73637	4.63038	4.26271	4.7112	4.348	4.22064
0610038B21Rik	0.172805	0.244584	0.972683	0.614816	0.166974	0.509479	1.34291	0.988908	1.35135	0.227586	1.0586	0.951478
0610039K10Rik	3.32223	3.52664	3.11668	2.62667	3.21011	3.26496	2.15149	3.16867	3.46401	3.64616	2.82666	2.66764
0610040B10Rik	4.20335	1.6998	0	2.84855	2.90107	0.885191	2.33323	3.43634	4.69579	2.3725	3.67853	2.47971
0610040F04Rik	0.993322	0.937281	1.24249	1.43982	1.38638	0.976199	1.57246	0.94741	0.690476	1.74428	1.46493	1.06348
0610040J01Rik	1.12759	0.997473	1.58674	1.50442	1.77049	1.45445	0.730229	0.705776	0.220445	0.92815	0.719541	1.55214
0610043K17Rik	0	0	0.803705	0	0.413899	0	0	0	0	0	0	0
1010001N08Rik	0	0	0	0	0	0	0	0	0	0	0	0
1100001G20Rik	0	0	0	0	0	0	0	0	0	0	0	0
1110001A16Rik	7.3252	7.40564	12.7623	7.23944	11.9652	8.22735	6.551	7.85995	8.18338	5.74247	5.34216	10.3233
1110001J03Rik	4.19378	11.8715	19.1095	14.9208	21.419	22.0794	13.1915	14.9998	24.3625	7.89033	14.0689	30.5134
1110002L01Rik	56.08	55.4377	50.8891	46.6408	42.9337	45.0392	41.742	41.7708	37.8039	43.7053	39.9908	37.5544
1110004E09Rik	17.5188	11.9148	14.0871	16.1894	18.0268	17.7758	10.6085	7.32378	10.6752	9.28889	6.73655	6.26362
1110004F10Rik	70.8901	72.8503	99.0487	87.2025	75.4203	95.0524	75.9446	83.0782	101.437	77.7195	74.8812	109.001
1110006O24Rik	0	0.485341	0	0	0.66267	1.01099	0.444136	0.735879	0.536312	0.451611	0.700216	0
1110007C09Rik	4.28462	3.7319	1.23678	1.17262	0.95539	0	0.853764	0.471528	1.03096	1.3022	0	1.36104
1110008F13Rik	42.2425	40.9269	50.4797	50.3957	38.6303	41.5143	49.502	39.3906	70.787	62.919	46.7237	60.9164
1110008J03Rik	9.65318	12.7669	14.8458	11.6359	9.93905	18.1959	6.35392	7.69766	16.8302	10.0039	9.53275	16.9909
1110008L16Rik	3.80561	2.63333	2.69745	3.8112	4.3309	3.61534	2.40976	2.60129	2.24854	2.0048	2.07228	3.2595
1110008P14Rik	47.7834	97.1846	65.5455	60.9547	52.3787	43.2108	76.9717	69.5112	93.5745	66.6329	47.9669	99.4912
1110012L19Rik	15.4712	8.12325	17.7913	15.0927	20.7358	22.071	13.2512	8.74654	11.7083	15.1174	8.66235	16.831
1110015O18Rik	0.344028	0	0.645487	2.652	2.16072	3.55003	0.445588	0.615238	1.34516	0.679632	1.05376	0.947122
1110017D15Rik	0.204996	0.870437	0.769251	0.243115	0	0.302193	0	0.146641	0	0.269981	0.627902	0
1110019D14Rik	0.703705	0.249001	1.65042	1.0432	1.69989	2.07472	0.455722	1.25846	1.92606	1.62187	0.718482	2.42166
1110020A21Rik	0	0.612768	0	0	0.418327	0.638212	0.280372	0.309695	0.677121	0.285091	0	0.595946
1110025L11Rik	0	0	0	0	0	0	0	0	0	0	0	0
1110028F11Rik	0	0	0	0	0	0	0	0	0	0	0	0
1110028F18Rik	0	0	0	0	0	0	0	0	0	0	0	0
1110032A03Rik	13.609	8.79347	10.8242	15.2625	13.7215	20.9339	12.2619	13.756	13.1873	12.4683	9.06185	17.1041
1110032F04Rik	8.06277	3.90025	12.064	5.08362	3.45156	5.56671	9.12107	7.37374	8.6197	7.79603	7.08585	10.5366
1110034G24Rik	2.50827	1.77507	4.37001	2.33725	3.63543	3.69754	3.01667	5.51091	6.72509	2.35957	4.20726	7.64521
1110036E04Rik	0	0	0	0	0	0	0	0	0	0	0	0
1110037F02Rik	7.71594	8.61074	6.68174	8.75478	8.20827	9.5698	6.96679	6.95241	6.14996	7.08405	6.85535	6.12757
1110038B12Rik	3.15251	3.18713	3.37996	4.27283	4.78677	3.98336	3.49985	2.57726	10.5655	4.74501	8.73651	8.05905
1110038F14Rik	9.67837	9.93141	12.2574	11.1911	10.2869	9.9871	8.14807	7.09635	5.29799	10.1972	5.92897	12.3233
1110046J04Rik	1.36274	1.92879	0	0.404037	0.658378	1.00444	2.64755	0	0	2.69212	0.695681	0.46896
1110051M20Rik	28.9711	20.408	24.5485	19.475	24.2524	18.5	30.6068	23.8756	22.3424	22.8579	19.4925	15.8047
1110054M08Rik	5.55654	2.18461	1.15839	3.66099	2.68451	5.00569	5.99739	3.0915	1.44842	1.21967	1.5759	1.69971
1110057K04Rik	10.6914	9.68473	9.94973	11.5637	13.2232	10.339	7.53312	11.1354	10.3005	9.57488	10.654	8.35924
1110058L19Rik	11.0908	11.7732	24.5251	12.2136	17.9884	22.7723	14.8779	12.7504	22.3022	4.69498	11.3237	14.7214
1110059E24Rik	9.60428	6.79682	10.3962	13.5806	12.4925	14.1581	12.2003	13.3442	17.0433	9.00019	9.99455	16.7798
1110059G10Rik	3.60287	2.5497	3.96778	3.7155	4.08673	3.00195	2.9419	3.80986	3.55247	2.57881	3.59856	4.20472
1110059M19Rik	0	0	1.33733	0	0	1.40095	0.307725	0	1.48636	0.312905	1.21288	0.981131
1110065P20Rik	46.4338	36.7843	54.6138	59.9998	49.8892	72.0259	39.4959	42.3872	62.3259	31.946	41.3944	57.7161
1190002F15Rik	0	0	0	0	0	0	0	0	0	0	0.443856	0
1190002N15Rik	10.9948	6.41334	9.00182	11.4588	10.8813	12.9664	11.4788	10.9633	14.7991	9.74127	14.2192	14.1256
1190003K10Rik	0	0	0	0	0	0	0	0	0	0	0	0
1190005I06Rik	1.80144	1.52982	0	1.70913	2.08877	1.59334	2.33323	1.0309	2.25398	0.949001	0	1.48783
1190007I07Rik	1.76517	1.49902	3.31191	1.25604	1.36448	3.12253	0.914502	2.52537	4.41719	1.39484	2.52313	0.971913
1200014J11Rik	3.60689	2.67127	3.06897	4.07864	2.79624	3.15315	3.31363	2.82015	2.42704	4.69507	3.72546	2.36701
1300002E11Rik	0.399205	0	0.873848	0.473438	0.900044	1.27505	0.603229	0.523536	0.416242	0.350504	1.15483	0.457927
1300002K09Rik	0.0733026	0.103751	0	0	0.0708288	0	0	0	0	0	0	0
1300017J02Rik	0	0.164861	0	0	0	0	0	0	0	0	0	0
1500004A13Rik	9.0643	9.13451	11.0205	7.39587	12.542	12.6138	15.2152	19.5039	17.6925	14.4208	21.841	17.8673
1500009C09Rik	34.45	24.4777	29.8525	62.6787	60.0242	53.2316	33.3305	36.5195	22.937	22.4121	26.9804	15.9974
1500009L16Rik	8.41277	9.71377	12.8769	13.3904	11.5515	20.2342	9.7493	11.4024	15.5815	11.0797	13.1102	14.323
1500011B03Rik	69.0855	63.6868	70.4964	73.3076	83.2961	66.3312	70.0534	87.459	81.7489	81.2091	88.4797	75.2854
1500011K16Rik	36.7823	39.6214	53.134	38.6035	28.936	49.4239	43.0031	35.6255	62.1099	39.0112	31.9049	61.3851
1500012F01Rik	3.58813	3.04712	8.07871	1.2766	10.4011	6.34729	4.18263	3.33672	7.85664	2.83535	1.09904	7.40868
1500012K07Rik	1.80556	2.12962	2.07026	0.832729	1.26001	1.33082	1.55905	1.65035	0.941307	1.32107	1.02415	0.828461
1500015A07Rik	0.282351	0.799263	0.264882	1.67427	0.818466	1.6649	0.914256	1.6158	1.104	1.85929	5.33318	3.69228
1500015L24Rik	0	0	0	0	0	0	0	0	0	0	0	0
1500015O10Rik	3.27274	2.94773	8.37344	5.2927	1.14993	10.5262	13.102	1.91545	5.58395	4.31023	16.0998	6.55271
1500017E21Rik	9.30482	13.5901	10.9578	13.6177	10.5212	12.5493	15.1287	14.3034	17.03	16.9477	17.6866	20.3024
1600002D24Rik	0	0	0	0	0	0	0	0	0	0	0	0.327932
1600002H07Rik	2.71271	3.14141	0.462705	2.77844	1.54887	1.81769	1.75676	2.29331	2.50706	2.5983	1.88842	3.90383
1600002K03Rik	0	0.57447	0.761535	1.92541	2.74527	1.19665	3.67988	1.16136	0.634801	2.13818	2.07201	3.3522
1600010M07Rik	0	0	0	0	0	0	0	0	0	0	0	0
1600012H06Rik	14.129	10.8096	13.6131	13.6994	12.5453	17.0284	18.1763	14.1361	14.4831	12.573	11.5991	14.4552
1600014C10Rik	6.48935	10.4815	11.3163	9.68797	10.9178	11.2544	7.21846	9.17489	11.9405	9.45145	12.3938	14.2923
1600014C23Rik	0	0	0	0.604489	0.492507	0	0	0	0	0	0	0.701623
1600014K23Rik	0	0	0	0	0	0	0	0	0	0	0	0
1600015I10Rik	0	0	0	0	0	0	0	0	0	0	0	0
1600016N20Rik	0.258613	0.183017	0	0.153351	0	0.190616	0	0.0924974	0	0	0	0.177993
1600019K03Rik	0	0	0	0	0	0	0	0	0	0	0	0
1600020E01Rik	0.389068	3.30405	5.83994	0.92283	3.0075	1.14708	3.52746	1.39157	4.25955	0	1.58895	4.28447
1600023N17Rik	0	0.369669	0	0.309748	0.757102	1.15506	0.338284	0.186832	0	0	0	0.359521
1600025M17Rik	0	0	0	0	0	0	0	0	0	0	0	0
1600027J07Rik	0	0	0	0	0	0	0	0	0	0	0	0
1600029I14Rik	0	0	0.572476	0	0	0	0	0	0	0	0	0
1600029O15Rik	0.582524	0	0.546484	1.03627	1.40716	1.0734	0.754489	0.729224	2.04992	1.15078	0.446068	1.80417
1700001C02Rik	0	0	0	0	0	0	0	0	0	0	0	0
1700001C19Rik	0	0	0	0	0	0	0.189673	0	0	0	0	0
1700001D01Rik	4.6966	0	4.40602	4.45595	0	0	0	6.71928	7.34555	8.04109	3.83618	0
1700001F09Rik	0	0	0	0	0	0	0	0	0	0	0	0
1700001G11Rik	5.83703	6.31767	4.50956	6.51523	7.29888	6.07384	8.00488	7.12278	9.1292	7.23521	7.71243	6.14424
1700001G17Rik	0	0	0	0.351257	0.572373	0.436614	0.383617	0.211869	0.463233	0.390074	0.302402	0
1700001J03Rik	0	0.481574	0	0.403514	0	0	0	0	0	0	0	0
1700001J11Rik	0	0.150895	0.400061	0	0	0.15716	0.276167	0.152525	0.333483	0.842446	0.2177	0.146752
1700001K19Rik	1.10975	1.96338	0.520543	0.987078	1.07229	0.408981	0.718675	0.992298	1.73566	0.730771	1.41631	0.381896
1700001K23Rik	0	0	0	0.643127	0.523987	0	0	0	0	0	0.553676	0.746469
1700001L05Rik	0.263053	0.372319	0.246778	1.24787	1.73687	0.646297	1.24927	1.0663	0.41142	1.21255	0.850495	0.362098
1700001L19Rik	2.4771	2.2686	4.37429	8.29473	4.36462	10.0956	1.88727	3.23121	2.96264	0.57571	1.19017	1.40402
1700001O22Rik	0	0	0.311734	0.197041	0.160539	0	0.215194	0	0.259855	0	0	0
1700001P01Rik	0	0	0.794645	0.502281	0	0	0	0	0	0.557787	0	0.582991
1700003C15Rik	0	0	0	0	0	0	0	0	0	0	0	0
1700003D09Rik	3.60547	1.07433	2.4923	3.60077	1.65022	2.51762	2.94937	1.9004	2.67111	3.99868	1.54997	3.13452
1700003E16Rik	10.4124	8.36941	12.5419	12.0437	7.32839	10.6119	9.98979	9.28745	8.44416	8.63424	10.4998	10.0861
1700003E24Rik	0	0	0	0	0	0	0	0	0	0	0	0
1700003F12Rik	0.720574	0.509941	0	1.28185	2.08877	1.06223	0	0.773177	1.69048	0.474501	2.57497	3.47159
1700003G13Rik	0	0	0	0	0	0	0	0	0	0	0	0
1700003G18Rik	0	0	0	0	0	0	0	0	0	0	0	0
1700003H04Rik	0	0	0	0	0	0	0	0	0	0	0	0
1700003L19Rik	0	0	0	0	0.342961	0.52323	0	0	0	0	0	0
1700003M02Rik	0.154258	0.436665	0.289428	0.182942	0	1.59179	0	0.220692	0.241262	0	0.472492	0.424677
1700003M07Rik	1.13857	2.5784	1.06813	7.0215	4.95066	6.04229	1.91709	2.11759	1.06844	3.74876	4.99866	3.76143
1700003P14Rik	0	0	0	0	0	0	0	0	0	0	0	0
1700006A11Rik	0	0	0	0	0	0	0	0	0	0	0	0
1700006E09Rik	0	0	0	0	0	0	0	0	0	0	0	0
1700006F04Rik	0	0	0	0	0	0	0	0	0	0	0	0
1700006H21Rik	0	0	0	0	0	0	0	0	0	0	0	0
1700007B14Rik	0.122501	0	0	0	0	0	0.158664	0	0	0	0	0
1700007F19Rik	0	0.227541	0	0.190658	0	0	0.416445	0.23	0	0.423454	0.32828	0.663883
1700007G11Rik	0	0	0	0.364815	0	0.453466	0	0	0.962225	0	0	0
1700007J10Rik	0	0.336884	0	0	0	0.701744	0.308282	0.681049	1.11679	0.626942	0.729048	1.31054
1700007K09Rik	0.391383	0.553954	0	0.464162	0	0.576955	0	0	0	0.515455	0	0
1700007K13Rik	2.62681	5.11214	3.08037	5.84113	3.80725	5.32441	2.5517	4.46274	7.7032	9.51371	5.6992	13.5595
1700007L15Rik	0.706066	0.499674	0	0	0	0	0.457251	1.01015	0	0.929894	0.720893	0
1700007P06Rik	0	0	0	0	0	0	0	0	0	0	0	0
1700008A04Rik	0	0	0	0	0	0	0	0	0	0	0	0
1700008F21Rik	0.324503	0.229646	0.304426	0.384845	0.627104	0.239182	0.210149	0.348192	0	0.213686	0.165659	0.446684
1700008I05Rik	0	0	0	0	0	0	0	0	0	0	0	0
1700008J07Rik	0.649139	0.459387	0.405985	0.64154	2.19531	1.43539	0.980898	0.619135	1.5229	0.427461	2.43016	1.34033
1700008K24Rik	0	0.393923	0	0	0.268925	0.410279	0	0.19909	0	0	0.284162	0
1700008O03Rik	3.1968	2.05667	2.72638	1.37864	2.24649	1.28524	0.376411	1.03945	0.909063	0.765493	1.78033	2.00021
1700008P02Rik	0	0	0	0	0	0	0	0	0	0	0	0
1700009C05Rik	0	0	0	0.399381	0	0.496432	0.436174	0	0	0	0	0.463556
1700009J07Rik	0	0	0	0	0	0	0	0	0	0	0	0
1700009N14Rik	0	0	0	0	0.201693	0	0	0	0	0	0	0
1700009P17Rik	2.04677	0.724235	0.480034	1.5171	0.494424	1.50861	2.31961	0.549046	1.20044	0.673902	0.261219	0
1700010B08Rik	0	0	0	0	0	0	0	0	0	0	0	0
1700010D01Rik	0	0	0	0	0.511336	0	0	0.378551	0	0	0	0
1700010I02Rik	0	0	0	0	0	0	0	0	0	0	0	0
1700010I14Rik	0.140797	0.199281	0.264173	0.333958	0	0.622666	0	0.100717	0.220209	0.927156	0.431262	0.38762
1700010J16Rik	0	0	0	0	0	0	0	0	0	0	0	0
1700010K23Rik	45.1277	43.9123	39.6897	0.836237	2.7253	2.07889	28.3116	19.1671	17.6451	2.78594	8.63912	2.91183
1700011A15Rik	0	0	0	0	0	0	0	0	0	0	0	0
1700011B04Rik	0	0	0	0	0	0	0	0	0	0	0	0
1700011E24Rik	0	0	0	0	0	0	0	0	0	0	0	0.430997
1700011H14Rik	0	0	0.425409	0	0	0	0	0	0	0	0.231494	0.312101
1700011I03Rik	0	0	0	0	0	0	0	0	0	0	0	0.377122
1700011L22Rik	0	0	0	0	0	0	0	0	0	0	0	0
1700011M02Rik	0	0	0	0	0	0	0	0	0	0	0	0
1700012A03Rik	0	0	0	0	0	0	0	0	0	0	0	0
1700012B07Rik	0	0	0	0	0	0	0	0	0	0	0	0
1700012B09Rik	0	0	0	0	0	0.56933	0	0	0	0	0	0
1700012D01Rik	0	1.07433	0	1.35029	1.83358	1.67841	0.491561	1.08594	0.59358	1.99934	0.774986	1.04484
1700012D14Rik	0.840286	0	1.5766	0	0.405964	1.2387	0	1.20217	0	0.553332	0	0
1700012I11Rik	0	0	0	0	0	0	0	0	0	0	0	0
1700012L04Rik	0	0	0	0	0	0	0	0	0	0	0	0
1700012P22Rik	0	0	0	0	0	0	0	0	0	0	0	0
1700013D24Rik	0	0	0	0	0	0	0	0	0	0	0	0
1700013F07Rik	1.79223	0.634168	1.68134	1.06275	0.432937	0.6605	0	0.320511	0.700768	0	0.457466	0
1700013G24Rik	0	0	0	0	0	0	0	0	0	0	0	0
1700013H16Rik	0	0	0	0	0	0	0	0	0	0	0	0
1700015E13Rik	0	0.523568	0	0	0	0	0.479117	0.264613	0	0	0	0
1700015F17Rik	0	0	0	0	0	0	0	0	0	0	0	0
1700015G11Rik	0	0	0	0	0	0	0	0	0	0	0	0
1700016C15Rik	0	0.501019	0.664165	0	0.342037	0	0.458482	0.253216	0	0	0	0
1700016D06Rik	0	0	0	0	0	0	0	0	0	0	0	0
1700016G22Rik	0	0	0	0	0	0	0	0	0	0	0	0
1700016H13Rik	0	0	0	0	0	0	0	0	0	0	0	0.384329
1700016K19Rik	0.572382	0.810135	1.61091	0.678817	0.829599	1.68755	0.741354	1.02361	1.79043	1.13075	0.584402	0.787894
1700016L04Rik	0	0	0	0.34504	0.281121	0	0.376827	0.208119	0.910069	0	0	0.800968
1700016L21Rik	0	0	0	0	0	0	0	0	0	0	0	0
1700016P04Rik	0	0	0	0	0	0	0	0	0	0	0	0
1700017B05Rik	3.36029	2.86874	1.80137	5.75632	4.68996	1.80844	2.1416	2.02219	0.667371	3.0206	1.74266	1.32157
1700017D01Rik	0	0	0	0	0	0	0	0	0	0	0	0
1700017G19Rik	0	0	0	0	0	0	0	0	0	0	0	0
1700017J07Rik	0	0	0	0	0	0	0	0	0	0	0	0
1700017N19Rik	0	0	0	0	0	0	0	0	0	0	0	0
1700018A04Rik	0	0	0	0	0	0	0	0	0	0	0	0
1700018B08Rik	0	0	0	0	0	0	0	0	0	0	0	0
1700018B24Rik	0	0	0	0	0	0	0	0	0	0	0	0
1700018C11Rik	0	0	0	0	0	0	0	0	0	0	0	0
1700018F24Rik	0	0	0	0	0	0	0	0	0	0	0	0
1700018G05Rik	1.32833	0.940042	0	0.787668	1.2835	0.979075	0.860232	0	0	1.74942	0	1.82847
1700018L02Rik	2.533	2.09133	1.18814	4.75635	2.65148	1.867	3.55415	2.11393	2.31096	3.89197	2.80171	3.77728
1700019A02Rik	0	0	0	0	0	0	0.551217	0.304433	0	0	0	1.17164
1700019B03Rik	0	0.23208	0.307653	0.194462	0	0.241717	0	0.117294	0	0	0	0
1700019B21Rik	0	0	0	0	0	0	0	0	0	0	0	0
1700019D03Rik	7.90293	8.05363	13.0486	10.8721	10.3853	11.184	13.102	6.78389	15.8212	5.41227	6.45511	14.7948
1700019E08Rik	0	0	0	0	0	0	0	0	0	0	0	0
1700019G17Rik	2.08865	2.50142	1.8087	2.95339	2.71676	2.1316	1.87286	1.66648	1.5077	0.95219	2.05049	1.54811
1700019G24Rik	4.10953	7.99771	6.74672	4.26448	4.96355	3.78627	8.64937	9.18651	8.0342	4.73574	6.81821	9.89946
1700019L03Rik	1.42082	1.11722	0.592407	1.68502	2.28812	1.39633	1.63578	0.903432	0.987638	1.24749	1.45066	0.869238
1700019M22Rik	0	0	0	0	0	0	0	0	0	0	0	0
1700019N19Rik	0	0	0	0	0	0	0	0.205169	0	0.377738	0	0
1700019O17Rik	0	0	0	0	0	0	0	0	0	0	0	0
1700020A23Rik	0.720574	0	0	0	0	0.531115	0.933293	0.257726	0	0.474501	0.367853	0.991883
1700020D05Rik	1.03344	0.365675	1.45425	0.612803	0.748921	0.761716	0.669257	1.66332	0.808155	0	1.05514	1.06691
1700020G17Rik	0	0	0	0	0	0	0	0	0	0	0	0
1700020I14Rik	77.5759	98.0003	105.015	85.545	109.642	113.355	103.121	104.536	96.585	92.3097	83.5474	77.2784
1700020L24Rik	3.6844	0.802278	1.59528	2.0167	0.273851	0.83559	0.367082	0.202737	0.443266	2.23956	0.289367	0.780253
1700020M21Rik	0	0	0	0	0	0	0	0	0	0	0	0
1700020N01Rik	0	0	0	0	0	0	0	0	0	0	0	0
1700020N15Rik	0	0	0	0	0	0	0	0	0	0	0	0
1700020N18Rik	0	0	0	0	0	0	0	0	0	0	0	0
1700021F05Rik	15.5923	17.905	29.2552	25.1208	18.4773	20.3832	18.29	19.782	22.5461	26.347	17.722	38.4715
1700021F07Rik	0	0	0	0	0	0	0	0	0	0	0	0
1700021K19Rik	27.472	23.9872	17.985	18.8685	22.7255	20.7587	14.9111	15.9405	11.669	16.7239	14.0749	9.3859
1700021N21Rik	0.58317	0	0	0	0.281745	1.28951	0.377663	0.625742	0.912087	1.15206	0	0
1700022A21Rik	0	0	0	0	0	0	0	0	0	0	0	0
1700022A22Rik	0	0	0	0	0	0	0	0	0	0	0	0
1700022E09Rik	0	0	0	0	0	0	0	0	0	0	0	0
1700022H16Rik	0	0	0	0	0	0	0	0	0	0	0	0
1700022I11Rik	0	0.0999616	0	0.0837585	0.0682422	0	0	0.0505209	0	0	0.0721087	0
1700022P22Rik	0.618846	0	0	0	0	0.912267	0	0.442682	1.93577	0	0	0
1700023C21Rik	0	0	0	0	0	0	0	0	0	0	0	0
1700023E05Rik	0	0	0.288582	0.364815	0.297232	0	0.199212	0	0	0	0	0
1700023F02Rik	0	0	1.44291	0	0	1.13367	0	0	0	0	0	0
1700023F06Rik	0	0	0.411572	0	0.42391	1.29346	0.284113	0.313828	1.02924	0.288895	0.671892	0
1700023L04Rik	0	0	0	0	0	0	0	0	0	0.524827	0	0.548542
1700024B18Rik	0	0	7.06646	0	2.4261	0	3.25205	0.898042	0	0	0	0
1700024F13Rik	0.394909	0	0	0	0.381582	0.582153	0	0.564984	0	0	0	0
1700024G13Rik	0	0	0	0	0	0	0.86241	0	0	0	0	0
1700024P04Rik	0	0	0	0	0	0	0	0	0	0	0	0
1700024P16Rik	0.487657	0.230072	0.304991	0.289169	0	0.359438	0	0.0581396	0.254234	0	0.165966	0.223756
1700025B11Rik	0	0	0	0	0	0	1.24326	0	0	0	0	0
1700025C18Rik	0	0	0	0	0	0	0	0	0	0	0	0
1700025F22Rik	0	0	0	0	0	0	0	0	0	0	0	0
1700025F24Rik	0.295516	0.418266	0.554466	0.350468	0.285544	0.435633	0.76551	0.845572	0.462192	0.389197	1.50861	1.62713
1700025G04Rik	18.6438	26.9989	18.0725	10.3354	16.5286	13.0855	24.2175	30.1278	21.8588	29.8841	29.4207	26.2949
1700025K24Rik	0	0	0	0	0	0	0	0	0	0	0	0
1700025M24Rik	0	0	0	0	0	0	0	0	0	0	0	0
1700025N23Rik	0	0	0	0	0	0	0	0	0	0	0	0
1700026D08Rik	0.613076	0	0.38343	0	0	0	0.264687	0	0	0.269142	0	0
1700026D11Rik	0	0	0	0	0	0	0	0	0	0	0	0
1700026F02Rik	0	0	0	0	0	0	0	0.392776	0	0	0	0
1700026L06Rik	0	0	0	0	0	0	0	0	0	0	0	0
1700027A15Rik	0	0	0	0	0	0	0	0	0	0	0	0
1700027F09Rik	0	0	0	0	0	0	0	0	0	0	0	0
1700027H10Rik	9.08496	7.71517	12.7843	12.3905	8.33945	10.714	11.1786	11.6978	17.0508	8.37547	12.0585	14.3815
1700027I24Rik	0	0	0	0	0	0	0	0	0	0	0	0
1700027J07Rik	0	0	0	0	0	0	0	0	0	0	0	0
1700028B04Rik	0	0	0	0	0	0	0	0	0.746554	0	0	0
1700028D13Rik	0	0	0	0	0	0	0	0	0	0	0	0
1700028E10Rik	0	0	0	0	0	0	0	0	0	0	0.198033	0
1700028I16Rik	0	0	0	0	0	0	0	0	0	0	0	0
1700028J19Rik	0.445025	0	0.834983	0.527778	0	0	0.2882	0.318341	0	0.586101	0.227185	0.306292
1700028K03Rik	0.324103	0.458727	0.456076	0.288278	0.313165	0.238887	0.419781	0.463684	1.0138	0.533558	0.248182	0.3346
1700028M03Rik	0	0	0	0	0	0	0	0	0	0	0	0
1700028P14Rik	1.52558	0	1.14495	0.723704	0.294819	0.449784	0.395188	0	1.43162	0.401839	0	1.67999
1700028P15Rik	0	0	0	0	0	0	0	0	0	0	0	0
1700029B22Rik	0	0	0	0	0	0	0	0	0	0	0	0
1700029F12Rik	0	0	0	0	0	0	0	0	0	0.293796	0	0
1700029H14Rik	0	0	0	0	0.17859	0	0	0	0.289073	0	0	0
1700029I15Rik	0	0	0	2.5921	0.703972	2.148	0	1.04233	1.13948	0	0.743858	0
1700029J03Rik	0	0	0	0	0	0	0	0	0	0	0	0
1700029J07Rik	0.481174	0	0.361123	0.570649	0.557923	0.425591	0.249288	0.20652	0.301025	0.380226	0.294767	1.05975
1700029M20Rik	0	0	0	0	0	0	0	0	0	0.117022	0	0
1700029N11Rik	0	0	0	0	0	0	0	0	0	0	0	0
1700029P11Rik	0	0	0	0	0	0	0	0	0	0	0	0
1700030A11Rik	0	0.420629	0.557598	0.352448	0.287157	0.438095	0	0.212587	0.464803	0	0.303427	0.409082
1700030C10Rik	0	0.216177	0.286571	0	1.18064	0	0	1.31108	0	0	1.40348	0
1700030F04Rik	0	0	0	0	0	0	0	0	0.993602	0	0	0
1700030F18Rik	0	0	0	0	0	0	0	0	0	0	0	0
1700030J22Rik	1.68369	2.88474	3.65783	2.73242	1.96937	2.74326	3.6728	2.34541	2.9105	2.10072	1.71904	1.95168
1700030K09Rik	4.34906	3.23166	5.50799	4.642	4.83264	4.32752	2.53482	3.49991	3.0609	3.57984	2.55323	3.59194
1700030L20Rik	0	0	0	0	0	0	0	0	0	0	0	0
1700030M09Rik	0	0	0	0	0	0	0	0	0	0	0	0
1700030N03Rik	0	0	0	0	0	0	0	0	0	0	0	0
1700030O20Rik	0	0	0	0	0	0	0	0	0	0	0	0
1700031A10Rik	0	0	0	0	0	0	0	0	0	0	0	0
1700031F05Rik	0	0	0	0	0	0	0	0	0	0	0	0
1700031M16Rik	0	0	0	0	0	0	0	0	0	0	0	0
1700031P21Rik	0	0	0	0	0	0	0	0	0	0	0	0
1700034E13Rik	0	0	0	0	0	0	0	0	0	0	0	0
1700034F02Rik	0.242071	0.17131	0	0	0.233901	0	0	0.0865807	0.189301	0.159404	0.123577	0.166607
1700034G24Rik	1.22216	0.691927	2.2931	1.15954	1.18092	1.44131	0.633182	2.27306	1.91148	0.643839	1.74696	2.0188
1700034H15Rik	1.26766	1.28158	0.792821	2.00451	1.92481	0.533918	1.17277	1.8136	1.605	1.90802	1.60244	1.82805
1700034I23Rik	0	0.158813	0	0.13307	0	0.165407	0	0	0	0.147775	0.229123	0
1700034J05Rik	0	0	0	0	0	0	0	0	0	0.511648	0	0
1700034K08Rik	0	0	0	0	0	0	0	0	0	0	0	0
1700034O15Rik	0	0	0	0	0	0	0	0	0	0	0	0
1700034P13Rik	10.238	13.9909	8.27978	9.83898	9.03966	5.98484	10.974	9.59639	5.79757	10.9263	11.5343	8.74721
1700036G14Rik	0	0	0	0	0	0	0	0	0	0	0	0
1700037C18Rik	3.12534	1.70136	1.35322	2.56604	1.16149	3.544	0.934146	2.40764	2.25604	1.89974	1.96368	0.99279
1700037H04Rik	51.7501	50.3376	37.1604	39.6526	36.834	31.0799	49.6497	49.3581	35.6393	47.9611	41.7476	41.627
1700039E15Rik	0	0	0	0	0	0	0.197365	0	0	0	0	0
1700039E22Rik	0	0	0	0	0	0	0	0	0	0	0	0
1700040L02Rik	0.213829	0	0	0	0	0	0.553906	0.305918	0.334432	0.281614	0	0.294339
1700041C23Rik	0	0	0	0	0	0	0	0	0	0	0	0
1700041M19Rik	0	0	0	0	0	0	0	0	0	0	0	0
1700042B14Rik	0	0	0	0	0	0	0	0	0	0	0	0
1700042G07Rik	0	0	0	0	0	0	0	0	0	0	0	0
1700042G15Rik	0	0	0	0	0	0	0	0	0	0	0	0
1700042O10Rik	0	0	0	0	0	0	0	0	0	0	0	0
1700044C05Rik	0	0	0	0	0	0	0	0	0	0	0	0
1700044K03Rik	0	0	0	0	0	0	0	0	0	0	0	0
1700045H11Rik	0	0	0	0	0	0	0	0	0	0	0	0
1700046C09Rik	0	0	0	0	0	0	0	0	0	0	0	0
1700047E10Rik	0	0	0	0	0	0	0	0	0	0	0	0
1700047G03Rik	0	0	0	0	0	0	0	0	0	0	0	0
1700047I17Rik2	5.34795	9.51021	4.82411	5.69191	5.29997	3.08271	13.4982	1.69208	5.73704	1.03843	2.1351	4.0111
1700047L14Rik	0	0	0	0	0	0	0	0	0	0	0	0
1700047M11Rik	0	0	0	0	0	0	0	0	0	0	0	0
1700048M11Rik	3.28079	0	0	0	0	3.22423	0	2.738	1.7104	2.16041	1.11656	2.25803
1700048O20Rik	0.998951	2.01984	2.94532	2.53866	5.10198	5.89039	2.95737	8.47292	5.80311	3.19509	11.0735	3.14303
1700049E15Rik	0	0	0	0	0	0	0	0	0	0	0	0
1700049E22Rik	0	0	0	0	0	0	0	0	0	0	0	0
1700049G17Rik	2.7046	2.45571	4.69155	2.72337	2.61333	3.83651	2.5116	2.37274	3.19248	2.41946	2.18828	3.58244
1700049L16Rik	0	0	0	0.774948	0	0	0	0	0	0	0	0
1700051A21Rik	0.19396	0	0	0	0	0	0.251218	0	0	0	0	0
1700052I22Rik	0	0	0	0	0	0	0	0	0	0	0	0
1700052K11Rik	1.85372	3.70405	2.65969	3.75024	3.79304	3.6971	3.38957	3.04206	3.24033	2.44136	3.33996	3.30217
1700052N19Rik	5.75513	4.56157	12.0939	8.32688	6.22822	6.44775	8.64675	6.66929	11.8815	6.51842	8.81398	9.50645
1700054A03Rik	0	0	0	0	0	0	0	0	0	0	0	0
1700054K19Rik	0	0	0	0	0	0	0	0	0	0	0	0
1700054M17Rik	0	0	0	0	0	0	0	0	0	0	0	0
1700054O13Rik	0	0	0	0	0	0	0	0	0	0	0	0
1700055C04Rik	0	0	0	0	0	0	0	0	0	0	0	0
1700055N04Rik	0	0	0	0	0	0	0	0	0	0.348301	0	0
1700056E22Rik	0	1.15608	0.510843	0	0	0	0.352642	0	0	0	0.833953	0
1700057G04Rik	0	0	0	0	0	0	0	0	0	0	0	0
1700057H15Rik	0	0	0	0	0	0	0	0	0	0	0	0
1700060C16Rik	0	0	0	0	0	0	0	0	0	0	0	0
1700060C20Rik	0	0	0	0	0	0	0	0	0	0	0	0
1700061F12Rik	0	0	0	0	0	0	0	0	0	0	0	0
1700061G19Rik	0	0.305004	0.202161	0	0.312332	0	0	0.231225	0.168517	0	0.110009	0.148315
1700061I17Rik	0	0	0	0	0	0	0	0	0	0	0	0.185375
1700063A18Rik	0	0	0	0	0	0	0	0	0	0	0	0
1700063D05Rik	0	0	0.700958	0	0	0	0	0	0	0	0	0
1700063O14Rik	0.537852	0	0	0	0	0	0.69663	0	0	0	0	0.740363
1700064J06Rik	0	0	0	0	0	0	0	0	0	0	0	0
1700064M15Rik	0	0	0	0.970192	0	0	0	0	0	0	0	0.563044
1700065D16Rik	0	0.493055	0	0	0	0	0.451195	0	0.544836	0	0.355672	0
1700065I16Rik	0	0	0	0	0	0	0	0	0	0	0	0
1700065I17Rik	0	0	0	0	0	0	0	0	0	0	0	0
1700065J11Rik	0	0	0	0	0	0	0	0	0	0	0	0
1700065J18Rik	1.96765	0.928321	0	0	0.63375	0	0	0	1.02581	0	0	0.902837
1700065L07Rik	0	0	0	0	0	0	0	0	0	0	0	0
1700065O20Rik	0	0	0	0	0	0	0	0	0	0	0	0
1700066B17Rik	0	0	0	0	0	0	0	0	0	0	0	0
1700066B19Rik	0	0	0	0	0	0	0	0	0	0	0.107327	0
1700066M21Rik	14.6165	11.8924	18.8851	11.3141	10.1484	12.9023	11.6763	10.3931	19.0276	12.4491	10.366	16.867
1700066N21Rik	0	0	0	0	0	0	0	0	0	0	0	0
1700066O22Rik	0	0	0	0	0	0	0	0	0	0	0	0
1700067G17Rik	0	0	0	0	0	0	0	0	0	0	0.447555	0
1700067K01Rik	0.243979	0.345322	0.915537	0.289347	0.235746	0.35966	0.316004	0.52358	1.14476	0.642645	1.49462	1.34337
1700067P10Rik	0	0	0	0	0	0	0	0	0	0	0	0
1700069L16Rik	0	0	0	0	0	0	0	0	0	0	0	0
1700069P05Rik	0	0	0	0	0	0	0	0	0	0	0	0
1700071K01Rik	0	0	0	0	0	0	0	0	0	0	0	0
1700071M16Rik	3.78582	2.67918	1.18387	2.49433	1.62581	1.08516	3.13274	1.73019	1.15132	0.969492	1.93266	1.0133
1700072B07Rik	0	0	0	0	0	0	0	0	0	0	0	0
1700072O05Rik	0	0	0	0	0	0	0	0	0	0	0	0
1700073E17Rik	0	0	0	0	0	0	0	0	0	0	0	0
1700074P13Rik	0	0	0	0	0	0	0	0	0	0	0	0
1700080E11Rik	1.21203	0.857735	0	0	0	0	0.392456	0.433502	0	0	0	0
1700080N15Rik	0	0	0	0	0.589638	0	0	0	0	0	0	0
1700080O16Rik	0	0	0	0	0	0	0	0	0	0	0	0
1700081H04Rik	0	0	0	0	0	0	0	0	0	0	0	0
1700084C01Rik	10.9893	5.18464	3.43645	8.47127	4.60131	4.04993	8.54002	4.45456	2.57811	9.16619	6.54502	1.51269
1700084E18Rik	0	0	0	0.720362	0	0.895413	1.57345	0.434503	1.9	0	0	0.836114
1700084F23Rik	0	0	0	0	0	0	0	0	0	0	0	0
1700084J12Rik	0.720574	2.03976	0	0	0.348128	0.531115	1.39994	1.0309	0	0.949001	1.10356	2.97565
1700085C21Rik	0.731259	0	0	0	0	0	0	0	0	0	0	0
1700086L19Rik	31.3287	25.7469	44.0856	49.7389	64.9372	71.1367	39.2682	30.9048	21.7332	32.6088	28.8911	39.6468
1700086O06Rik	0.40946	0.772718	2.04868	1.29493	0.659403	2.41441	0.176778	0.976335	1.2808	0.898769	1.39353	1.50301
1700088E04Rik	12.4539	13.1455	10.2972	13.0174	14.0732	11.5132	12.5762	8.75771	6.93288	11.3979	10.9913	7.26399
1700091H14Rik	0	0	0	0	0	0	0	0	0	0	0	0
1700092C02Rik	0	0	0	0	0	0	0	0	0	0	0.75643	0
1700092C10Rik	0	0	0	0	0	0	0	0	0	0	0	0
1700092E19Rik	0	0	0	0	0	0	0	0	0	0	0	0
1700092K14Rik	0	0	0	0	0	0	0	0	2.09873	0	0	3.69426
1700092M07Rik	0	0	0	0	1.34462	1.0257	0	0.995448	0	0	0.710404	0
1700093K21Rik	0.182519	0.258332	0	0	0	0	0	0.130562	0	0	0	0
1700094D03Rik	0.510203	1.44426	0.638183	0.605076	0.739478	1.25352	1.32164	0.729931	1.32994	1.00791	1.91003	1.28756
1700094J05Rik	1.06052	1.12578	0.497454	0.314432	0.256183	1.17252	0.343399	0.758628	1.65867	1.39672	0.812095	0.364957
1700094M24Rik	0	0	0	0	0	0	0	0	0	0	0	0
1700095A21Rik	0	0	0	0	1.192	0	0	0	1.15765	0	0	0
1700095B10Rik	0	0	0	0	0	0	0	0	0	0	0	0
1700096J18Rik	0	0	0	0	0	0.857774	0	0	0	1.53268	0	0
1700096K18Rik	0.908182	1.79958	1.36319	1.07706	1.40405	2.94534	1.17628	1.29931	1.98858	0.956866	1.29816	1.25013
1700097N02Rik	0	0	0	0	0	0	0	0	0	0	0	0
1700100L14Rik	0	0	0	0	0	0	0	0	0	0	0	0
1700101E01Rik	0	0.289019	0	0	0	0.30102	0	0	0	0	0	0.281085
1700101I11Rik	45.1434	43.5226	68.7427	43.0631	50.2578	56.421	52.5384	49.375	69.5818	46.0986	50.4334	61.6905
1700101O22Rik	0	0	0	0	0	0	0	0	0	0	0	0
1700102H20Rik	0	0	0	0	0	0	0	0.335964	0.734555	1.23709	0	0.646495
1700102P08Rik	0.961644	1.02081	0.451074	0	0.929191	0.3544	0	0.343948	0.752013	0.316623	0.24546	2.31651
1700104L18Rik	0	0	0	0	0	0	0	0	0	0	0	0
1700105P06Rik	1.42424	0.671944	0.890748	0.563026	0.458725	0.699844	1.22979	0.339602	0	0	0.969432	0
1700106J16Rik	0	0	0	0	0	0	0	0	0	0	0	0
1700108F19Rik	0	0	0	0	0	0	0	0	0	0	0	0.41951
1700108J01Rik	0	0	0	0	0	3.32801	0	0	0	0	0	0
1700109G14Rik	0	0.468248	0	0	0	0	0	0	0	0	0	0
1700109G15Rik	0	0	0	0	0	0	0	0	0	0	0	0
1700109H08Rik	1.85479	2.10018	2.08805	2.19969	2.50908	3.28107	1.92187	2.38823	2.32074	2.93133	2.27249	2.55316
1700109I08Rik	0	0	0	0	0	0	0	0	0	0	0	0
1700109K24Rik	3.38743	0.342463	1.81591	2.29561	2.57173	1.07005	3.13387	3.11547	4.54113	4.46127	4.69376	4.66286
1700110C19Rik	0	0	0.686335	0.43382	0.353454	0.53924	0.473786	0.523337	1.14423	0.48176	0.373481	0.503529
1700110I01Rik	0	0	0	0	0	0	0	0	0	0	0	0
1700110K17Rik	10.4458	2.64012	0.699964	3.98191	2.88379	1.0999	0.966389	3.20238	2.33391	2.45664	1.52359	0.513528
1700110M21Rik	0	0	0	0	0	0	0	0	0	0	0	0
1700111N16Rik	0	0	0	0	0	0	0	0	0	0	0	0
1700112E06Rik	0	0	0	0	0	0	0	0	0	0	0	0
1700112H15Rik	0	0.482198	0	0	0	0	0	0	0.532838	0	0	0
1700112J05Rik	0	0	0	0	0	0	0	0	0	0	0.337353	0
1700113A16Rik	31.4001	33.0473	22.6596	44.5595	39.1573	27.2982	25.7227	31.6766	23.5058	36.7593	43.02	19.949
1700113H08Rik	0	0	0	0	0	0	0	0	0	0	0.401694	0
1700119H24Rik	0	0	0	0	0	0	0	0	0	0	0	0
1700120C14Rik	0.683142	1.9338	1.28175	0.810173	2.64035	0	0.88481	0	1.06844	0.899703	1.39498	0.940357
1700120E14Rik	0	0	0	0.161782	0.131812	0	0	0	0	0	0.557122	0
1700120G07Rik	0	0	0	0	0	0	0	0	0	0	0	0
1700120K04Rik	1.45577	1.37364	0.91047	0.575492	0	2.14602	0	0.347121	0	0	0	0
1700121L16Rik	0	0	0	0	0	0	0	0	0	0	0	0
1700121N20Rik	0	0	0	0	0	0	0	0	0	0	0	0
1700122O11Rik	0	0	0	0	0	0	0	0	0	0	0	0
1700123I01Rik	0	0	0	0	0.158635	0	0	0	0	0	0	0
1700123K08Rik	0	0	0	0	1.46475	0.744887	0	0	0	0	0	0
1700123L14Rik	0	0	0.869814	0	0.149315	0	0	0	0	0	0.31555	0.425426
1700123M08Rik	0.495777	0	1.86041	0.587967	0.479046	2.19254	2.24747	0.886615	1.55081	0	1.26547	1.02367
1700123O12Rik	0	0	0	0	0	0	0	0	0	0	0	0
1700123O20Rik	11.9867	8.4828	14.9062	14.7115	11.0434	18.4919	10.1094	9.87061	20.0553	15.603	15.2268	19.9533
1700123O21Rik	5.48753	1.10956	0	0	0	0	0	1.68232	0	0	0.800396	0
1700124L16Rik	0	0	1.43452	3.62694	2.21628	1.12707	0.990267	3.28151	0	5.03467	2.34186	0
1700125G02Rik	1.01942	0.721428	0.956346	0	0.492507	0.751383	0	0	0	0	0	0.701623
1700125G22Rik	0	0	0	0	0	0	0	0	0	0	0	0
1700125H03Rik	0	0	0.652744	0	0.336156	0.512849	0.450598	0	0.544115	0	0.355202	0.957771
1700125H20Rik	0	0	0	0	0.262264	0	0	0	0	0	0	0
1700126H18Rik	0	0	0	0	0	0	0	0	0	0	0	0
1700128A07Rik	0	0	0	0	0	0	0	0	0	0	0	0
1700128F08Rik	0.237588	0	0	0.563535	0	0	0.307725	0.169955	0	0	0	0
1700129C05Rik	0	0	0	0	0	0	0	0	0	0	0	0
1810006J02Rik	0	0	0	0	0	0	0	0	0	0	0	0
1810007C17Rik	0.373063	2.1121	0.699964	0.442435	0.360473	0	0	0.266865	0	0.982654	0.380897	1.02706
1810007D17Rik	0	0	0	0	0	0	0	0	0	0	0	0
1810008I18Rik	0	0	0	0	0	0	0	0	0	0	0	0
1810009A15Rik	3.89644	3.67661	7.31074	5.39115	3.4512	3.82927	2.10279	3.94861	5.58625	5.55927	3.97826	4.4696
1810009J06Rik	0	0	0	0	0	0	0	0	0	0	0	0
1810010D01Rik	0.282199	0	0	0	0.545351	0.416002	0	0	0	0.371658	0	0
1810010H24Rik	8.15906	4.75511	5.40301	12.5222	10.8981	3.53753	3.10814	2.74657	3.7532	4.10859	2.45012	1.65163
1810011H11Rik	0	0	0	0	0	0	0	0	0	0	0.182924	0
1810011O10Rik	2.96627	3.07882	8.16274	1.40714	0.764312	1.45757	5.89097	4.95105	2.78358	3.38572	3.23047	4.08313
1810012K16Rik	0	0.690643	0	0.578695	0	0	0	0	0	0	0	0
1810013A23Rik	0	0	0	1.50684	0	0	0	2.27222	0	5.02008	0	0
1810013L24Rik	22.1652	18.8415	25.8256	19.0062	22.8533	18.4807	21.9289	22.3272	16.4743	19.6597	24.3461	22.594
1810014B01Rik	0.650611	1.15107	0.305179	0.385797	1.10015	2.15796	1.05335	1.27986	4.32466	1.07107	1.32855	1.34337
1810018F18Rik	0	0	0	0	0	0	0	0	0	0	0	0
1810019D21Rik	0	0	0	0.190077	0	0	0	0	0	0	0	0
1810019J16Rik	0.293538	0	0	0	0	0	0	0	0	0.193296	0.149851	0
1810020O05Rik	0.504817	0	0	0	0.487781	0.372086	0.326921	0	0	0	0	0.347445
1810021B22Rik	2.42778	1.71811	5.31434	2.87923	4.6917	2.98241	2.6204	0.868337	3.16424	1.5987	3.30502	2.7849
1810022K09Rik	1.98748	0.937675	0	0.785684	1.28027	1.95322	0.858065	1.89561	3.10845	0.872508	2.02921	4.55967
1810024B03Rik	0.208077	0	0	0	0.201055	0	0	0	0.650872	0	0.212447	0
1810026B05Rik	3.02016	1.66639	1.44066	1.33557	1.78062	1.35828	0.994507	1.20837	1.76133	1.75283	1.25434	1.26833
1810026J23Rik	22.6647	22.9135	21.8076	33.5744	28.6382	23.3754	24.7317	24.2895	21.2947	27.116	23.8187	20.1132
1810030O07Rik	4.40913	3.77336	5.19447	7.66111	7.23266	7.55777	5.84354	4.98772	3.8489	4.72651	3.76888	3.66978
1810032O08Rik	0.264066	0.747504	0.247728	1.25268	1.40335	2.33562	0.85505	0.850029	1.44551	0.521665	0.674028	0.726983
1810033B17Rik	0	0.330895	0	0	0.225897	0.344634	0	0.334471	0	0	0.238696	0
1810034E14Rik	0	0	0.274305	0	0.141264	0.646549	0.189356	0	0	0	0.298536	0
1810037I17Rik	15.6618	12.9946	30.3988	20.1753	11.7413	18.709	16.0883	16.8051	16.4709	15.6478	10.2009	16.3549
1810041L15Rik	14.5474	33.4351	13.6056	25.4303	28.9726	24.6584	20.9738	28.6092	20.1779	20.0965	28.3431	16.7791
1810043G02Rik	8.25311	6.17122	5.55122	12.7426	10.0811	10.789	7.0591	9.46825	11.6903	7.79316	10.6523	9.00271
1810043H04Rik	12.3202	9.85609	16.0806	10.1643	5.69342	13.4239	4.85655	12.2617	10.0534	11.993	9.84438	12.5349
1810044D09Rik	0.543408	0	0	0.644456	0	0	0.703826	0.388719	0	0	0	0.748011
1810046K07Rik	0	0	0.375838	0	0	0	0	0	0	0	0	0
1810053B23Rik	0	0	0	0	0	0	0	0	0	0	0	0
1810055G02Rik	20.587	17.2451	14.1894	22.4221	16.9152	17.3418	17.7763	16.5299	14.8945	20.4733	16.5867	14.2656
1810058I24Rik	21.6644	16.6212	15.9553	35.5378	25.6286	25.967	18.8814	13.4696	17.1	15.466	15.0908	22.2964
1810062G17Rik	0	0.409974	0	0	0	0.426997	0	0	0.45303	0	0	0
1810062O18Rik	6.00156	5.99608	5.96144	6.69888	6.48126	5.20421	5.48701	5.55581	6.07364	6.50926	5.4067	6.80339
1810064F22Rik	0	0	0	0	0	0	0	0	0	0	0	0
1810065E05Rik	0	0	0	0	0	0	0	0	0	0	0	0
2010001E11Rik	0.115305	0	0	0.136746	0	0	0	0	0.180338	0	0.117726	0
2010002M12Rik	0.391151	0	0.880681	0.556663	0.22677	0.461289	0.101324	0.0559607	0.734119	0.206059	0.239619	0.753796
2010003K11Rik	0	0	0	0	0	0	0	0	0	0	0	0
2010005H15Rik	0	0	0	0	0	0	0	0	0	0	0	0
2010009K17Rik	0	0.657698	0	0	0	0.685006	0.601859	0	0	0.611989	0	0
2010010A06Rik	0	0.310214	0	0	0	0	0	0	0	0	0	0
2010012O05Rik	3.75555	4.2867	4.54606	8.76412	5.15057	5.17904	7.84551	7.36614	7.76849	5.10564	8.78205	5.66986
2010015L04Rik	2.26294	1.4413	2.86595	1.47605	1.3666	1.25096	1.39221	1.295	1.59267	1.71367	1.21299	1.32386
2010016I18Rik	0	0	0	0	0	0	0	0	0	0	0	0
2010106C02Rik	9.65173	10.2456	6.79094	1.43081	3.10867	0	7.29224	6.61654	0	5.82606	1.2318	4.98217
2010106E10Rik	0	0	0	0	0	0.302901	0	0	0	0	0	0
2010107E04Rik	67.0274	55.6838	132.596	101.092	101.372	142.842	84.9271	83.9072	161.806	71.0042	81.8244	153.44
2010107G12Rik	0	0	0	0	0.118202	0	0	0.175014	0	0	0	0
2010107G23Rik	10.8128	13.3642	14.287	16.7969	15.0096	20.4296	12.0323	16.0142	17.3877	14.4411	14.4607	16.3514
2010109A12Rik	0	0	0	0	0	0.711401	0	0.345211	0	0	0	0
2010109I03Rik	0	0	0	0	0.269781	0	0	0	0	0	0	0
2010111I01Rik	1.12912	2.13083	1.55358	1.07126	1.45469	1.66448	1.26745	1.40001	2.47234	2.37929	2.0751	4.35191
2010204K13Rik	9.20394	6.31613	8.89615	11.9077	11.0493	11.101	8.30858	7.98048	7.85188	6.97914	3.70194	5.75881
2010300C02Rik	39.7144	54.0718	35.7262	27.6718	29.2041	23.2575	45.723	47.0025	39.1403	59.9468	48.2631	41.2711
2010308F09Rik	0.377345	0	0.707998	0	0.364611	0	0.48874	0	0	0	0.385269	0.519422
2010310C07Rik	0	0	0	0	0	0	0	0	0	0	0	0
2010320M18Rik	7.42366	9.50656	18.5716	8.8041	10.2473	15.1125	10.073	8.85066	13.8223	6.98358	7.21862	12.6518
2200002D01Rik	0	1.48015	0	0.620112	0.505236	0.770803	0	0	1.63559	0.688639	0.533862	0.719756
2200002J24Rik	0	0	0	0	0	0	0	0	0	0	0	0
2210010C04Rik	0	0	0	0	0	0	0	0	0	0	0	0.169414
2210013O21Rik	32.4132	19.6615	46.3356	56.3793	49.216	52.3322	35.9844	35.9939	39.1073	49.1933	43.1796	43.7674
2210015D19Rik	2.72623	6.29567	4.30747	5.78569	6.51625	7.61467	5.38947	5.02938	5.83477	4.15738	6.29946	3.75271
2210016F16Rik	2.0533	1.5852	0.35023	4.75955	1.98401	1.51343	1.20884	1.26851	1.75167	1.84378	1.42938	1.15626
2210016L21Rik	51.8413	61.1929	68.7259	66.4662	68.4653	76.7166	55.7383	62.2837	75.7587	48.7681	57.0172	68.6053
2210018M11Rik	4.34618	4.567	5.68348	4.1391	5.40846	3.88296	3.41164	5.55846	4.22268	5.46377	2.89106	3.8071
2210019I11Rik	0	0	0	0	0	0	0	0	0	0	0	0
2210039B01Rik	0	0	0	0	0	0	0	0	0	0	0	0
2210404O07Rik	1.38184	0.651938	0	0	0.445068	0.679008	0.596588	0	0	0	0.94057	0
2210404O09Rik	2.01767	3.19173	2.89493	1.82984	2.75235	2.27449	1.69096	1.95271	4.64069	1.56311	2.06004	2.45061
2210407C18Rik	0	0	0	0	0	0	0	0	0	0	0	0
2210408F21Rik	1.78225	1.44146	2.86626	0	0.246015	0.750656	0	0.910647	0.39821	0.67064	1.03982	0.700944
2210408I21Rik	0.796715	1.39298	1.84657	0.944865	1.22267	0.690865	1.15331	1.7768	1.39267	0.80239	0.765596	0.838647
2210409D07Rik	0	0	0	0	0	0	0	0	0	0	0	0
2210409E12Rik	0	0.990045	0	0.829565	0.675888	0	0	0	0	0	0	0
2210414B05Rik	0	0	0	0	0	0	0	0	0	0	0	0
2210416O15Rik	0	0.248171	0.657966	0.415889	0.67769	0	0.908405	0.125427	0	0	0.716087	0
2210417A02Rik	0	0	0	0	0	0	0	0	0	0	0	0
2210420H20Rik	0	0	0	0	0	0	0	0	0	0	0	0
2300002M23Rik	0	0	0	0	0	0	0	0	0	0	0	0
2300003K06Rik	0	0	0	0	0	0	0	0	0	0	0	0
2300005B03Rik	0	0	0	0.676609	0	0	0	0	0	0	0	0
2300009A05Rik	9.26712	6.24592	4.13989	15.1771	5.11679	12.36	11.4313	4.10372	6.90186	15.692	7.65949	18.2234
2310001H17Rik	0.343803	0	0	0	0	0	0.445297	0	0	0.452792	0	0
2310001K24Rik	0.574257	0.812788	0	2.04312	2.21951	0	0.743782	0.410786	0.898146	0.7563	0	0.790475
2310002D06Rik	0.520811	0.737142	0.977178	3.08828	2.01294	1.5355	0	1.86277	0	0.685912	2.12699	1.43381
2310002F09Rik	0.927905	1.31333	1.54755	0.489089	0.597727	0.30397	0.133537	0	0	0.678921	0.105266	0.28384
2310002J15Rik	0	0	0	0	0	0	0	0.483029	0	0	0	0.464746
2310002L09Rik	0	0.172741	0.228991	0	0	0	0	0	0	0	0	0
2310003H01Rik	8.39304	4.9399	6.54848	13.2059	10.7595	8.57503	4.73576	5.11217	3.50916	2.84551	3.22409	3.20286
2310005A03Rik	0	0.267618	0	0.224239	0.182699	0	0	0.135255	0	0	0	0
2310005E17Rik	0	0	0	0	0	0	0	0	0	0	0	0
2310005G13Rik	0	0.121653	0	0	0	0	0	0.0614836	0	0	0	0
2310007B03Rik	0	0	0	0	0	0	0	0	0	0	0	0
2310007L24Rik	0	0	0	0	0	0	0	0	0	0	0	0
2310008N11Rik	0	0	0	0	0	0	0	0	0	0	0	0
2310009A05Rik	2.68377	1.51942	16.1135	5.09252	8.29825	5.53877	2.78083	4.22355	6.71594	4.94836	2.74013	7.38852
2310009B15Rik	0.463045	3.27691	0	3.29489	1.78967	3.41297	0.599739	1.65616	2.89684	3.04917	0.472769	2.54956
2310010J17Rik	0.493451	0.698418	2.77753	0.585209	3.33759	1.45484	0.639122	1.76491	0.771766	1.29976	1.51144	1.35849
2310011J03Rik	14.9203	12.8055	13.1037	17.3182	13.6499	22.2286	21.7919	19.8699	33.0173	23.6219	21.716	25.7818
2310014L17Rik	0.162502	0.460002	0	0.385439	0.078509	0.119776	0.420948	0.0581216	0.127078	0.535041	0.0829573	0.111844
2310015A10Rik	0.597502	0.691927	0.509577	1.22396	1.4171	2.88263	1.33672	1.6708	1.44423	0.786915	2.4402	0.897243
2310015B20Rik	0	0	0	1.4178	0	1.76233	0	0	0	0	0.610302	0
2310015D24Rik	0	0	0	0	0	0	0	0	0.141212	0	0	0
2310016D03Rik	0	0	0	0	0	0.25111	0	0	0	0	0.17392	0.23448
2310020H05Rik	0	0	0	0.438085	0.713859	0	0.478444	0.528482	0.57774	0	0.754305	0
2310022A10Rik	5.53398	8.24489	5.46484	4.14507	6.94201	6.01106	5.02993	5.83379	6.22569	6.13751	6.04669	6.14755
2310022B05Rik	31.7714	17.3562	11.9522	31.6355	17.9271	14.0859	26.6086	16.8033	8.96678	20.135	12.2762	8.8783
2310030A07Rik	0	0	0	0	0	0	0	0	0	0	0	0
2310030G06Rik	0	0.300692	0.398606	0	0	0	0.275163	0	0.332271	0	0	0.584875
2310033P09Rik	9.37798	3.92167	5.99848	8.8469	11.7388	10.9967	7.72954	8.53795	6.33361	6.17543	6.74596	7.9214
2310034C09Rik	0	0	0	0	0	0	0	0	0	0	0	0
2310034G01Rik	0	0.473007	1.25407	0.792672	1.29166	1.47794	0	1.1953	2.09073	0.880268	0.341211	0
2310034O05Rik	0.238449	0	0	0	0.460805	0	0	0	0	0	0	0
2310035C23Rik	10.1741	13.154	11.2883	14.6184	17.1092	15.8633	11.7838	11.7216	10.5573	7.1506	8.73967	8.34901
2310036O22Rik	29.8807	38.5238	39.9665	54.7345	54.3143	46.2291	43.6832	40.4215	60.1526	47.9251	47.7257	45.611
2310039H08Rik	4.42892	1.92879	3.19608	6.86863	5.9254	7.03108	5.29511	4.38668	11.1896	5.83292	6.26113	7.50337
2310039L15Rik	0	0	0	0.488132	0	0.606751	0	0	0	0	0	0
2310040G24Rik	0.340245	0	1.27678	2.42109	2.95887	4.01256	0.440688	1.21695	0	1.79242	0.694781	4.21518
2310042D19Rik	0.411167	0.678947	0.385728	0.243812	0.331076	0.10102	0.355031	0.294122	0.643071	0.361006	0.629702	0.565978
2310042E22Rik	0	0.289694	0.384027	0	0	0.603445	0	0.878474	0.640235	2.42605	0.8359	0.281741
2310043L19Rik	0.378431	0	0	0	0	0	0	0	0	0	0	0
2310043O21Rik	0	0	0	0	0	0	0	0	0	0	0	0
2310044G17Rik	23.4755	31.4512	21.2946	41.9384	32.1491	31.9646	26.7694	30.2528	27.6539	36.1884	30.5553	26.3943
2310045N01Rik	3.54222	10.6538	9.13842	12.0776	16.2577	13.0543	12.6167	13.6195	13.8502	10.4965	7.2332	17.6752
2310047M10Rik	18.8386	17.1556	14.522	20.4365	17.074	13.7777	18.9146	15.8785	15.0745	24.6182	13.121	15.8806
2310050C09Rik	0	0	0	0	0	0	0	0	0	0	0	0
2310057J18Rik	0	0	0	0	0	0	0	0	0	0	0	0
2310057M21Rik	7.147	9.4413	7.3753	9.32359	8.86245	9.13094	8.33116	9.11728	9.31502	8.31451	8.14841	6.88658
2310057N15Rik	0	0	0	0	0	0	0	0	0	0	0	0
2310061I04Rik	28.7733	24.1333	18.7952	25.5296	15.2398	25.1354	21.8084	22.2596	21.3343	25.5438	15.0152	16.4296
2310061J03Rik	5.06913	3.3114	7.68196	7.39906	7.1587	9.19706	3.78783	6.27597	11.2824	5.90576	7.96242	6.17262
2310061N02Rik	0	0	0	0	0	0	0	0	0	0	0	0
2310065F04Rik	0.0967303	0	0	0	0	0	0	0	0	0	0	0
2310067B10Rik	6.72889	10.2738	5.567	9.04835	6.91137	5.23304	6.10758	6.48104	3.14894	6.76861	5.24732	4.52182
2310068J16Rik	0	0.332372	0.440602	1.11399	1.36143	0.692346	0.304154	0.503946	0	0.618546	0.239761	0.323248
2310069B03Rik	0	0	0	0	0	0	0.186454	0	0	0	0	0
2310069G16Rik	2.14327	1.73344	6.89371	2.90493	3.55018	7.22167	3.96568	3.28533	4.30985	1.20973	2.8135	2.95025
2310079G19Rik	0	0	0	0	0	0	0	0	0	0	0	0
2310081J21Rik	0	0	0	0	0	0	0	0	0	0	0	0
2410002F23Rik	30.3473	30.8958	29.9681	46.0929	48.7433	42.3817	32.755	33.8004	36.8467	34.7087	40.7691	29.8644
2410003L11Rik	0	0	0	0	0	0	0	0	0.676564	0	0	0
2410004B18Rik	22.1881	21.4469	27.4153	17.0078	17.5175	22.7363	19.9765	18.1946	27.0848	16.0364	22.9303	26.8176
2410004I01Rik	0	0.391437	0.518901	0	0	0	0.358204	0	0	0.364233	0	1.14207
2410004N09Rik	9.78641	2.59714	4.59046	5.07771	1.18202	8.11494	3.16886	3.06274	0.95663	0.805548	1.24899	3.36779
2410004P03Rik	2.78705	1.2457	1.37611	2.26153	0.992156	0.648712	1.8999	0.734511	0.458841	1.15913	0.898604	0.403834
2410006H16Rik	39.2207	39.1849	48.6982	21.8889	26.7509	28.9085	14.9409	18.979	12.6292	9.11541	20.0222	23.8183
2410007B07Rik	0	0	0	0	0	0.377153	0	0	0	0.336951	0	0.352177
2410012E07Rik	0	0	0	0	0	0	0	0	0	0	0	0
2410012M07Rik	0	0	0	0	0	0	0	0	0	0	0	0
2410015M20Rik	42.7259	25.7754	55.1956	52.7475	45.3448	58.3377	30.8447	30.5633	47.6532	27.2127	24.6721	32.2989
2410016O06Rik	12.4495	9.52469	10.5218	11.1731	5.09351	5.78677	9.87818	6.57887	7.5429	8.71503	8.13041	7.71935
2410017I17Rik	0.698101	0	0	0	0	0	1.80837	0.499376	0	1.83881	0	0
2410018L13Rik	0	0	0.351728	0	0	0.276346	0.97121	0.402295	1.17278	0	0	0.51609
2410018M08Rik	0.84603	2.54458	2.57948	1.25419	2.14588	1.24717	0.821838	1.58863	1.98481	1.11423	1.61962	2.6203
2410021H03Rik	5.19782	7.35685	9.1023	6.57532	5.02241	3.57575	0.897634	4.46181	3.79375	0.912742	2.83038	9.53985
2410076I21Rik	2.69907	3.39573	1.68805	2.84531	1.73866	3.53673	1.55371	3.00337	2.81426	2.76476	3.06195	4.54095
2410088K16Rik	0	0	0	0	0	0	0	0	0	0	0	0
2410089E03Rik	1.79279	1.25086	1.56343	1.55719	1.95187	2.2706	0.98114	1.42694	1.42172	0.964399	1.83044	1.73789
2410114N07Rik	0	0	0	0	0	0	0	0	0	0	0	0
2410124H12Rik	0	0	0	0	0	0	0	0	1.17194	0	0	0.515723
2410127L17Rik	0.504333	0.535365	0.709695	0.747643	0.974626	0.185865	0.489912	0.54115	0.591588	0.66421	0.514924	0.520668
2410131K14Rik	8.0926	13.689	7.77709	8.19293	9.44062	8.29256	10.6094	8.048	5.09365	10.0081	9.37094	7.06415
2410137M14Rik	0	0	0	0.362272	0	0	0	0	0	0	0	0
2410141K09Rik	0	0	0	0	0	0	0	0	0	0	0	0
2500004C02Rik	0.277436	0.196338	0.260271	1.48062	2.27863	3.06735	1.61702	2.18306	6.0748	0.182693	2.54936	1.14569
2510002D24Rik	5.35007	5.75499	9.23508	9.13669	10.9594	11.357	5.82074	4.74559	7.69819	5.35502	5.02543	7.65905
2510003E04Rik	66.1525	63.2761	63.2608	77.9475	70.5183	74.0824	73.2436	65.1811	74.7608	84.0319	66.8881	76.9605
2510009E07Rik	42.3404	47.3073	41.7761	42.7813	37.7114	38.2306	37.3516	30.3969	22.6315	40.4631	29.2358	32.6128
2510039O18Rik	16.0043	10.7802	10.4918	18.1799	17.6068	10.8014	13.736	13.1036	8.14258	15.2369	14.9622	9.68795
2510049J12Rik	0.518757	0.440541	0.389329	0.246088	0.30075	0.611777	0.268759	0.222651	0.324537	0.409924	0.31779	0.428447
2610001J05Rik	37.5519	30.401	41.6712	64.8093	56.6154	68.0653	23.4671	21.7406	41.8207	29.6352	25.9582	26.9517
2610002J02Rik	6.93957	6.6299	8.13777	14.814	14.5842	20.9713	10.7858	8.31488	10.8536	10.5104	12.045	12.8958
2610002M06Rik	26.3325	22.7834	30.1178	27.5394	34.0268	34.7633	31.9452	32.7059	33.4271	25.4163	33.4688	28.7371
2610005L07Rik	3.54797	5.95165	5.1776	2.57138	5.65024	4.84279	5.53145	3.43098	4.52147	3.89392	3.35414	5.51693
2610008E11Rik	7.47363	9.78463	11.6854	13.6644	14.0818	18.7292	10.0026	10.1131	13.3448	8.61248	8.83875	9.51602
2610015P09Rik	0.362572	0.307905	0	0.257996	0.350336	0.427586	0.563527	0.25936	0.340241	0.382008	0.370186	0.199635
2610016A17Rik	0	0	0	0.66084	0	0	0	0	0.871506	0	0	0
2610017I09Rik	13.102	8.92867	21.8513	18.9912	25.7885	14.3068	22.6263	18.0503	12.9022	8.30814	12.8816	16.0312
2610018G03Rik	0.396298	0.747879	0	0.156663	0.510565	0.973666	0.342192	0.661466	0.413211	0.521927	0.674366	0.545511
2610020C07Rik	1.58807	2.93932	1.37522	1.44875	2.12467	1.26056	0.632888	1.66031	0.573178	1.44797	1.12252	1.00893
2610020H08Rik	0.225662	0.159698	0.211701	0.133812	0	0	0.584559	0.080712	0.529409	0.1486	0.230401	0
2610027K06Rik	0.679904	0.160386	1.27568	0	0.218986	0	0.880617	0.972717	0.35446	0.746199	0.809879	0
2610028E06Rik	0	0	0.418554	0.0881868	0.1437	0.767316	0	0	0.116299	0	0	0
2610028H24Rik	0.449589	0.636336	1.40591	1.24411	0.868833	1.1046	0.970518	0.750415	0.703164	0.789483	1.07107	0.412578
2610034B18Rik	6.27939	5.46934	3.62516	8.73596	7.46766	6.40849	6.41264	5.35568	4.15506	2.86269	4.43856	4.32184
2610034M16Rik	0	0	0	0.0749619	0	0	0.0818678	0.045215	0	0.0832457	0	0
2610035D17Rik	5.55955	8.87767	5.61678	3.04309	8.95322	4.62314	4.98515	5.20061	2.4525	4.69357	6.84067	2.94339
2610035F20Rik	1.37942	0	0.431359	0.545309	0.222145	0.338911	1.19109	0.822289	0.359573	0.908354	0.938926	0.949399
2610037D02Rik	0	0	0	0.0860459	0	0	0	0.103801	0	0	0	0
2610044O15Rik8	4.35347	3.82456	8.16824	4.27283	5.65709	7.96672	5.44421	7.19484	15.2613	9.29231	9.80941	11.572
2610100L16Rik	3.6744	2.46346	3.99134	2.06415	3.17667	3.421	2.25431	2.76676	2.11725	3.31104	3.55411	3.72686
2610203C20Rik	6.2281	6.35842	9.38675	8.11274	7.39908	16.5561	12.0339	9.78677	18.8429	14.6568	16.4706	23.049
2610203C22Rik	0.424209	1.50104	0.397963	0.251546	1.02473	0.938017	0.274719	0.606902	0.663469	0.83803	0.649676	0.291966
2610206C17Rik	0	0	0	0	0	0	0.198979	0	0	0.202328	0.47056	0
2610301B20Rik	23.6609	24.4999	27.8047	29.5376	24.547	27.7201	23.7102	22.5376	20.4507	19.681	19.4534	26.0557
2610305D13Rik	0	0.291281	0.772261	0.610165	0.397705	0.910126	0.266551	0.220821	0.482806	0.135519	0.210119	0.283284
2610306M01Rik	2.80068	3.96401	6.68794	6.03904	5.41234	9.00787	2.30839	4.37111	7.16778	4.69448	4.93913	4.90661
2610307P16Rik	0.097195	0	0	0	0	0	0.251775	0.0695269	0.152014	0	0.099236	0
2610316D01Rik	0	0	0.540498	0	0	0.424659	0.373113	0.206068	0.901098	0	0.294121	1.18961
2610318N02Rik	0	0	0	0.247946	0.202014	0.308198	0	0	0	0	0	0
2610507B11Rik	39.8564	45.9036	21.7945	40.106	37.5846	30.0054	31.7923	27.6721	22.0565	29.6608	26.4035	19.0211
2610507I01Rik	2.90018	3.84828	5.78158	7.30887	6.5679	5.47769	3.87371	3.9547	4.53592	6.56485	4.44162	4.74067
2610524H06Rik	5.29924	3.55282	9.94276	10.5847	6.73737	7.40069	3.25119	7.18243	10.033	5.14252	9.11246	12.6694
2610528A11Rik	0.349282	0	0	0.414232	0	0.514892	0	0	0.546283	0.920015	0	0.480793
2610528J11Rik	0	0	0	0	0	0	0	0	0	0	0	0
2700029M09Rik	10.9681	11.7221	12.5994	6.1056	6.48852	17.1584	15.3656	19.8547	22.7556	16.5086	8.45592	15.0977
2700038G22Rik	0	0	0	0.456686	0.558127	1.41916	0.249379	0.13773	0	0	0.393166	0.53007
2700046A07Rik	0	0	0	0	0	0	0	0	0.193123	0	0	0
2700046G09Rik	0.320939	1.36275	0.301083	1.14185	2.32581	1.18278	0.831365	1.72184	3.2627	1.69072	1.96607	0.883557
2700049A03Rik	0.229382	0.389594	0.258228	0.489665	0.664924	0.270514	0.415936	0.393804	0.645763	0.483357	0.562078	0.505198
2700050L05Rik	2.72267	3.08287	4.17963	3.87474	5.69206	2.84601	3.52642	3.71818	3.01952	2.54264	3.03255	3.88408
2700054A10Rik	2.48294	1.02857	1.24988	0.430923	0.81922	0.535639	1.25499	0.996365	0.568295	0.717815	0.55648	0.333445
2700060E02Rik	10.5064	8.17874	8.87072	10.591	8.12145	7.74395	7.48436	7.64083	8.21607	9.68588	6.07864	7.47214
2700062C07Rik	7.68285	3.6247	4.32451	4.55574	4.94905	5.66281	3.98035	5.31261	5.20698	4.38463	3.92209	7.40291
2700069I18Rik	0	0	0	0	0	0	0.439551	0.242761	0	0	0.346494	0.467145
2700070H01Rik	0	0.213572	0	0.178954	0.145803	0	0	0	0	0	0	0
2700081O15Rik	14.037	15.0875	15.5448	25.1586	24.4242	28.5495	12.3712	12.4948	18.075	14.8729	17.9956	17.4336
2700086A05Rik	0	0	0	0	0	0	0	0	0	0	0	0
2700089E24Rik	60.6797	65.3321	93.6429	74.1301	84.6493	106.745	76.3509	85.368	133.407	84.9816	109.18	132.504
2700089I24Rik	0	0	0	0	0	0	0	0	0	0	0	0
2700094K13Rik	35.068	15.4418	49.713	29.5743	30.4961	31.5915	19.1774	27.5938	29.861	12.8291	20.687	20.9177
2700097O09Rik	0	1.89444	1.25566	0.529121	0.646651	0.657699	0.577866	0.319151	0.697797	0.881388	0.227763	0.614143
2700099C18Rik	0.415826	1.76564	3.51089	1.47945	2.00896	2.75844	1.07716	1.636	0.975536	1.09529	0.849115	1.14478
2810001G20Rik	4.97349	2.89855	10.9783	17.001	11.5901	11.6443	3.78923	7.74324	21.9631	5.77951	14.3377	16.9139
2810002D19Rik	1.77709	1.25762	1.66714	4.84735	2.06054	5.76331	3.22238	1.65258	3.61322	2.57449	2.72162	2.69082
2810004N23Rik	5.92967	6.22684	8.61338	4.53697	6.83851	9.02315	10.1576	6.84145	8.97493	2.51917	6.24949	7.899
2810006K23Rik	2.37687	2.7172	1.88676	2.38518	4.94664	4.98624	2.36811	2.61578	4.1464	1.80597	2.42678	3.39764
2810007J24Rik	0	0	0	0	0	0	0	0	0	0	0	0
2810008D09Rik	3.07871	1.86751	2.47563	3.6512	2.12486	7.13186	1.1393	6.2923	6.1909	2.8962	8.53198	10.8974
2810011L19Rik	14.4379	22.1379	10.9862	8.08567	11.548	7.33097	17.6611	15.0328	13.925	15.6344	15.2324	11.814
2810013P06Rik	3.89259	5.69312	7.54697	9.23285	12.4121	20.4664	7.73063	10.2099	20.6995	10.424	13.3803	18.218
2810021J22Rik	2.20655	2.74222	1.71661	3.63807	4.00415	3.72878	2.50941	3.34933	3.19856	2.26813	4.28597	2.51878
2810025M15Rik	20.5373	20.0037	17.8165	25.1419	21.3378	24.7408	17.7334	18.7982	27.2853	20.3585	20.7431	31.9177
2810029C07Rik	4.44637	4.76763	4.80329	7.98967	9.63417	10.7257	5.06092	8.77086	11.1689	7.80787	6.60326	11.4991
2810032G03Rik	9.42312	5.33489	9.42945	11.9204	9.50978	14.5084	6.78049	6.14151	12.1178	9.37668	7.9106	13.8358
2810047C21Rik1	0	0	0	0	0	0	0	0	0	0	0	0
2810049E08Rik	3.11112	4.74213	1.79609	0.283819	2.54365	1.76394	1.54983	1.19834	1.12289	0.630365	0.977371	0.329424
2810055G20Rik	0.0836013	0	0.156858	0	0.08078	0	0	0	0.130754	0	0	0
2810403A07Rik	11.8949	8.60493	12.8948	8.56856	9.19479	12.2094	9.1297	12.6687	15.8477	12.8807	14.8435	21.9527
2810403D21Rik	1.05204	0.744514	0	0.623833	0.508268	0.387714	0	0.37628	0.411351	0.692771	0.537065	0
2810404M03Rik	0	0	0	0	0	0	0	0	0	0	0	0
2810405F15Rik	0	0	0	0.201496	0.164169	0.250461	0	0.121537	0.265731	0.223763	0.346941	0.467749
2810408A11Rik	0	0.223578	0.592762	0.187337	0	0.465722	0.204596	0	0	0	0	0
2810408I11Rik	0.73983	0.523568	1.38811	3.07091	0.714863	0	0.958233	0.529226	1.15711	1.46154	0.377683	0.509195
2810408M09Rik	11.4168	16.957	10.8427	15.3785	11.3039	14.5445	14.9697	15.6279	17.1947	15.5929	17.1251	18.0437
2810410L24Rik	0.308697	0.218461	1.15839	1.0983	1.19312	2.27531	1.19948	1.10411	2.89684	2.03278	3.30938	2.3371
2810417H13Rik	0.220738	0.312427	0	0.261785	0.106644	0.1627	0	0.473705	0	0.145357	0.33806	0.151925
2810428I15Rik	18.9593	13.1318	19.6784	21.0496	15.591	26.1647	15.6742	17.602	27.7599	9.56279	16.4744	15.5476
2810429I04Rik	0.90693	0	0	0	0	0	0.587331	0	0	0.597216	0	0.624203
2810433D01Rik	0	0	0.371034	0	0.764312	0	0.256129	0	0	0	0.201904	0
2810442I21Rik	0	0	0	0	0	0	0	0	0	0	0	0
2810442N19Rik	0.861385	0.406394	1.07746	0	1.10975	0	1.85945	2.46471	2.69444	1.89075	0.879474	0.395237
2810454H06Rik	0	0.131819	0	0.110452	0.359963	0.274585	0.241255	0.333109	0.145663	0.122658	0.475447	0.384601
2810459M11Rik	10.0367	5.5928	3.41043	9.27877	5.269	5.47552	11.0548	7.06655	4.69692	7.49392	6.29374	3.58991
2810468N07Rik	9.76279	3.86904	8.05972	10.1888	5.65999	6.33237	10.8746	6.28529	5.4969	6.94314	4.38584	6.45056
2810471M01Rik	0	0	0	0	0	0	0	0	0	0	0	0
2810474O19Rik	2.33786	2.57363	3.33045	2.56721	3.09562	2.61667	1.90653	2.66338	1.42195	2.28073	2.51957	2.50298
2900005J15Rik	0.129434	0.549592	0	0.307004	0.250132	0	0.502931	0.555531	0.60731	0.511396	1.05722	0.534504
2900008C10Rik	1.55168	2.47073	1.8196	5.75067	3.74829	5.43257	2.51218	2.21994	1.82014	2.04357	3.56459	1.60194
2900009J06Rik	0.569285	0	1.06813	2.02543	2.20029	1.67841	0	0.407229	1.78074	0	1.16248	0
2900011O08Rik	94.1639	91.5983	95.5858	111.275	121.603	113.558	103.689	118.298	107.872	92.458	115.004	91.5497
2900026A02Rik	16.5565	23.6891	12.6966	17.3881	16.4337	11.239	19.5743	17.0068	11.5715	22.3398	17.3648	15.2764
2900041M22Rik	0	0.554779	0	0	1.13622	1.44454	0.761517	0.140194	0.613042	0	0.200099	0.809324
2900052N01Rik	1.63044	3.60574	1.91195	1.69191	0.59078	0.90131	3.95953	2.04104	5.10005	3.22094	4.47381	2.10405
2900055J20Rik	10.1576	8.72878	6.80655	2.15115	5.60847	4.27822	9.3973	6.74708	1.70214	5.2555	5.55585	2.49681
2900056M20Rik	22.2732	21.7172	25.0742	23.7001	39.8747	31.101	24.3609	32.3524	23.9979	20.2893	29.6896	20.5248
2900057B20Rik	0	0	0	0	0	0	0	0	0	0	0	0
2900060B14Rik	0.441291	0	0.827978	0	0	0	0	0.315671	0	0	0.450558	0.607445
2900076A07Rik	0	0.438465	4.64994	1.10218	0.598666	5.93672	1.20372	1.55121	2.42256	0	1.26517	0.426428
2900079G21Rik	4.07828	3.9962	5.44463	2.55784	1.6672	2.42791	2.74269	2.72097	3.92522	2.11746	2.4423	2.96885
2900092C05Rik	0	0	0	0	0	0	0	0	0	0	0	0
2900092D14Rik	10.0018	10.8793	8.86169	10.1043	14.1384	10.2389	8.87614	10.7319	6.08336	10.855	13.3321	6.88381
2900097C17Rik	144.398	167.879	136.017	229.433	247.413	187.784	163.189	193.766	154.466	188.624	225.434	149.425
3000002C10Rik	0.411918	0	0.772866	0	0	0	0.26676	0.147329	0.966369	0.271249	0.630852	0.283506
3010001F23Rik	1.15052	0.977052	2.15868	2.18314	2.44573	1.69604	2.6823	1.48142	1.79944	1.8183	1.40962	1.26697
3010026O09Rik	9.7497	5.25694	8.71094	7.70844	7.85056	7.18622	8.41858	6.47613	6.53514	10.0889	5.21423	8.62755
3010033K07Rik	0	0	0	0	0	0	0	0	0	0	0	0
3100003L05Rik	0	0.564025	0	0.472601	0	0	0	0	0	0	0	0
3110001I22Rik	2.45192	1.61951	1.22679	2.13243	2.05329	3.37352	0.846866	1.9878	4.0905	2.36808	2.50341	1.57505
3110002H16Rik	5.23775	2.1181	3.50978	5.62012	3.73549	4.4121	4.03807	2.67624	5.85137	3.44907	3.56516	4.29158
3110007F17Rik	0	0	0	0	0.277439	0.423268	0.371891	0.410786	0.898146	0	0	0.395237
3110009E18Rik	0.242853	0	0	0	0.469314	0	0	0	0.379826	0.639678	0	0
3110009F21Rik	0	0	0	0	0	0	0	0	0	0	0	0
3110015C05Rik	0	0.398136	0	0	0	0	0	0	0	0	0	0
3110021A11Rik	0	0.452317	1.19921	0	1.23516	0.471098	0.413915	0	0	0	0	0
3110021N24Rik	4.21863	6.79451	3.00233	2.07024	4.49794	3.21665	3.76827	5.09892	4.32283	5.17279	3.11902	3.40411
3110035E14Rik	49.6915	84.6091	71.3607	78.4449	88.1998	80.3217	77.4258	113.144	87.417	87.5492	101.639	83.1969
3110039I08Rik	0.727551	1.02976	0.682538	0.43142	0.351499	0.536257	0.471165	0.260221	0	0	0	0.500743
3110039M20Rik	4.01777	0.874869	1.73963	7.33059	3.28493	3.18918	2.40178	2.43189	5.80049	1.62813	4.10214	2.12713
3110040N11Rik	3.70436	0.873842	4.63356	10.2508	8.94837	10.0114	4.39809	7.94957	5.31087	1.21967	2.83661	2.54956
3110043O21Rik	13.4517	16.4695	17.4969	20.0637	20.6529	27.9806	17.4227	16.1752	18.5863	10.3253	13.8184	17.3805
3110045C21Rik	0.929363	0.986546	1.74373	0.826634	0.449	1.37001	0.300929	0	0.363384	0.611989	0.23722	0.959463
3110047P20Rik	21.1234	18.0258	21.2919	6.21712	11.2928	9.00074	13.3002	11.3603	9.79063	7.55396	7.71374	7.38592
3110052M02Rik	3.7995	3.75586	7.12885	2.64639	3.14681	6.04552	2.26528	2.67477	5.6595	3.9714	2.83249	7.22249
3110056K07Rik	0.498124	0.705032	1.55769	0.590751	2.08569	3.67153	0.430116	1.18775	6.49228	0.437355	1.35623	1.1428
3110057O12Rik	2.1219	3.45377	4.77749	2.89394	3.38298	5.94317	1.92381	3.4152	4.48023	3.21374	2.70808	2.62875
3110062M04Rik	1.34297	0.400169	0.928332	1.67652	0.819566	1.04196	0.366194	0.707863	0.994937	1.02398	0.793835	1.55673
3110070M22Rik	3.2672	1.98185	1.3136	1.93737	1.35297	2.06414	1.81359	1.66939	1.09499	0.922056	1.90618	1.28496
3110079O15Rik	0.573006	0.811017	0	0.679557	0	0	0	0	0	0	0	0
3110082I17Rik	3.61277	3.32372	1.3557	4.4988	3.49085	1.86401	3.74343	2.71355	3.39026	3.80643	1.47545	1.98922
3110082J24Rik	0.688507	0	0.645909	1.63307	0	0	0.891759	0	0	0.453384	1.05445	0
3110099E03Rik	0.0995871	0	0	0.118105	0	0	0	0	0	0	0	0.137083
3200001D21Rik	1.73033	0.979623	1.73149	1.23125	0.668773	1.3604	1.19527	0.825174	1.26292	0.911541	0.706665	0.95273
3300002I08Rik	1.2252	0.578039	1.53253	0.484343	0.394618	1.20408	2.64481	0.292142	0.638744	1.07573	0.833953	1.68651
3300005D01Rik	0	0	0	0	0	0	0	0	0	0	0	0
3425401B19Rik	0	0	0	0	0	0	0.0614562	0	0	0	0	0
3632451O06Rik	22.6534	8.42333	23.5931	14.9128	11.4082	18.3952	19.6434	16.2047	20.2673	15.1702	11.9566	20.7445
3632454L22Rik	0.100577	0.213532	0.283064	0.298199	0.874648	0.815459	0.130268	0.575571	0.314609	0.331153	0.256723	0.415339
3830403N18Rik	0	0	0	0	0	0	0	0	0	0	0	0
3830406C13Rik	10.199	8.8945	10.6311	25.6571	22.3972	23.3873	15.6115	17.0969	21.1073	14.3819	15.9878	18.7187
3830408C21Rik	1.80524	1.76891	2.86601	2.96436	1.61014	2.45648	1.43887	1.68869	2.38905	1.64597	1.27603	3.05839
3830417A13Rik	0	0	0	0	0	0	0	0	0	0	0	0
3930402G23Rik	0.462394	0.261784	0	0.987078	0.357431	0.408981	0.479117	0.330766	0.578553	0.974362	0.566525	0.763792
4430402I18Rik	1.35255	2.43646	2.07633	2.18735	1.90095	2.35637	1.91109	2.63871	2.30772	2.75295	2.63637	2.20032
4632415L05Rik	11.1266	11.1324	11.1581	12.5131	16.1267	13.2914	11.4296	13.8143	10.0012	11.2851	12.2743	12.6753
4632427E13Rik	0.394317	0	0	0.467641	0.76202	1.74384	0	0.564137	0	0	1.20779	0
4632428C04Rik	0.216915	0.153508	0.406989	0.385876	0.314392	0.639528	0.140475	0.155167	0.169629	0.142839	0.22147	0.298588
4632428N05Rik	3.58724	2.23093	1.01979	2.1916	1.57553	1.36209	2.4639	1.1664	0.0850075	2.14746	0.499441	0.748166
4632434I11Rik	1.37541	0.540757	0.860211	1.35931	1.40283	1.57699	1.2866	1.25718	1.91215	3.32095	2.41851	3.36583
4732416N19Rik	16.7675	16.2735	13.4829	11.9312	19.9048	16.9492	24.8198	23.646	14.9855	27.7613	18.587	17.8051
4732456N10Rik	0.104162	0	0	0	0.201294	0.15355	0	0.0745108	0	0.274365	0	0
4732471J01Rik	0.365884	0.431552	0.228831	0.14464	0.471382	0.269683	0.394913	0.56708	0.286124	0.562184	0.124522	0.335764
4732490B19Rik	0	0	0	0	0	0	0	0	0	0	0	0
4732491K20Rik	0.41458	0.234714	0.311144	0.983344	1.20177	1.2223	1.18133	0.771065	1.55618	1.09201	1.10054	1.71203
4831440E17Rik	0.281234	0.15922	0.633201	0.400235	0.706531	1.24374	0.364256	0.603528	0.703766	0.444464	1.32084	1.00652
4833403I15Rik	0.0822162	0	0	0	0	0	0	0	0	0	0	0.226344
4833411C07Rik	0.658072	0	0.411572	0	0.211955	0	0	0.156914	0	0	0	0
4833412C05Rik	0.243527	0.689364	0	0	0.235309	0.358994	0	0	0.380881	0.962182	0	0.67044
4833417C18Rik	0.199704	0	0	0.473677	0	0	0	0.142855	0	0	0	0
4833418N02Rik	0.517396	0.488206	0.64718	1.43175	1.33316	1.01695	0.670135	0.740222	2.15791	2.49852	1.93696	3.08622
4833419F23Rik	0	0	0	0	0	0	0.388429	0	0	0	0	0
4833420G17Rik	6.16888	4.98929	10.2884	8.36113	10.4076	13.1355	3.80475	7.49477	9.49507	7.47966	8.29792	10.2438
4833422C13Rik	7.1223	5.70356	6.68165	4.05664	8.6477	6.4239	6.73657	7.40761	5.49641	3.20899	5.59742	4.19249
4833423E24Rik	0	0	0	0	0	0	0	0	0	0	0	0
4833424O15Rik	62.2678	70.0632	62.937	27.6538	30.7126	28.2288	46.5676	45.6139	42.9891	47.4371	40.6324	44.3805
4833427F10Rik	0	0	0	0	0	0	0	0	0	0	0	0
4833427G06Rik	0	0	0	0	0	0	0	0.244655	0	0	0	0.47079
4833428L15Rik	0	0	0	0.248737	0.202659	0	0	0.150032	0.656062	0.276225	0	0
4833439L19Rik	57.7338	48.3305	54.4396	66.8309	58.0741	57.9025	58.7992	51.4649	51.8626	64.0781	52.4974	49.9924
4921501E09Rik	0.13436	0.19017	0	0.239017	0.194739	0.198066	0.174024	0.144168	0	0.176953	0	0
4921504A21Rik	0.855515	0.691927	0.687929	1.0146	1.06283	1.44131	0.316591	0.874255	0.573445	0.804799	1.12305	0.336466
4921504E06Rik	0	0	0	0	0	0	0	0	0	0	0	0
4921506M07Rik	0	0	0	0	0	0	0	0	0	0	0	0
4921507L20Rik	0	0.240787	0	0	0.328763	0	0.220344	0.365084	0.266074	0	0.173695	0
4921507P07Rik	0.339513	0.480538	0	0.805292	0.546759	0.16683	0.43974	0.485731	0	0	0.462191	0.311564
4921508D12Rik	0	0.347579	0	0	0.237286	0	0	0	0	0	0	0
4921509C19Rik	0	0	0	0	0	0	0	0	0	0	0	0
4921509O07Rik	0.102738	0	0.192764	0	0	0	0	0	0	0	0	0
4921511C10Rik	0	0	0	0	0	0.265557	0	0.386589	0	0	0.735706	0
4921511C20Rik	0	0	0	0	0	0	0	0	0	0	0	0
4921511H03Rik	0	0	0	0	0	0	0	0	0	0	0	0
4921511I17Rik	16.9303	15.8822	11.4504	6.77064	13.1252	11.0278	17.3386	15.7722	14.4712	18.1489	15.4768	13.5493
4921511M17Rik	0	0	0	0	0	0	0	0	0	0	0	0
4921513I03Rik	0	0	0	0	0	0	0	0	0	0	0	0
4921515E04Rik	0	0	0	0	0	0	0	0	0	0	0	0
4921517D22Rik	0	0	0	0	0	0	0	0	0	0	0	0
4921524J17Rik	15.0433	12.6347	13.3372	12.9393	20.9249	21.2012	9.20681	9.57845	15.5129	11.3212	12.9962	15.4736
4921524L21Rik	0	0	0	0	0	0	0	0	0	0	0	0
4921525O09Rik	0	0	0.151187	0	0	0	0	0	0.126027	0.106123	0	0
4921530D09Rik	0.153717	0.217567	0.288413	0.546902	0.742647	0.453201	0.39819	0.659754	0.480831	0.607339	0.470835	0.423188
4921530L21Rik	0	0	0	0	0.22022	0	0	0	0	0	0	0
4921531C22Rik	0	0.782463	0	0.327816	0.801263	1.01869	0.537024	0.494324	0.216159	0	0.987771	0.570737
4921531P14Rik	0	0	0	0.602156	0	0	0.657629	0	0	0	0	0
4921533I20Rik	0.526546	1.11789	0	1.56114	0.763164	0	0.340993	0.376656	0.411763	1.0402	0.537603	0.7248
4921536K21Rik	0.402309	0.142354	0.188709	0.477119	0.485915	0.296531	0.260537	0.215839	0.157304	0.132461	0.308068	0.830679
4921539E11Rik	0	0	0	0	0	0	0	0	0	0	0	0
4922501C03Rik	0.798814	0.989293	0.46837	0.651306	0.578892	0.883175	0.517315	0.571419	0.624679	0.591775	0.815589	0.824687
4922501L14Rik	1.44511	1.67348	1.97193	1.55802	2.41186	0.774653	0.340312	1.22169	0.61641	0.34604	1.60959	0.723352
4922502D21Rik	0	0	0	0	0	0	0	0	0	0	0.172026	0
4922502H24Rik	0	0	0	0	0	0	0	0	0	0	0	0
4922502N22Rik	0	0	0	0	0	0	0	0	0	0	0	0
4922505E12Rik	0	0	0	0	0	0	0	0	0	0	0	0
4930401C15Rik	0	0	0	0	0	0	0	0.218767	0	0	0	0
4930401O10Rik	0	0	0	0	0	0	0	0	0	0	0	0
4930401O12Rik	0	0	0	0	0	0	0	0	0	0	0	0
4930402F06Rik	0	0	0	0	0	0	0	0	0	0	0	0
4930402F11Rik	0	0	0	0	0	0	0	0	0	0	0	0
4930402H24Rik	5.67339	4.92403	3.11309	3.23723	6.20595	5.60189	4.22869	6.35556	4.43663	2.74909	4.09848	2.87331
4930402K13Rik	0	0	0	0	0	0	0	0	0	0	0	0
4930404A05Rik	0	0	0	0	0	0	0	0	0	0	0	0
4930404A10Rik	0	0	0	0	0	0	0	0	0	0	0	0
4930404H11Rik	0	0	0	0	0	0	0	0	0	0	0	0
4930404I05Rik	0.269753	0.763604	2.02451	0.319914	1.30325	0.397655	0.698773	0.578892	0.843797	0.355267	1.65251	0.37132
4930404N11Rik	32.3529	32.3233	19.2819	27.0839	22.4344	20.1993	25.1422	20.9649	11.3107	20.5525	18.6535	14.1462
4930405A10Rik	0	0	0	0	0	0	0	0	0	0	0	0
4930405A21Rik	6.36956	9.39094	11.453	6.29499	6.41104	0	10.3124	11.7706	6.2263	10.4859	7.5872	12.0557
4930405D11Rik	0	0	0	0	0	0	0	0	0	0	0	0
4930405J17Rik	1.26043	0	0	0	0	0	0	1.50271	0	0	0	1.15667
4930406D18Rik	0	0	0	0	0	0	0	0	0	0	0	0
4930407I10Rik	0	0	0	0	0	0	0	0	0	0	0	0
4930412B13Rik	0	0	0	0	0	0	0	0	0	0	0	0
4930412C18Rik	0.331664	0.281657	0.373373	0.62934	0.128189	0	0.343659	0.237251	0	0.262082	0.203177	0.0913083
4930412D23Rik	0	0	0	0	0	0	0	0	0	0	0	0
4930412O13Rik	0	0	0	0	0	0	0	0	0	0	0	0
4930413E15Rik	0	0	0	0	0	0	0	0	0	0	0	0
4930413F20Rik	0.240851	1.36358	0	0.285638	0.232723	1.06515	0	0	0	0	0	0
4930413G21Rik	5.44417	6.90841	9.15799	15.1394	16.8697	19.3718	10.9417	11.8175	12.6253	16.8124	15.7171	22.2236
4930413M19Rik	0	0	0	0	0	0	0	0	0	0	0	0
4930414L22Rik	8.168	6.16574	7.91807	8.55672	9.86544	11.6394	9.69765	9.05642	16.6073	9.86087	11.8143	14.6164
4930414N06Rik	1.29988	0	0	0	0	0	0.561206	0	0	0	0.442393	0
4930415F15Rik	0	0	0	0	0	0	0	0	0	0	0	0
4930415L06Rik	0	0	0	0	0	0	0	0	0	0	0	0
4930415O20Rik	0.467989	0.662379	0.878069	0.555012	0	0	0.606142	0	0	0.616344	0	0
4930417O13Rik	0	0	0	0	0	0	0	0.345528	0.377733	0.318077	0	0
4930417O22Rik	0	0	0	0	0	0	0	0	0	0	0	0
4930419G24Rik	3.75728	2.83624	0	0	2.17829	0	6.48861	3.04607	7.05173	8.24727	1.27873	6.89595
4930422G04Rik	0.262186	0.265065	0.281102	0.355359	0.361911	0.165642	0.824706	0.401894	0.527223	0.591943	0.4589	0.670249
4930423M02Rik	0	0	0	0	0	0	0	0	0	0	0	0
4930425K10Rik	0	0	0	0	0	0	0	0	0	0	0.364359	0
4930425O10Rik	0	0	0	0	0	0	0	0	0	0	0	0
4930426D05Rik	0.325306	0.690643	0.305179	0.385797	0.628655	0.479547	0.210669	0.349053	0.763175	0.642645	0.664274	1.11947
4930426L09Rik	0.354222	1.25339	0	0.210045	0.855669	0.261087	0	0.633467	0.277004	0.233256	0	0
4930427A07Rik	0.157161	0.111221	0.147438	0.838736	0.227786	0.347517	0.407113	0	0.245803	0.310474	0.160462	0.108168
4930428D18Rik	0	0	0	0	0	0	0	0	0	0	0	0
4930428E07Rik	0	5.31795	0	0.342765	0.279268	0	7.8612	6.82265	11.3009	0.380643	0	4.77412
4930428G15Rik	0	0	0	0.387956	0	0	0	0	0	0	0	0
4930428O21Rik	0	0	0	0	0	0	0	0	0	0	0	0
4930429B21Rik	6.88224	9.93194	8.60859	5.92145	7.43234	8.35504	7.51567	9.55661	7.17596	9.24169	10.8846	9.47353
4930429D17Rik	0	0	0	0	0	0	0	0	0	0	0	0
4930429F11Rik	0	0	0	0	0	0	0	0	0	0	0	0
4930429F24Rik	0.520125	0.49078	0	2.26175	1.17267	1.78905	0.224556	0.620105	1.3558	0.685008	0.177016	0
4930430A15Rik	0	0	0	0	0	0	0	0	0	0	0	0
4930430D24Rik	0	0	0	0	0.213737	0	0	0	0	0	0	0
4930430F08Rik	8.72337	10.0318	11.0479	10.3455	10.9577	9.64462	8.61516	7.72215	10.0621	9.90904	9.24055	11.4075
4930430F21Rik	0	0	0	0	0	0	0	0	0	0	0	0
4930430J02Rik	0	0	0	0	0	0.871267	0	0	0	0	0	0
4930431F12Rik	0	0	0	0	0	0	0	0	0	0	0	0
4930431P03Rik	0	0	0.216817	0	0	0	0	0	0	0	0	0
4930432J09Rik	0.0840555	0.11897	0	0	0	0	0.435477	0.0601278	0	0.110702	0.0858206	0.115704
4930432K09Rik	0	0	0	0	0	0	0	0	0	0	0	0
4930432K21Rik	1.27007	0.898809	1.39007	1.00416	0.511336	0.93613	0.41125	0.681391	0.827668	0.836343	0.432246	1.01982
4930432M17Rik	0	0	0	0	0	0	0	0	0	0	0	0
4930433B08Rik	0	0	0	0	0	0	0	0	0	0	0	0
4930433I11Rik	0	0	0	0	0	0	0	0	0	0	0	0
4930433N12Rik	0	0	0	0	0	0	0	0	0	0	0	0
4930434J06Rik	0	0	0	0	0	0	0	0	0	0	0	0
4930435E12Rik	0	0	0	0	0	0	0	0	0	0	0	0
4930438E09Rik	0	0	0	0	0	0	0	0	0	0	0	0
4930440C22Rik	0	0	0	0	0	0	0	0	0	0	0	0
4930440I19Rik	0	0	0	0	0	0	0	0	0	0	0	0
4930441J16Rik	0	0	0	0	0	0	0	0	0	0	0	0
4930442J19Rik	0	0	0	0	0	0	0	0	0	0	0	0
4930442L01Rik	0	0	0	0	0	0	0	0	0	0	0	0
4930443O20Rik	0	0	0	0	0	0	0	0	0	0	0	0
4930444F02Rik	0.062696	0	0.117634	0	0.0605802	0.0924228	0	0.0448486	0	0.165142	0	0
4930444G20Rik	0	0	0	0	0	0	0	0	0	0	0	0
4930444M15Rik	0	0	0	0	0	0	0	0	0	0	0	0
4930444P10Rik	0	0	0	0	0.356929	0.544542	0	0.264241	0	0.486497	0	0
4930447A16Rik	21.6543	52.3586	81.2583	28.8911	34.0007	46.5522	38.5644	54.2152	47.9792	42.7783	54.3514	57.1311
4930447C04Rik	0	0.196753	0.260822	0.329722	0.13432	0.204923	0	0.0994396	0.652248	0	0.141931	0.191352
4930447J18Rik	0	0	0	0	0	0	0	0	0	0	0	0
4930447K03Rik	16.1183	17.3816	13.921	23.06	14.3383	15.4633	18.2255	8.05267	11.2041	16.1736	8.09778	17.6088
4930447N08Rik	0	0	0	0	0	0	0	0	0	0	0	0
4930448C13Rik	0	0	0	0	0	0	0	0	0	0	0	0
4930448F12Rik	0	0	0	0	0	0	0	0	0	0	0	0
4930448H16Rik	0	0.621464	0	0	0.424263	0	0	0.31409	0	0	0	0
4930448I06Rik	0	0	0	0	0	0	0	0	0	0	0	0
4930448I18Rik	0	0	0	0	0	0	0	0	0	0	0	0
4930448K20Rik	0	0	0	0	0	0	0	0	0	0	0	0
4930449E01Rik	0	0	0	0	0	0	0	0	0	0	0	0
4930449E18Rik	0	0	0	0	0	0	0	0	2.12037	0	0	0
4930449I24Rik	0	0	0	0	0	0	0	0	0	0	0	0
4930451C15Rik	0.236732	0	0	0.140376	0.228743	0.174489	0.613235	0.0846714	0	0.155889	0.120852	0
4930451G09Rik	0.652167	0.791194	1.04883	1.43639	1.53038	0.824046	1.32737	0.799744	1.31143	1.34971	0.760985	0.641228
4930451I11Rik	0	0	0	0	0	0	0	0	0	0	0	0
4930452A19Rik	0	0	0	0	0	0	0	0	0	0	0	0
4930452B06Rik	2.01945	1.08887	1.62387	1.02642	0.743353	0.85056	0.996423	1.65095	0.902416	0.759895	1.27639	0.264744
4930452G13Rik	0.244433	0	0	0	0	0	0	0	0	0.32192	0	0
4930452N14Rik	0	0	0	0	0	0	0	0	0.675453	0	0	0
4930453H23Rik	0	0	0	0	0	0	0	0	0	0	0	0
4930453L07Rik	0	0	0	0	0	0	0	0	0	0	0	0
4930453N24Rik	16.2401	12.0535	16.7217	16.9111	11.0992	15.4735	11.5432	11.0504	17.9656	11.2158	10.1104	16.0845
4930455B14Rik	0	0	0	0	0	0	0	0	0	0	0	0
4930455C13Rik	11.955	13.978	8.77722	4.93149	6.02689	4.5974	7.06886	5.01954	6.0971	5.13417	3.98023	5.72391
4930455D15Rik	0.163259	0.231072	0.612631	0	0.157749	0.240666	0.211454	0.233569	0.510678	0.215013	0.166687	0.449457
4930455F16Rik	0	0	0	0	0	0	0	0	0	0	0	0
4930455H04Rik	0.196569	0.278219	0	1.63185	0.379871	1.44886	0.509196	0.703063	0.922312	1.29442	1.20418	1.35291
4930455J16Rik	0	0	0	0	0	0	0	0	0	0	0	0
4930456L15Rik	0	0	0	0	0	0	0	0	0	0	0	0
4930459L07Rik	0	0	0	0	0	0	0	0	0	0	0	0
4930461G14Rik	0	0.479095	0	0.401437	0	0	0	0	0.529409	0.445799	0	0
4930465K10Rik	0	0	0	0.247357	0	0.307465	0.270144	0	0	0	0	0
4930465M20Rik	0	0	0	0	0	0	0	0	0	0	0	0
4930467D21Rik	0	0	0	0	0.0850799	0	0	0	0	0	0	0
4930467E23Rik	0	0	0	0	0	0	0	0.0729507	0	0	0	0
4930467K11Rik	0	0	0	0	0.353454	0.53924	0	0.261669	0.572116	0	0.373481	0.503529
4930468A15Rik	0	0	0	0	0	0	0	0	0	0	0	0
4930469G21Rik	0	0.391026	0	0	0	1.22179	1.43131	0	0.432091	0	0.282072	0.380291
4930470H14Rik	0	0	0	0	0	0	0	0.108751	0	0	0	0.20927
4930470P17Rik	0	0.534468	0	0.223917	0	0	0.244546	0.270122	0	0.745985	0.192773	0.259898
4930471C04Rik	0	0	0	0	0	0	0.395647	0	0.47776	0	0	0
4930471G03Rik	0	0	0	0	0	0	0	0	0	0	0	0
4930471M09Rik	0	0	0	0	0	0	0	0	0	0	0.24214	0
4930473A02Rik	9.76893	10.6359	9.51701	8.24351	10.5284	11.0775	7.78633	7.79436	7.05173	9.89673	9.20684	11.8955
4930473O22Rik	0	0	0	0	0	0	0	0	0	0	0	0
4930474G06Rik	0.0989502	0	0	0	0	0	0	0.0707825	0	0	0	0
4930474H20Rik	0	0	0	0	0	0	0	0	0	0	0	0
4930474M22Rik	0	0	0	0	0	0	0.558446	1.2337	0	0	0	0
4930474N05Rik	0	0	0	0	0	0	0	0	0	0	0	0
4930474N09Rik	0	0	0	0	0	0	0	0	0	0	0	0.308379
4930478L05Rik	0	0	0	0	0	0	0	0	0	0	0	0
4930478P22Rik	0	0	0	0	0	0	0	0	0	0	0	0
4930479D17Rik	2.14119	3.03058	1.33914	0.846449	3.79304	2.10428	1.38664	1.78694	0	0.469994	0.728718	0.982463
4930480E11Rik	0	0	0	0	0	0	0	0	0	0	0	0
4930480G23Rik	0	0	0	0	0	0	0	0	0	0	0	0
4930480K15Rik	0.359303	0.508548	0.224715	0	0	0	0.465372	0.0856738	0	0	0	0
4930480M12Rik	0	0	0	0	0	0	0	0	0	0	0	0
4930481A15Rik	2.92233	2.75746	5.25459	3.32133	4.00025	3.41044	2.36564	2.87436	4.57057	3.04691	3.48098	4.19025
4930482G09Rik	0.3188	0	0	0	0	0	0	0	0	0	0	0
4930483J18Rik	0.240851	0	0	0	0	0	0	0	0	0	0	0
4930483K19Rik	2.5597	1.81147	3.20178	1.01189	0.82444	1.25779	2.21023	1.2207	1.33447	1.40465	0.435576	1.17449
4930483O08Rik	0	0	0	0	0	0.755041	0	0	0	0	0	0.352519
4930486F22Rik	0	1.32949	0	0	0	0	0	0.335964	0	0	0	0
4930486I03Rik	0	0	0	0	0	0	0	0	0	0	0	0
4930486L24Rik	0	0	0	0	0	0	0	0	0	0	0	0
4930487D11Rik	0	0	0	0	0	0	0	0	0	0	0	0
4930487H11Rik	0.294854	0.417328	1.10645	0	0	0.434657	0	0.632757	0.922312	0	0	0
4930488B22Rik	0	0	0	0	0	0	0	0	0	0	0	0
4930488L21Rik	2.82654	2.40037	2.12133	0.502821	2.32148	1.87503	1.46438	2.02192	2.65245	2.23354	2.02013	1.94539
4930500F04Rik	0	0.650799	0	0	0	0	0	0	0	0	0	0
4930500J02Rik	0	0.326255	0	0	0.445458	0.679603	0	0.659561	0	0	0	0
4930500L23Rik	0	0	0	0	0	0	0	0	0	0	0	0
4930502A04Rik	0	0	0	0	0	0	0	0	0	0	0	0
4930502E09Rik	0	0	0	0	0	0	0	0	0	0	0	0
4930502E18Rik	0.219541	0	0.823831	0.520729	0	0	0	0.157045	0	0	0	0.604403
4930503B20Rik	0.519782	0	0.487623	0.616436	0	0	0.673225	0.371818	0	0.342278	0	0.357745
4930503E14Rik	0	0	0	0	0	0	0	0	0	0	0	0
4930503E24Rik	6.13491	3.92144	5.19838	4.2246	2.48588	4.376	2.81954	3.96382	5.57135	3.38827	2.42467	4.63103
4930503H13Rik	0	0	0	0	0	0	0	0	0	0	0	0
4930503L19Rik	1.4983	1.63127	3.45995	0.956799	1.78183	2.03881	0.746389	0.824451	2.16311	2.27686	1.76511	2.06244
4930503O07Rik	0	0	0	0	0	0	0	0	0	0	0	0.62963
4930504O13Rik	0	0	0	0	0	0	0	0	0	0	0	0
4930505A04Rik	0.57176	0	0	0	0.552465	0	0	0.2045	0.447121	0	0	0
4930505G20Rik	0	0	0	0	0	0	0.611583	0.675547	0	0.621877	0	0
4930506C21Rik	1.89801	1.15131	1.52621	3.85876	2.35794	5.59587	3.51188	3.29729	3.39259	2.85679	2.2147	3.73235
4930506M07Rik	20.6447	17.5869	22.3424	12.9709	18.6973	16.3137	15.3394	12.9161	9.71695	7.84141	7.73089	5.16687
4930507D05Rik	1.31925	1.35798	2.47525	1.42233	1.50649	2.82874	2.1747	2.57373	2.81362	0.947703	1.4694	2.31123
4930509E16Rik	0	0.313347	0	0	0.427835	0	0	0	0	0.29157	0.226038	0
4930509J09Rik	0	0	0	0	0	0	0.224408	0.123939	0	0	0	0.238496
4930509K18Rik	0	0	0	0	0	0	0	0	0	0	0	0
4930511A02Rik	0	0	0	0	0	0	0	0	0	0	0	0
4930511E03Rik	0	0	0	0	0	0	0	0	0	0	0	0
4930511M06Rik	0	0	0	0	0	0	0	0	0	0	0	0
4930512B01Rik	0	0.263451	0.698478	0.441495	0.539562	0.27439	0.482168	0.665746	0.291119	0.245142	0.190044	0.512438
4930513D17Rik	0	0	0	0	0	0.324175	0	0	0	0	0	0
4930513N10Rik	0.751725	1.72895	0.176304	0.891509	1.36192	0.96963	1.09534	1.34434	0.440891	1.36129	0.76751	0.646726
4930513O06Rik	0	0	0	0	0	0	0	0	0	0	0	0
4930515B02Rik	0	0	0	0	0	0	0	0	0	0	0	0
4930515G01Rik	0.631223	0.893416	0	0.499067	1.01654	0.620342	1.36261	0.301024	1.6454	1.10843	1.71861	0.28963
4930515G16Rik	0	0.800552	0	0	0.546524	0	0	0	0	0	0	0.778575
4930515L03Rik	0	0	0	0	0	0	0	0	0	0	0	0
4930515L19Rik	0	0	0	0	0	0	0	0	0	0	0	0
4930517E11Rik	1.4471	0	0.678782	0	0	0	1.87429	0.388184	0	0	0	0
4930518P08Rik	0	0	0	0	0	0	0	0	0	0	0	0
4930519D14Rik	0	0	0	0	0	0	0	0	0	0	0	0
4930519F09Rik	1.36274	3.85758	0.958824	1.21211	1.64594	0.75333	0.661889	0.974817	0.532838	1.34606	0.695681	0.46896
4930519F16Rik	0	0	0	0	0	0	0	0	0	0	0	0
4930519F24Rik	0.91641	0	0	0	0	0	0	0.655539	0	0	0	0
4930519G04Rik	0.129625	0	0	0	0	0	0.167892	0	0	0	0	0
4930519H02Rik	0	0	0	0	0	0	0	0	0	0	0	0
4930520O04Rik	1.26144	0	0	1.24667	0.406289	0.619846	0.272304	0.751957	0.328818	0.553774	0.214654	0
4930520P13Rik	0	0	0	0	0	0	0	0	0	0	0	0
4930521E06Rik	0	0	0.546484	0	0	0	0	0	0	0	0	0
4930522H14Rik	0	0	0	0	0	0	0	0	0	0	0	0
4930522O17Rik	0	0	0	0	0	0	0	0	0	0	0	0
4930523C07Rik	0.439489	0.0691156	0.366487	0.984512	0.471841	0.359927	0.82222	0.209588	0.305497	1.35056	0.797721	0.537746
4930523O13Rik	0	0	0	0	0	0	0	0	0	0	0	0
4930524B15Rik	0	0.19051	0	0.478889	0.520233	0.793682	0.174336	0.192569	0	0.35454	0.137427	0.18528
4930524C18Rik	0	0	0	0	0	0	0	0	0	0	0	0
4930524N10Rik	0	0	0	0	0	0	0	0	0	0	0	0
4930524O05Rik	0	0	0	0	0	0	0	0	0	0	0	0
4930524O08Rik	0	0	0	0	0	0	0	0	0	0	0	0
4930525D18Rik	0	0	0	0	0	0	0	0	0	0	0	0
4930525G20Rik	0.70512	0.249502	0.661494	0.10453	0.596158	0.389793	0.228319	0.378297	0.551409	0.116081	0.719927	0.242652
4930525M21Rik	0	0	0	0	0	0	0	0	0	0	0	0
4930526D03Rik	0	0	0	0	0	0	0	0	0	0	0	0
4930526L06Rik	0	0	0	0	0	0	0	0	0	0	0	0
4930527F14Rik	0	0	0	0	0	0	0	0	0	0	0	0
4930527G23Rik	0	0	0	0	0	0	0	0	0	0	0	0
4930528A17Rik	0.496011	0.17551	0.930645	1.02943	1.43781	1.46238	0.160609	0.354813	0.96971	0.489937	0.886247	0.170692
4930528D03Rik	0	0.301179	0	0	0	0	0	0	0	0	0	0
4930528P14Rik	0	0	0	0	0	0	0	0	0	0	0	0
4930529C04Rik	0	0	0	0	0	0	0	0	0	0	0	0
4930529K09Rik	0	0	0	0	0	0	0	0	0	0	0	0
4930529L06Rik	0	0	0	0	0	0	0	0	0	0	0	0
4930529M08Rik	0	0.479095	0.635103	0.401437	0.32707	0.498988	0	0.363204	0.264705	0.222899	0.172801	0.232971
4930532M18Rik	0	0	0	0	0	0	0	0	0	0	0	0
4930533B01Rik	0.257096	0	0	0	0	0	0.332993	0.18391	0	0	0	0
4930533P14Rik	0	0	0	0	0	0	0	0	0	0	0	0
4930538K18Rik	5.44643	0.994674	0.988927	3.12542	0.84881	0.776981	1.36534	1.1311	1.6487	1.61971	0.717522	0.967368
4930539C22Rik	0	0	0	0	0	0	0	0	0	0	0	0
4930539E08Rik	0.975811	1.13741	0.969287	2.79105	2.16308	1.77695	1.33822	1.39606	1.52618	0.680373	0.87909	2.21236
4930539J05Rik	7.45371	5.27489	14.984	6.94551	4.11553	14.9121	8.96453	5.71275	11.6577	6.31067	5.97947	8.06156
4930539M17Rik	0	0	0	0.738264	0	0.458833	0	0	0	0	0	0
4930539N22Rik	6.86325	8.32634	15.6367	0	0	0	3.17476	3.5068	1.53346	0.645639	0	0
4930540M03Rik	0	0	0	0	0	0	0	0	0	0	0	0
4930542C21Rik	0	0	0	0	0	0	0	0	0	0	0	0
4930542D17Rik	0	0	0	0	0	0	0	0	0	0	0	0
4930543E12Rik	0	0	0	0	0	0	0	0	0	0	0	0
4930544D05Rik	0	0	0	0	0	0	0	0	0	0	0	0
4930544G11Rik	0	0	0	0	0	0	0	0	0	0	0	0
4930544M13Rik	0	0	0	0	0	0	0	0	0	0	0	0
4930545E07Rik	0	0	0	0	0	0	0	0	0	0	0	0
4930545H06Rik	0	0	0	0	1.9906	0	0	0	0	2.7132	0	0
4930545L23Rik	1.58059	2.23712	1.77936	0	0	0	0	1.13065	0	0	0	0
4930546C10Rik	0	0	0	0	0	0.167479	0	0	0	0	0	0
4930546K05Rik	0	0	0	0.0883116	0.0719518	0	0	0	0	0	0.0760285	0
4930547C10Rik	0	0	0	0	0	0	0	0	0	0	0	0
4930547E08Rik	0	0	0	0.58085	0	0	0	0.350353	0	0.645038	0	0
4930547E14Rik	1.92681	2.72716	2.7114	2.85638	1.86179	2.84039	1.87171	1.03373	3.01356	1.90322	1.47545	1.32614
4930548G14Rik	0	0	0	0	0	0	0	0	0	0	0	0
4930548H24Rik	0	0	0	0	0.178339	0	0	0	0	0	0	0
4930548J01Rik	0	0	0	0	0	0	0	0	0	0	0	0
4930548K13Rik	0	0	0	0	0	0	0	0	0	0	0	0
4930549C01Rik	0	0	0	0	0	0	0	0	0	0.518541	0	0
4930549G23Rik	3.1963	1.29256	5.14036	3.24913	3.97084	4.7118	4.13987	4.89947	4.28491	2.40546	4.19582	1.88561
4930550C14Rik	0	0	0.401852	0.254004	0.827797	1.26291	0	0.153208	0	0	0	0
4930550L24Rik	0	0	0	0	0	0	0	0	0	0	0	0
4930552N02Rik	0	0	0	0	0	0	0	0	0	0	0	0
4930552P12Rik	0.105542	0	0	0	0	0	0.136698	0	0.165069	0	0	0
4930553E22Rik	0	0	0	0	0	0	0	0	0	0	0	0
4930554C24Rik	0	0	0	0	0	0	0	0	0	0	0	0
4930555B11Rik	0	0	0	0	0	0	0	0	0	0	0	0
4930555G01Rik	0	0	0	0	0	0	0	0	0	0	0	0
4930556C24Rik	0	0	0	0	0	0	0	0	0	0	0	0
4930556G01Rik	0	0	0	0	0	0	0	0	0	0	0	0
4930556J02Rik	0	0	0	0	0	0	0	0	0	0	0	0
4930556M19Rik	0	0.171507	0.341033	0.0718536	0.409799	0.267943	0	0.0433402	0.0947595	0	0.0618596	0.250199
4930556N09Rik	0	0	0	0	0	0	0	0	0	0	0	0
4930557A04Rik	0	0	0	0	0	0	0	0	0	0	0	0
4930557J02Rik	0	0	0	0	0	0	0	0	0	0	0	0
4930558C23Rik	0	0	0	0	0	0	0	0	0	0	0	0
4930558G05Rik	0	0	0	0	0	0	0	0	0	0	0	0
4930558J18Rik	0	0	0	0	0	0	0	0	0	0	0.131119	0.176776
4930558K02Rik	0	0	0	0	0	0	0	0	0	0	0	0
4930562C15Rik	0	0	0	0	0	0	0.0893396	0.0493417	0.107881	0.0908433	0.0704256	0.0949482
4930562F07Rik	0.595718	0.421582	1.11772	0.706493	1.15123	0.439087	0.385789	0.426138	0.931712	0.784565	2.1288	1.23003
4930563D23Rik	0	0	0	0	0	0	0	0	0	0	0	0
4930563E18Rik	0	0	0	0.201236	0	0	0	0	0	0	0	0
4930563E22Rik	0.7147	0.224793	0.297992	1.41267	1.30443	2.2242	0.514269	1.47694	2.9808	0.941265	1.37834	2.40484
4930563F08Rik	0	0	0	0	0	0	0	0	0	0	0	0
4930563M20Rik	0	0	0	0	0	0	0	0	0	0	0	0
4930564B18Rik	0	0	0	0	0	0	0	0	0	0	0	0
4930564C03Rik	0	0	0	0	0	0	0	0.159305	0	0	0.227377	0
4930564D02Rik	0	0	0	0	0	0	0	0	0	0	0	0
4930565D16Rik	0	0	0	0	0	0	0	0	0	0	0	0
4930565N06Rik	0.326991	0.308543	0	0.129265	0.421274	0	0.282347	0.311877	0.170473	0	0	0.300073
4930567H12Rik	0	0	0	0	0	0	0	0	0	0	0	0
4930567H17Rik	0	0	0	0	0	0	0	0	0	0	0	0
4930567J20Rik	0	0	0	0	0	0	0	0	0	0	0	0
4930567K20Rik	4.77115	0	0	1.41459	0	0	2.31736	0	0	0	0	0
4930568D16Rik	0	0	0	0	0	0	0	0	0	0	0	0
4930568E12Rik	0	0	0	0	0	0	0	0	0	0	0	0
4930568G15Rik	0.264864	0.374881	0.993907	0	0	0	0	0	0	0	0	0
4930570G19Rik	1.0106	0.536393	1.30361	3.52067	2.7464	4.09688	2.20884	2.53022	3.75392	1.41416	2.64405	2.08667
4930571K23Rik	0	0	0	0	0	0	0	0	0	0	0	0
4930572K03Rik	0	0	0	0	0	0	0	0	0	0	0	0
4930572O03Rik	0	0	0	0	0	0	0	0	0	0	0	0
4930572O13Rik	0	0.482823	0	0.404561	0	0.502871	0	0.488041	0	0	0.696583	0.939137
4930573O16Rik	0	0	1.2245	0	0	0	0	0.466848	0	0	0	0
4930577N17Rik	0.798936	0.678475	0.599605	0.378999	1.23516	1.88439	0.413915	0.800108	1.24955	0.841763	1.63143	1.09975
4930578C19Rik	0	0	0	0	0	0	0	0	0	0	0	0
4930578E11Rik	0	0	0	0	0	0	0	0	0	0	0	0
4930578I06Rik	0	0	0	0	0	0	0	0	0	0	0	0
4930578M01Rik	0	0.412245	0.546484	0	1.97003	0	0	1.04175	0.911077	1.15078	0.594757	0.400927
4930578N18Rik	0	0	0	0	0	0	0	0	0	0	0	0
4930579F01Rik	0	0	0	0	0	0	0	0	0	0	0	0
4930579G18Rik	0.723051	1.02339	0.678316	1.28625	2.27061	2.13176	1.40475	2.3275	2.26172	2.85679	3.69117	2.23941
4930579G24Rik	0.668555	0.378502	0.501754	1.2686	0.387596	0.394218	1.0391	0.573888	1.04563	0.880492	0.955632	1.28839
4930579K19Rik	0.457011	0	0	1.89697	0.662382	1.68425	0	0.326915	1.07216	0	0.466608	0.314542
4930581F22Rik	0.329311	0.155366	0	0.520729	0.212132	0.323634	0.142175	0.392612	0.171682	0.289137	0.448302	0
4930583K01Rik	0	0	0	0	0	0	0	0	0	0	0	0
4930583P06Rik	0	0	0	0	0	0	0	0	0	0	0	0
4930584F24Rik	0	0	0	0	0	0	0	0	0	0	0	0
4930590J08Rik	0	0.110298	0	0	0.301196	0.229756	0.100934	0.0557451	0.243764	0.307898	0.0795653	0.10727
4930590L20Rik	0.961644	0	0	0	0	0.7088	0	0	0.752013	0	0	0.66186
4930591A17Rik	0	0	0	0	0	0	0	0	0	0	0	0
4930592A05Rik	0.789029	0.744514	0.493475	0.623833	0	0.387714	1.70326	1.69326	0.822702	0.346386	0.537065	0.362037
4930592I03Rik	0	0	0	0	0	0	0	0	0	0.704036	0	0
4930593A02Rik	0	0	0	0	0	0	0	0	0	0	0	0
4930593C16Rik	0	0	0	0	0	0	0	0	0	0	0	0
4930594C11Rik	2.67403	1.62203	4.12125	1.69889	2.03012	1.40782	2.10279	1.63956	1.49365	1.76086	1.26758	1.70896
4930595M18Rik	0	0	0	0	0	0	0	0	0	0	0	0
4930596D02Rik	0	0	0	0	0	0	0	0	0	0	0	0
4930596I21Rik	0	0	0	0	0	0	0	0	0	0	0	0
4930597G03Rik	0	0	0	0	0	0	0	0	0	0	0	0
4930598F16Rik	0	0	0	0	0	0	0	0	0	0	0	0
4930599N23Rik	2.70215	4.24951	3.94329	1.42428	2.61096	1.77038	4.27759	4.29543	2.81747	5.53584	4.59816	3.30628
4931402G19Rik	0.233475	0.991363	0.43806	0.27689	0.225596	0.344175	0.151199	0.250519	0.365159	0.307488	0.238378	0.642765
4931403E22Rik	3.56489	4.48502	7.43185	9.86483	6.50644	12.8459	5.1303	6.51689	6.81455	5.73831	8.89717	6.54285
4931403G20Rik	0.284642	0.402875	0.267032	0	0.275037	0.209802	0	0.305422	0.222593	0.187438	0.14531	0.195908
4931406B18Rik	0	0	0	0	0	0	0	0	0	0	0	0
4931406C07Rik	10.0034	6.26484	6.14559	9.13387	8.63935	12.0059	9.17272	5.82594	4.84594	6.99533	4.7	4.99614
4931406H21Rik	0	0	0	0	0	0.100522	0	0.146336	0	0.089807	0	0.093865
4931406P16Rik	5.94552	6.03833	4.0023	6.18989	7.1482	6.75739	6.70135	6.59057	5.74969	7.89006	8.15561	8.18411
4931408C20Rik	0	0	0	0	0	0	0	0	0	0	0	0
4931408D14Rik	0	0.575714	0.610547	0.482395	0.393031	0.599619	0	0.349161	0.50894	0	0.16612	0.223964
4931409K22Rik	0	0	0.157057	0	0	0	0	0	0	0	0	0
4931414P19Rik	1.63233	0.866385	0.574253	1.4519	1.08436	1.95511	1.58566	1.16766	0.79781	1.20926	0.937469	1.2639
4931417E11Rik	0	0	0	0	0	0	0	0	0	0	0	0
4931419H13Rik	0.272549	0	0	0	0	0	0.353007	0	0	0	0	0
4931420L22Rik	0	0	0	0	0	0	0	0	0	0	0	0
4931423N10Rik	0.143643	0	0.539022	0	0.138795	0	0.186047	0.102752	0	0	0.146659	0.197727
4931428F04Rik	17.1383	18.1666	14.8947	15.0459	12.187	14.3274	12.3961	12.4719	10.7914	9.67339	10.5292	8.5786
4931428L18Rik	0	0	0	0	0	0	0	0	0	0	0	0
4931429I11Rik	0.085979	0	0	0	0	0	0	0	0	0	0.0877845	0.355055
4931429L15Rik	0	0	0	0	0	0.191558	0	0.0929544	0	0	0	0
4931429P17Rik	0	0	0	0	0	0	0	0	0	0	0	0
4931430N09Rik	0	0.344363	0	0	0	0	0	0.522127	0	0.640861	0	0.33491
4931431B13Rik	0	0	0	0	0	0	0	0	0	0	0	0
4931431C16Rik	0.288916	0.681539	0.180694	0.34264	0.18611	0.425903	0.374206	0.551123	0.150623	0.634173	0.294983	0.927961
4931431F19Rik	0	0	0	0	0	0	0	0	0	0	0	0
4931440F15Rik	0.241072	0.227471	0.150771	0.2859	0.155291	0.236916	0.208159	0.114965	0.25136	0.211662	0.328179	0.553067
4931440J10Rik	0.297522	0	0	0	0.574963	0.43859	0	0.851311	0	0.391839	0	1.22863
4931440L10Rik	0	0	0	0	0	0	0	0.129395	0	0	0	0
4931440P22Rik	0.566526	2.606	1.06295	0.83984	1.23167	0.208785	2.20131	1.72233	0.443028	0.559589	0.578423	1.94958
4932411E22Rik	0.0988386	0.139894	0.185447	0.351653	0.764025	0.437107	0.128017	0.353513	0.154585	0.130171	0.706399	0.272106
4932411N23Rik	0	0	0	0	0	0	0	0	0	0	0	0
4932412D23Rik	0	0	0	0	0	0	0	0	0.341796	0	0	0
4932413F04Rik	0.571346	0.269556	0	0.112931	0.276032	0	0.616676	0.544938	0	0	0.291672	0.131078
4932414J04Rik	0	0	0.161689	0	0	0	0	0	0	0	0	0
4932414N04Rik	0	0	0	0	0	0	0	0	0	0	0	0
4932415M13Rik	2.41056	2.92444	4.52284	0	1.74691	2.03058	2.23013	2.21703	3.77016	1.81413	2.46118	2.37013
4932416H05Rik	2.97907	3.61414	3.35371	3.2302	3.12527	2.384	4.51998	4.50561	3.46121	4.25976	4.519	3.98358
4932416K20Rik	0	0	0	0	0	0	0	0	0	0	0	0
4932418E24Rik	0	0.356	0.157308	0.198863	0.162023	1.11234	0.325775	0.239898	0.393386	0.110419	0.428009	0.230818
4932429P05Rik	0	0	0	0	0	0	0	0	0	0	0	0
4932435O22Rik	0.0773785	0	0	0.0917672	0.149534	0.456268	0.100221	0	0.121021	0.101908	0.0790034	0.213026
4932438A13Rik	9.37358	8.41272	6.31018	3.3567	5.67888	3.23974	6.74964	8.42026	4.16637	4.7363	4.31774	4.12526
4932438H23Rik	0.392405	0.97195	0.736255	0.232687	0.0947907	0.723077	1.27062	0.561402	0.153432	0.3876	0.400646	0
4932441J04Rik	1.09435	0.516306	1.36886	0.432617	0.352474	1.07549	0.944943	0.782828	0.570529	0.960848	1.86222	1.00426
4932443I19Rik	0	0	0	0	0	0	0	0	0	0	0.345602	0
4932702P03Rik	21.8218	29.8022	13.6478	26.7876	35.5121	23.1387	24.2969	20.8131	13.7716	12.605	17.1986	7.90475
4933400A11Rik	0	0	0	0	0	0	0	0	0	0	0	0
4933400B14Rik	0	0	0	0	0	0	0	0	0	0	0	0
4933400C23Rik	0	0	0	0	0	0	0	0	0	0	0	0
4933400F21Rik	0.145833	0	0	0.0864753	0	0	0	0	0	0	0.0744477	0
4933400L20Rik	0	0	0	0	0	0	0	0	0	0	0	0
4933401B06Rik	0	0	0	0	0	0	0	0	0	0	0	0
4933401D09Rik	0	0	0	0.236122	0	0	0	0	0	0	0	0
4933401H06Rik	0	0	0	0	0	0	0	0	0	0	0	0
4933402C06Rik	0.264066	0.747504	0	0.313169	0	0	0	0	0	0	0	0
4933402D24Rik	0.450102	0.424708	1.40751	0.177933	0.579883	0.884686	0.582975	0.536622	0.938622	1.18558	1.22548	1.03262
4933402E13Rik	0	0	0	0	0	0	0	0.0931385	0	0	0	0
4933402J07Rik	0.258613	0	0	0	0	0	0	0	0	0	0	0
4933402J10Rik	0	0	0	0	0	0	0	0	0	0	0	0
4933402J15Rik	0	0	0	0	0	0	0	0	0	0	0	0
4933402N03Rik	0	0	0	0	0	0	0	0	0	0	0	0
4933402N22Rik	0	0	0	0	0	0	0	0	0	0	0	0
4933402P03Rik	0	0	0	0	0	0	0	0	0	0	0	0
4933403O08Rik	0	0	0	0	0	0	0	0.124021	0	0	0	0
4933404G15Rik	0	0	0	0	0	0	0	0	0	0	0	0
4933404K08Rik	0	0	0	0	0	0	0	0	0	0	0	0
4933404O12Rik	10.2127	8.82303	9.70525	8.72989	10.3807	5.86556	6.35609	7.92217	5.60085	6.46307	4.53648	4.74684
4933405D12Rik	0	0	0	0	0	0	0	0	0	0	0	0
4933405E24Rik	0	0	0	0	0	0	0	0	0	0	0	0
4933405L10Rik	0.70449	0	0	0.278497	0.680715	0	0.304154	0	0.367278	0.309273	0.479523	0.969743
4933405O20Rik	0	0.556438	0	0	0	0	0	0	0	0	0	0
4933406C10Rik	1.13157	0.686399	0.606607	0.383425	0.312396	0.476599	0.628123	0.115636	0.505656	0.212898	0.165048	0.222518
4933406D12Rik	0	0	0	0	0	0	0	0	0	0	0	0
4933406F09Rik	0	0	0	0	0	0	0	0	0	0	0	0
4933406G16Rik	0	0	0	0	0	0	0	0	0	0	0	0
4933406I18Rik	0	0	0.300533	0	0.309542	0.472246	0.207462	0.11458	0	0	0.32708	0
4933406J08Rik	0	0	0	0	0	0	0	0	0	0	0	0
4933406J10Rik	0	0	0.503032	0	0	0	0	0	0	0	0.547467	0
4933406K04Rik	0	0	0	0	0	0	0	0	0	0	0	0
4933406M09Rik	0	0	0	0	0	0	0.192895	0	0	0	0	0
4933407E24Rik	0	0.597203	0	0.500401	0.1359	0	0.182167	0	0.439948	0.185233	0.1436	0
4933407G14Rik	0	0	0	0	0	0	0	0	0	0	0	0
4933407I05Rik	0	0	0	0	0	0	0	0	0	0	0	0
4933407K13Rik	0.703025	0.11056	0.879373	0.741115	0.830256	1.15151	0.303521	0.838163	0.610857	0.514383	0.957052	0.752677
4933407L21Rik	1.14851	1.95069	0.430982	2.99658	2.66341	4.7406	1.48756	2.13608	3.23333	2.72268	1.64168	2.21333
4933408B17Rik	0	0.158004	0.209454	0.132392	0.3236	0	0	0.0798556	0.698389	0	0.227956	0.153666
4933408J17Rik	0	0.200678	0.266024	0.504447	0.136999	0	0	0.202846	0.221753	0	0.144762	0
4933408N05Rik	2.99821	1.41453	0	0	2.25324	2.94653	0.431478	0.357454	2.34462	0.658111	2.04078	1.83426
4933409G03Rik	0	0	0	0	0	0	0	0	0	0	0	0
4933409K07Rik	0.0578552	0	0	0	0	0	0.149869	0.0413858	0	0	0	0.0398193
4933411E08Rik	0	0	0	0	0	0	0	0	0	0	0	0
4933411G06Rik	0	0	0	0	0	0	0	0	0	0	0	0
4933411G11Rik	0	0	0	0	0	0	0.158443	0	0	0	0	0
4933411K16Rik	0	0	0	0	0	0	0	0	0	0	0	0
4933411K20Rik	8.43912	9.72036	7.9716	10.4916	12.7095	14.757	8.51818	13.1977	9.92194	8.2783	11.231	9.69386
4933412E12Rik	4.74029	3.67928	6.88569	5.25906	3.98931	5.63537	5.9416	3.60966	3.82652	4.02774	6.24495	4.20974
4933412E24Rik	0	0	0	0	0	0	0	0	0	0	0	0
4933412O06Rik	0.46966	0.664744	0.440602	0.278497	0.226905	0.346173	1.52077	0.503946	0.734555	0	0	0.323248
4933413G19Rik	0	0	0	0.286425	0.466729	0.356027	0	0.172764	0	0.318077	0.493173	0.332449
4933413J09Rik	0	0	0	0	0	0	0	0	0	0	0	0
4933413L06Rik	2.58134	9.33687	2.6907	0	0	0	0	3.07753	0	1.13321	0.878515	3.94806
4933415F23Rik	0	0	0	0	0	0	0	0	0	0	0	0
4933416C03Rik	0.233475	0.165227	0	0	0	0.344175	0	0	0	0	0.119189	0
4933416E03Rik	0	0	0	0	0	0	0	0	0	0	0	0
4933416I08Rik	0	0	0	0.496287	0	0.616887	0	0.299347	0.327248	0.275565	0.42726	0
4933416M06Rik	0	0	0	0	0	0	0	0	0	0	0	0
4933416M07Rik	0.346978	0	0.325511	0.20575	0.335269	0.767243	0.224704	0.372308	0	0.456973	0.177132	0.477622
4933417A18Rik	0	0	0	0	0	0	2.29506	0	0	0	0	0
4933417D19Rik	1.93074	1.82181	0.805016	1.52651	2.69473	1.26497	1.38928	2.14841	2.34866	0.847599	2.84741	1.4765
4933417E11Rik	0	0	0	0	0	0	0	0	0	0	0	0
4933417G07Rik	3.28762	2.32661	1.54211	0.649826	1.85306	0	0.354846	0.979895	1.71396	0.721637	0.279722	1.50849
4933417O13Rik	0	0	0	0	0.83432	1.01829	0	0.123532	0	0	0	0
4933421I07Rik	0	0	0	0	0	0	0	0	0	0	0	0
4933421O10Rik	1.0936	1.35436	1.41066	3.48555	4.35884	4.63483	1.77054	3.03136	3.5277	2.97056	4.39646	4.8924
4933422A05Rik	0	0	0	0	0	0	0	0	0	0	0	0
4933422H20Rik	0	0	0	0.162119	0	0	0	0	0	0	0	0
4933424G05Rik	2.41848	0.641822	0.567212	0.537787	0.730269	1.11412	1.37044	1.18939	0	1.99072	1.54329	0.416135
4933424G06Rik	0	0	0	0	0.227311	0.346792	0	0.336565	0.367935	0	0.24019	0
4933425B07Rik	0	0	0	0	0	0	0	0	0	0	0	0
4933425L06Rik	0	0	0	0	0	0	0	0	0	0	0	0
4933426M11Rik	32.9672	21.7849	17.3662	17.637	17.9371	12.4179	26.1315	18.2635	12.5243	27.3246	17.7323	15.1744
4933427D06Rik	0.201001	0	0	0.119189	0	0.148152	0	0.0718914	0.157184	0.13236	0.205222	0
4933427D14Rik	2.50021	3.79766	3.43247	3.18208	4.41921	3.0564	2.92236	4.14405	3.62424	1.3653	4.23376	3.60946
4933427E11Rik	0	0	0	0.514289	0	0	0	0	0.339119	0	0	0.298465
4933427E13Rik	0	0	0	0	0	0	0	0	0	0	0	0
4933427G17Rik	0	0	0	0	0	0	0	0	0	0	0	0
4933427I22Rik	0	0	0	0.202149	0	0	0	0	0	0.224488	0	0
4933428C19Rik	0	0	0	0	0	0	0	0	0	0	0	0
4933429K18Rik	0	0	0	0	0	0	0	0	0	0	0	0
4933429O19Rik	0	0	0	0	0	0	0	0	0.253139	0	0	0
4933430H16Rik	0.183154	0	0	0	0	0	0	0	0	0	0	0
4933430I17Rik	0	0.210552	0	0	0	0	0	0.106414	0	0	0.455655	0.204772
4933430M04Rik	0.355899	0	0	0	0	0	0	0	0	0	0	0.489902
4933430N04Rik	0	0	0	0	0	0	0	0	0	0	0	0
4933431E20Rik	30.5644	15.7059	25.8426	47.5609	43.1237	43.9801	25.4039	19.4267	22.9882	23.6522	21.7649	20.5003
4933431G14Rik	0.473323	2.00978	0	0	0.914699	0.697745	0.613051	0.225723	0.740284	0.20779	1.44979	0.217179
4933432G23Rik	0	0	0	0	0	0	0	0	0	0	0	0
4933432I03Rik	0	0	0	0	0	0	0.321977	0	0	0.327397	0.253812	0.34219
4933432I09Rik	0	0.485975	0.322111	0	0.331767	0.506154	0.222358	0	0	0	0.175282	0
4933432K03Rik	0	0	0	0	0	0	0	0	0.69251	0.583141	0	0
4933433C11Rik	0	0	0	0	0	0	0	0	0	0	0	0
4933433F19Rik	0	0	0	0	0	0	0	0	0	0	0	0
4933433G08Rik	0	0	0	0	0	0	0	0	0	0	0	0
4933433G15Rik	0	0	0	0	0	0	0	0	0.716016	0	0	0.315089
4933433G19Rik	7.00026	5.6617	4.69082	5.04048	7.48873	6.26533	4.53339	4.82868	6.25629	4.93896	5.10518	3.09728
4933433H22Rik	0	0	0	0	0	0	0	0.105519	0	0	0	0
4933434E20Rik	14.6272	13.3184	18.1797	14.5848	16.8342	17.4423	11.4637	10.1967	9.17999	8.58909	7.41961	9.74667
4933434I20Rik	0	0	0	0	0	0	0	0	0	0	0	0
4933436C20Rik	0.212791	0.301179	0	0.25236	0.61683	0.313684	0	0.304433	0	0.560494	0.217259	0.292911
4933436E23Rik	0	0	0	0	0	0	0	0	0	0	0	0
4933436H12Rik	0	0	0	0	0	0	0	0	0	0	0	0
4933436I01Rik	0	0	0	0	0	0	0	0	0	0	0	0
4933438B17Rik	0	0	0	0	0	0	0	0	0	0	0	0
4933438K21Rik	0	0	0	0	0	0	0	0	0	0	0	0
4933439C10Rik	3.37192	2.78397	3.42691	3.33244	3.52964	7.66314	2.91156	3.51757	6.59216	2.96056	2.86894	5.99528
4933439K11Rik	0.841182	0	0	0	0	0	0.726337	0.200575	0.438541	0.369281	0	0
4933440J02Rik	0	0	0	0	0	0	0	0	0	0	0	0
4933440M02Rik	0	0	0	0	0	0	0	0	0	0	0	0
5031410I06Rik	0	0	0	0	0.0863813	0.131786	0	0	0	0	0	0
5031414D18Rik	0	0	0	0.118285	0	0.147028	0	0	0.155992	0	0	0.137291
5031425E22Rik	1.6535	2.34032	3.68409	5.76035	5.59194	9.44528	2.40933	4.50944	7.43503	4.35534	7.17494	8.1085
5031425F14Rik	0	0	0	0.191008	0	0	0	0.115211	0	0.212116	0	0
5031426D15Rik	0.218447	0.0618367	0	0.15544	0.126645	0.128809	0.16976	0.0312525	0.136661	0	0.0446068	0.0601391
5031434C07Rik	0.497889	0	0.700627	0.442854	0	0.18349	0.161217	0.267118	0	0.163931	0	0.685353
5031434O11Rik	0	0	0	0.437471	0.712858	1.63133	0.477773	0	1.73079	1.94326	0.376624	1.01553
5031439G07Rik	21.4199	35.7284	26.5309	30.3718	28.9455	30.804	23.9447	25.3251	25.8016	29.2448	28.8745	28.2594
5033403H07Rik	0	0	0	0	0	0	0	0	0	0	0	0
5033404E19Rik	0	0	0	0	0	0	0	0	0	0	0	0
5033406O09Rik	0	0.215676	0	0.180716	0.294477	0	0.39473	0.763023	0	0.200687	0.466743	0
5033411D12Rik	1.07728	0.217821	0.577501	0	0	0	0.398656	0.330263	0	0	0	0
5330411J11Rik	0	0.226848	0.300716	0	0.619461	0.472533	0.207588	0.114649	0	0	0.327279	0
5330413P13Rik	2.89978	2.46256	1.90426	3.00912	7.28498	4.70215	1.50232	4.14862	1.47397	1.52761	2.07247	1.59664
5330417C22Rik	2.46696	3.2664	1.79174	2.26505	2.22992	1.87698	1.85529	2.67551	1.99141	1.78171	3.00627	1.97176
5330426P16Rik	6.23796	4.51718	4.35499	6.02156	4.76588	6.41556	3.38209	3.63204	2.04201	3.82113	3.25853	3.99379
5330434G04Rik	1.75645	3.35074	2.14928	2.71704	3.68951	4.27791	2.67062	2.1305	2.62768	2.91672	4.13247	1.89218
5330439B14Rik	0	0	0	0	0	0	0	0	0	0	0	0
5430401F13Rik	0	0	0	0	0	0	0	0	0	0	0	0
5430402E10Rik	0	0	0	0	0	0	0	0	0	0	0	0
5430402O13Rik	1.31111	0.371143	0	0.932951	0.253374	0.773108	0	0	0	0	0.535459	0
5430403N17Rik	0	0.145983	0.193519	0.24464	0	0	0	0	0.161314	0	0	0.283951
5430405H02Rik	2.79426	2.47182	1.31069	1.65693	4.21869	6.1787	1.80957	4.62229	4.09712	3.45006	4.63602	3.60595
5430416N02Rik	11.8587	7.19337	7.15181	8.0365	9.41236	4.9947	4.93698	3.33259	5.96161	5.02008	4.3242	4.66393
5430416O09Rik	0	0.0911501	0.241662	0.152751	0	0	0.166823	0.230338	0.100723	0.0848153	0.131505	0.0886478
5430417L22Rik	20.9026	26.0396	14.5855	31.6526	23.8694	21.1364	30.9887	26.2592	21.2092	37.6531	27.6029	21.7579
5430419D17Rik	0.0905369	0	0	0	0	0	0	0	0	0	0	0
5430421F17Rik	0	0	0	0	0	0	0	0	0	0	0	0
5430421N21Rik	0	0	0	0	0	0	0	0	0	0	0	0
5430425K12Rik	0	0	0	0	0	0	0	0	0	0	0.21517	0
5430427M07Rik	0	0	0	0	0	0	0	0	0	0	0	0
5430427O19Rik	0	0	0	0	0	0	0	0.0490842	0	0	0	0
5430428K19Rik	0	0	0	0	0	0	0	0	0	0	0	0
5430434I15Rik	0	0	0	0	0	0	0	0	0	0	0	0
5430435G22Rik	2.50784	1.92266	0.392113	3.84164	1.91837	1.38634	2.43613	1.34546	0.326858	2.06428	1.38694	0.287674
5430437J10Rik	0	0	0	0	0	0	0	0	0	0	0	0
5430440P10Rik	0	0	0	0	0	0	0	0	0.406072	0	0	0
5530400C23Rik	0	0	0	0	0.395231	0	0	0	0	0	0	0
5530401A14Rik	0	0	0	0	0	0	0	0	0	0	0	0
5530601H04Rik	0.141137	0.799049	0.132405	0.251073	1.091	0.728198	0.548407	0.858164	0.110371	0.557637	0.288203	0.485696
5730403I07Rik	0	0	0	0	0	0	0	0	0	0	0	0
5730405O15Rik	1.19009	0.421105	0.558229	1.05854	0.287482	0.43859	0	0.212828	0.465329	0	0.60754	0.409545
5730408K05Rik	0.686709	0	0	0	0	0	0	0.491227	1.07402	0	1.40226	0.945268
5730409E04Rik	18.3452	14.8746	21.7938	33.2361	35.8976	28.4024	24.8355	27.301	22.9249	23.0681	23.1542	21.5725
5730412P04Rik	0	1.35563	0	2.04461	0	0	0	3.15165	0	2.27055	4.49836	0
5730416F02Rik	0	0.45901	0	0	0	0	0	0	0	0	0	0
5730420D15Rik	0	0	0	0	0	0	0	0	0	0	0.22815	0
5730422E09Rik	0	0.21744	0	0.182194	0.148443	0	0	0	0.240275	0	0	0
5730435O14Rik	0	0	0	0	0	0	0	0	0	0	0	0
5730455P16Rik	36.4936	38.4923	42.5221	31.6327	35.992	29.8966	30.2568	27.0196	18.7226	21.8117	19.9946	21.4375
5730457N03Rik	0	0	0	0	0	0	0	0	0	0	0	0
5730460C07Rik	0	0	0	0	0	0	0	0	0	0	0	0
5730480H06Rik	0.303882	0.215053	0.570161	0.360389	0.88088	0.447965	1.57436	0.652131	0.712913	0.200107	0.620526	0.418299
5730488B01Rik	0	0	0	0	0	0	0	0	0	0	0	0
5730507C01Rik	0.103629	0	0	0	0	0	0	0	0	0	0	0
5730508B09Rik	8.70675	4.41779	12.0209	13.2482	6.66684	13.3193	5.10659	5.40564	8.99268	7.57245	4.36093	8.81915
5730522E02Rik	0.173718	0.491753	0.325941	0	0.335712	0	0	0.3728	0.815095	0.686365	0.354733	0.717379
5730559C18Rik	0	0.123962	0.328654	0.207737	0.169253	0	0.113437	0.0626506	0	0.34604	0.178843	0.482234
5830403L16Rik	0.15911	0	0.298533	0.377395	0.307482	0	0.412162	0.113817	0	0	0.324903	0.657055
5830411N06Rik	0	0	0	0	0	0	0	0	0	0	0	0
5830415F09Rik	0.67786	1.19928	0	1.80879	1.80121	1.74871	0.877969	2.06081	3.18055	0.66956	1.03814	1.39963
5830416I19Rik	0	0	0	0	0	0	0	0	0.156586	0	0	0
5830416P10Rik	0.0497936	0.140953	0	0	0.0481132	0.146806	0.128986	0.106857	0.155756	0.196735	0.101678	0.0685417
5830417I10Rik	9.59322	9.78525	9.30136	8.7076	9.47661	9.71753	8.05209	10.5236	9.01075	9.66986	9.84939	7.96741
5830418K08Rik	3.25897	2.78787	2.55338	2.67575	3.59884	3.80111	2.92226	3.0998	2.29649	2.82995	2.8155	2.71134
5830418P13Rik	0.363273	0.171389	0	0.430824	0	0	0.156838	0	0	0	0.123634	0
5830428M24Rik	0	0	0	0	0	0	0	0	0	0	0	0
5830432E09Rik	0	0	0.330969	0.418399	0.34089	0	0	0.126184	0	0.232318	0	0
5830444B04Rik	0.164484	0	0.154307	0.19507	0.317866	0.606181	0.319561	0.117661	0.257255	0.216626	0.419845	0.226415
5830454E08Rik	0.35446	0	0	0.420373	1.0275	0.522525	0.4591	2.02846	2.21753	0.466827	2.17142	1.95168
5830473C10Rik	0.1181	0.334312	0	0.140061	0.114115	0.174097	0.152965	0.0844813	0.184711	0	0.12058	0.162567
5930403L14Rik	22.4272	10.6247	2.69516	15.1672	7.88012	3.68861	24.1265	7.06021	1.88427	9.88627	4.49447	1.84973
5930412G12Rik	2.74083	1.55172	1.8513	0.520078	0.423733	0	0.709987	0.627394	0.171468	0.721937	0	0.301824
5930430L01Rik	0.0660165	0	0.247728	0.391462	0.89304	1.07049	0.085505	0.188895	0.516254	0.173888	0.269611	0.0908729
5930438M14Rik	1.29615	0	1.01329	0	0.417468	0.796127	0.139898	0.15453	0.168933	0.569011	0	0.594723
6030407O03Rik	0.146769	0	0	0	0	0	0	0	0	0.193296	0	0
6030408B16Rik	0	0	0	0.158736	0	0	0	0	0	0	0.136658	0.184243
6030419C18Rik	78.1887	104.392	84.5561	99.2993	99.7023	94.9318	111.956	115.033	118.052	144.976	137.409	113.221
6030440G07Rik	0	0	0	0	0	0	0	0	0	0	0	0
6030443J06Rik	0	0	0	0.144372	0.117627	0.358911	0	0.261245	0	0.24049	0.31073	0.335142
6030458C11Rik	7.79644	9.0595	7.04319	7.36272	11.4395	8.44244	7.41767	7.67707	6.77431	5.4509	7.02657	5.8297
6030466F02Rik	0	0	0	0	0	0	0	0	0	0	0	0
6030468B19Rik	0	0	0	0	0	0	0	0	0	0	0	0
6030469F06Rik	0	0	0	0	0	0	0	0	0	0	0	0
6030498E09Rik	0	0.315472	0	0	0	0	0	0	0	0	0	0
6230400D17Rik	2.66155	3.76709	6.80968	2.58257	2.80552	4.28019	2.5071	2.76931	4.54113	2.23063	3.45856	3.66367
6330403A02Rik	31.2658	33.9706	32.0047	81.204	87.0252	81.7672	75.429	84.8969	106.902	94.5649	118.469	80.551
6330403K07Rik	92.7785	80.469	157.071	233.156	232.797	335.727	124.009	224.565	350.267	111.989	226.469	238.183
6330407A03Rik	0	0	0	0	0.137966	0	0	0.102139	0	0	0	0.196546
6330408A02Rik	3.77752	4.78966	3.24849	3.1733	3.19378	3.48037	2.24247	2.64589	2.46171	3.83491	3.85684	1.73327
6330409D20Rik	1.4153	0.667725	1.32773	0	0.683768	0.347725	0.916552	0.33747	0.368925	0.931979	0	0.324697
6330410L21Rik	0	0	0	0.0807237	0	0	0	0	0	0	0	0
6330415B21Rik	0.592898	0.335669	0.889945	0	0	0	0.767926	0.678592	0.556381	0.31234	0.363209	0.652908
6330416G13Rik	3.996	3.90767	1.77215	3.44659	2.5975	2.78468	1.59975	1.45522	1.47723	2.00942	0.964344	1.60017
6330418K02Rik	4.98934	3.53089	3.34332	3.80386	5.16532	4.20286	2.76953	4.58877	5.01648	1.87743	4.00252	3.43396
6330419J24Rik	11.6817	14.2241	17.5665	17.2155	14.9393	19.6263	15.7977	15.791	24.45	19.7967	16.8381	28.9677
6330549D23Rik	3.72271	1.44898	2.44467	2.86972	2.69781	1.92073	3.25464	2.19696	1.60115	1.22571	2.85067	3.20274
6430411K18Rik	0	0.566601	0.751103	0.712138	0.386809	2.06545	0.259248	1.28863	2.19137	1.05445	0.817451	1.65314
6430503K07Rik	0	0	0	0	0	0	0	0	0	0	0	0
6430531B16Rik	0	0.967739	0.427621	1.08117	0	0.671947	0	0	0	0	0	0.313724
6430548M08Rik	25.9234	54.0277	28.8057	22.8838	26.7509	23.6833	34.9345	48.6703	36.4771	49.6652	46.5971	50.5813
6430550D23Rik	0.267831	0	0.25126	0	0	0.39482	0	0.0957942	0.418891	0	0.273455	0
6430562O15Rik	1.53002	1.51588	1.43535	0.362905	0.443514	1.57882	1.78352	0.985025	0.957187	0.806016	0.624858	1.47427
6430571L13Rik	0.826425	1.46212	1.16294	1.22512	1.09799	1.52283	0.802793	1.33013	0.161568	0.680254	0.949252	0.853191
6430573F11Rik	21.3759	13.6964	19.5114	6.68026	6.97786	8.30359	15.9008	9.81509	14.2313	18.6413	10.3225	19.2848
6430584L05Rik	0.919322	0.473158	1.09766	1.09027	0.969052	1.23201	0.974219	0.896758	0.784273	0.220137	1.19462	0.230084
6430706D22Rik	14.4789	9.93914	9.64401	7.72708	10.5627	12.8064	12.7522	14.7073	12.2284	14.2063	14.7091	13.0545
6430710C18Rik	0	0	0	0	0	0	0	0	0	0	0	0
6530402F18Rik	7.96999	15.7059	8.97227	14.9778	16.7645	12.5623	14.1343	15.6564	13.9994	13.8877	18.0274	14.8528
6530411M01Rik	0	0	0.405818	0.769531	0.417983	2.86959	1.12057	0.464161	2.36797	0.569713	2.87083	2.38183
6720401G13Rik	0.763978	0.682936	2.18786	2.24126	1.78721	6.34236	1.14575	4.02684	7.29502	1.64164	3.32536	3.43163
6720468P15Rik	0	0	0	0	0	0.217694	0	0	0	0	0	0
6720483E21Rik	0.471343	0.333563	0	0.55899	0.227718	0	0.305244	0.337168	0.368594	0	0.240621	0.324406
6720489N17Rik	3.69311	1.83656	2.24732	1.42049	1.44668	2.35424	1.16352	1.64221	1.5611	1.84038	1.12101	2.88531
6820408C15Rik	0.157491	0.891633	0.295494	0.186776	0.152176	0.464328	0.407966	0.225317	0.246318	0.207416	0.482394	0.216789
6820431F20Rik	5.6491	6.91076	5.11318	4.41026	5.45846	4.81242	5.77252	4.48774	3.95146	4.4116	3.94176	5.27524
7420426K07Rik	0	0	0	0	0	0	0	0	0	0	0	0
7420461P10Rik	0	0	0	0	0	0	0	0	0	0	0	0
7420700N18Rik	0	0	0	0	0	0	0	0	0	0	0	0
7420701I03Rik	0	0	0	0	0	0	0	0	0	0	0	0
7530416G11Rik	0	0	0	0	0	0	0	0	0	0	0	0
7530420F21Rik	0	0	0	0	0	0	0	0	0	0.316913	0	0.331233
7630403G23Rik	0	0	0	0	0	0	0	0	0.381234	0	0	0
8030411F24Rik	0	0	0	0	0	0	0	0	0	0	0	0
8030423F21Rik	0	0	0	0	0.178527	0	0	0.0660835	0	0	0.0943213	0
8030423J24Rik	0	0	0	0	0	0	0	0	0	0	0	0
8030442B05Rik	0	0	0	0	0	0	0	0	0	0	0	0
8030443G20Rik	5.86421	4.98002	4.95125	3.47733	4.81636	3.8901	3.79768	2.93641	3.2101	1.54464	3.59241	1.61444
8030462N17Rik	8.93909	10.798	9.54273	7.58543	6.40361	5.33916	10.4801	8.26867	8.67778	11.1639	11.0938	11.4562
8430408G22Rik	0	0	0.375266	0	0	0	0	0	0	0	0	0
8430419L09Rik	60.2365	55.9805	37.6339	67.2003	76.7973	43.798	52.4455	59.8137	31.665	49.6959	56.1896	32.0105
8430422H06Rik	0	0	0	0	0	0	0	0	0	0	0	0
8430423G03Rik	0	0	0	0	0	0	0	0	0	0	0	0
8430426J06Rik	0	0.609258	0.403825	0	0	0.317278	0	0.153961	0	0	0.219749	0.592533
8430427H17Rik	9.41196	14.1219	9.01912	14.0365	14.1684	12.2668	8.84199	12.3385	8.65537	8.35241	10.4345	6.83929
8430429K09Rik	2.04042	1.73277	2.67985	2.78281	4.53458	5.56455	3.56773	5.18151	6.86117	2.95597	6.04147	3.93214
8430431K14Rik	0	0	0	0	0	0	0	0	0	0	0	0
8430436N08Rik	0	0	0	0	0	0.361	0	0	0	0	0	0.337093
8430437L04Rik	0	0	0	0	0	0	0	0	0	0	0	0
9030025P20Rik	2.24581	0	12.6412	1.03578	3.73726	0.919624	0.323199	0.0892504	0.97569	0.492959	0.636937	0.343489
9030204H09Rik	0	0	0	0	0.78195	0	0	0	1.89854	0	1.23938	2.7849
9030404E10Rik	0	0	0	0	0	0	0	0	0	0	0	0
9030612E09Rik	0.986639	0.598484	0.793368	0.668631	0.953342	1.87	1.09534	0.604951	1.32267	0.37126	1.29517	0.582054
9030617O03Rik	2.28988	3.47254	1.07411	3.10365	3.47695	2.65227	2.33033	2.69105	1.02326	1.93873	1.83698	1.12574
9030619P08Rik	0	0	0	0	0	0	0	0	0	0	0	0
9030624G23Rik	0.232341	0	0	0.137772	0	0.171252	0.300929	0.249302	0.181692	0	0	0.319821
9030624J02Rik	6.15618	3.14938	3.47909	6.24537	5.16008	4.37353	3.1702	5.57097	3.82814	3.71197	4.5437	3.9818
9130008F23Rik	0.121933	0.172581	0	0.289213	0.117818	0.359493	0	0	0.190705	0.48176	0.124494	0.335686
9130011E15Rik	4.67369	4.1506	3.43885	4.45595	3.01064	3.3773	2.49258	4.39211	4.44316	2.8966	1.68418	3.78436
9130015A21Rik	0	0	0	0	0	0	0	0	0	0	0	0
9130015L21Rik	0	0	0	0	0	0	0	0	0	0	0	0
9130019O22Rik	1.22172	0.864596	1.65553	1.69039	0.918161	1.10061	1.40656	0.631179	0.318465	0.804508	0.762286	1.12115
9130019P16Rik	2.29369	1.74808	2.538	1.53447	2.10263	1.73396	3.19933	1.85111	2.02364	2.16878	1.56124	2.18583
9130023H24Rik	2.20399	2.49558	1.65411	2.17819	1.91665	1.7328	1.90308	0.998507	2.06825	3.87023	1.27516	1.92143
9130024F11Rik	3.3873	3.19619	6.48786	3.93348	7.29603	7.80213	2.46783	3.23073	4.19408	2.60231	3.74663	2.91417
9130204L05Rik	0	0	0	0	0	0	0	0	0	0	0	0
9130209A04Rik	0	0	0	0	0	0	0	0	0	0	0	0
9130221F21Rik	0	0	0	0	0	0	0	0	0	0	0	0
9130221H12Rik	37.2071	30.9207	29.7814	37.4462	31.6636	32.2046	27.8534	24.4179	26.9607	31.0196	25.4418	27.2527
9130227L01Rik	0.138426	0	0.259724	0.164167	0.401264	0.20406	0.358581	0.0990209	0	0.729233	0	0
9130230L23Rik	0	0	0	0	0	0	0	0	0	0	0	0
9130401M01Rik	15.7684	11.7314	17.8273	13.9056	10.3529	15.1986	12.3064	10.412	8.2207	11.4486	12.1779	21.4273
9130409I23Rik	0	0	0	0	0	0.204598	0	0	0	0	0	0
9230009I02Rik	0.229302	0	0.430231	0	0	0	0	0.328055	0	0	0.234117	0
9230102K24Rik	0	0	0	0	0	0	0	0	0.316424	0	0	0.27849
9230102O04Rik	0	0	0	0	0	0	0	0	0	0	0	0
9230104L09Rik	0	0	0	0	0	0.591929	0	0	0	0	0	0
9230105E05Rik	0	0	0	0	0	0	0	0	0	0	0	0
9230110C19Rik	11.4496	9.62936	10.8969	10.6268	9.78054	9.29534	7.73721	5.10411	4.93102	9.39721	7.62396	5.93879
9230110F15Rik	0	0	0	0	0	0	0	0	0	0	0	0
9230112D13Rik	0	0	0	0	0	0	0	0	0	0	0	0
9230112J17Rik	0	0	0	0.127678	0.208051	0.158704	0	0.0770118	0	0	0	0
9230114K14Rik	1.99061	1.40873	1.16716	2.80341	2.40429	3.30125	3.70624	3.20389	4.67002	4.75174	8.00263	6.33651
9230116N13Rik	0.125602	0.355546	0	0.148957	0.242726	0.185155	0.16268	0.269541	0.196443	0.496254	0	0
9330020H09Rik	0.460612	0.543282	0.288076	1.09253	0.74178	1.35802	0.0994314	0.494238	0.720405	0.101105	1.09733	0.739715
9330102E08Rik	6.70524	9.39358	4.62151	5.59892	6.47896	4.23621	5.13991	6.41163	3.31735	3.96487	3.6326	2.07201
9330111N05Rik	0	0	0	0	0	0	0	0	0	0	0	0
9330117O12Rik	0.143173	0	0	0	0	0	0	0.102417	0	0	0.43854	0
9330133O14Rik	2.79797	2.37611	3.32483	3.98191	3.96521	5.91195	2.05358	4.13641	4.23021	1.96531	2.76151	3.5947
9330151L19Rik	7.34028	8.63331	9.89277	12.7513	20.2788	16.1547	14.0599	19.7458	10.6718	15.2497	19	13.9464
9330158H04Rik	0.084924	0	0.15934	0	0.164116	0.12519	0	0.060749	0	0.111846	0.0867074	0
9330159F19Rik	13.9015	13.5354	18.9057	17.2611	18.4808	21.3181	16.5553	15.4503	16.3431	21.9947	23.4811	18.8146
9330159M07Rik	0.467656	0.794289	0.350978	1.66385	0.271124	1.10303	0.726853	0.267624	0	0.369544	0.0954953	0
9330162012Rik	2.15288	2.53927	2.35629	3.19151	5.89396	2.6447	2.55605	3.59339	1.96416	2.83535	3.4803	2.71652
9330162B11Rik	0	0	0	0.282405	0	0.351031	0	0	0	0	0	0
9330175E14Rik	0	0	0	0	0	0	0	0	0	0	0.17494	0
9330175M20Rik	0	0.29231	0	0.122464	0	0	0.133746	0.221602	0	0	0	0
9330178D15Rik	0	0	0	0	0	0	0	0	0.238741	0	0	0
9330179D12Rik	4.05988	4.7469	3.31191	3.97746	3.58175	4.68379	4.57251	5.177	3.58897	4.417	4.50558	2.67276
9330182L06Rik	9.4238	6.62868	10.7161	4.335	6.18089	4.12551	8.13718	6.82288	5.2703	4.36273	5.42314	4.63848
9330182O14Rik	0	0	0	0	0	0	0	0	0	0	0	0
9330188P03Rik	0	0	0	0	0	0	0.315711	0	0	0.321025	0	0
9430007A20Rik	0	0	0	0	0	0	0	0	0	0	0	0
9430008C03Rik	1.41224	1.52853	1.71454	0.985207	2.08701	1.46954	0.860776	1.36678	1.4292	0.984671	1.52672	1.94398
9430014N10Rik	0	0	0	0	0	0	0	0	0	0	0	0
9430015G10Rik	8.63466	7.44514	6.33137	4.94358	4.31548	7.46166	6.94159	5.4667	8.22702	8.23483	5.57332	7.92384
9430016H08Rik	12.752	7.33233	11.963	12.2876	10.974	13.2175	14.968	10.9748	16.2047	13.6455	9.35796	18.1019
9430018G01Rik	0	0	0	0	0	0	0.0832483	0	0	0	0	0
9430019J16Rik	0	0	0	0	0	0	0	0	0	0	0	0
9430020K01Rik	20.2917	16.7673	17.6058	17.7125	13.6757	10.8355	31.9029	22.0387	19.1397	35.6323	21.077	21.4198
9430021M05Rik	5.52026	1.56265	4.83347	8.87449	9.00847	9.04183	4.44881	1.75504	1.34303	3.23121	0.876739	1.51975
9430023L20Rik	32.3671	21.5405	34.5875	29.7427	25.6826	25.2788	32.4827	28.8266	27.8257	42.3454	26.7001	40.7182
9430037G07Rik	0.497496	0.117357	0.155572	1.27835	0.801178	2.56683	0.214787	0.118625	0.129682	0.546005	0.507943	0.228271
9430038I01Rik	1.1731	2.65661	3.96188	1.11299	1.36022	1.72932	0.911647	0.671328	2.9356	0.308997	0.479095	0.645919
9430041J12Rik	6.16697	4.041	2.99985	2.70878	4.85536	3.03033	6.36041	4.81991	3.75092	3.45934	4.43085	3.30125
9430060I03Rik	2.04738	3.56653	1.77296	2.42809	1.21741	3.71462	3.26373	3.15444	0.985272	1.65933	3.37676	1.30073
9430069I07Rik	1.38914	0	0	0	0	0.682594	0.599739	0	0	0	0.945538	0
9430076C15Rik	0.0869741	0.123101	0	0	0	0	0	0.124431	0	0	0	0
9430083A17Rik	0.263978	1.36996	0.495291	1.46097	1.87051	2.46456	1.13969	2.07715	2.61481	0.695321	1.79681	1.45348
9430091E24Rik	1.97233	0.977052	1.48024	1.2865	1.52461	1.30837	2.17138	1.26978	1.38814	1.94818	2.21512	1.76471
9530002B09Rik	0	0	0	0	0	0	0	0	0	0	0	0
9530003J23Rik	0	0	0	0	0	0	0	0.154848	0	0	0	0
9530026F06Rik	0	0	0	0	0	0	0	0	0	0	0	0
9530026P05Rik	0.795392	0.375259	0.994909	0	0.512366	0	0.686798	0.379314	0	0	0.541397	0.364957
9530027J09Rik	1.87864	1.77265	1.76241	1.29965	0.60508	0.923128	0.811076	0.447952	0.244852	1.64945	0.479523	0.646495
9530036O11Rik	0.180205	0.382587	0.338112	0.106857	0.348248	0.398472	0	0.19336	0.281844	0	0.0919948	0.124028
9530051G07Rik	0.178918	0.084412	0.559495	0.636564	0.288134	0.439585	0.695208	0.255972	0.373108	0.549818	0.304459	0.492568
9530052E02Rik	3.60287	3.92262	3.63996	3.94415	6.1592	4.9026	5.38438	4.55976	2.16729	6.57001	3.1126	3.43344
9530053A07Rik	0.133136	0.0471092	0	0.197366	0.0643214	0	0.172438	0.119046	0.208226	0.569857	0.101949	0.183264
9530059O14Rik	0	0	0	0	0	0	0.0856771	0	0	0	0	0
9530068E07Rik	92.3309	74.7837	90.5238	124.058	102.417	111.877	109.357	94.7571	99.3319	110.214	93.5069	113.578
9530077C05Rik	2.20194	3.28971	3.21332	3.77201	2.48224	3.78697	2.05976	2.18767	2.29591	4.02774	1.99838	3.1994
9530080O11Rik	2.59048	2.58811	1.71544	2.1686	3.38649	2.69558	0.78946	4.03312	2.14494	2.00687	2.64488	2.09755
9530082P21Rik	15.5691	16.8511	11.5597	18.2667	21.399	19.1464	12.2932	19.4751	16.6676	17.4344	22.3565	13.9818
9530091C08Rik	0	0	0	0	0	0	0	0.0235882	0	0	0	0
9630001P10Rik	0.655884	0	0.175801	0.666726	0.724286	0.414372	0.121358	0.402151	0.146545	0.246801	0.191331	0.257953
9630013A20Rik	0.769784	0.544766	0.722158	1.82585	0	0	0.99703	1.00953	1.80593	0	0.130992	2.82566
9630028B13Rik	0.0772649	0.109359	0	0.366529	0	0.227799	0.100074	0	0	0.203517	0.0788874	0
9630028H03Rik	0.230105	0	0	0	0	0	0	0	0	0	0	0
9630033F20Rik	12.1156	13.5756	10.8248	14.283	9.05879	12.6509	8.31314	8.71829	11.0536	10.6376	7.51037	8.53721
9830001H06Rik	7.22346	10.1394	6.45919	13.3574	15.7476	11.0298	10.2837	11.4304	8.65216	13.9162	14.73	8.0258
9830107B12Rik	0	0	0	0	0	0	0	0	0	0	0	0
9830132P13Rik	0	0	0	0	0	0	0	0	0	0	0	0
9830147E19Rik	0.998039	0.594778	2.0697	0.934441	1.31965	0.774343	1.29267	0.601206	0.657242	1.52197	0.536315	0.650756
9830166K06Rik	0.767351	0.407283	0.539907	1.36506	1.20486	1.13119	1.24235	0.960597	0	0.757955	1.27313	0.396102
9930012K11Rik	0.664501	0.376207	0.498711	0.788066	0.770491	1.3714	0.344267	0.190136	1.03929	0.875153	0.407073	0.548819
9930013L23Rik	8.72368	12.2947	6.82576	7.08801	7.85537	4.59675	8.41413	6.24035	2.96103	5.42679	5.95055	2.24836
9930014A18Rik	1.89806	1.45214	0.866252	2.19017	1.33833	1.66368	2.19261	1.24766	0.962788	2.4322	2.09505	2.11842
9930021J03Rik	7.90538	11.0034	8.37024	8.40284	10.2693	8.17206	7.43503	9.69091	8.05464	7.04176	10.3823	6.99873
9930104L06Rik	4.65662	4.5629	5.37664	5.62873	8.47978	5.94045	4.87143	4.67627	5.74239	4.71754	5.57729	2.34209
9930111H07Rik	0	0	0	0	0	0	0	0	0	0	0	0
9930111J21Rik1	0	0	0.127876	0	0	0	0.176549	0.0487535	0	0.0897604	0.0695861	0
9930111J21Rik2	0	0	0	0	0	0	0	0	0	0	0	0
A130010J15Rik	2.81477	2.33207	2.57622	3.74528	2.58711	3.94697	1.86732	1.32597	2.68436	2.53166	2.6636	3.30757
A130077B15Rik	0	0	0.193976	0	0	0	0	0	0	0	0	0
A1bg	0	0	0	0	0	0	0	0	0	0	0	0
A1cf	0	0	0	0	0	0	0	0	0	0	0	0
A230001M10Rik	0	0	0	0	0	0	0	0	0	0	0	0
A230009B12Rik	1.56347	0	0	0.206022	0	0	0.900005	0	1.08679	0	0	0
A230020J21Rik	2.71473	1.80817	2.69658	2.462	2.62312	1.88325	2.89565	2.39887	1.49855	0.841252	1.79348	1.09908
A230028O05Rik	0.0942687	0	0	0.223596	0	0	0	0	0.294875	0	0	0.129763
A230046K03Rik	4.96671	4.98473	3.5581	3.74835	5.40989	5.12514	3.74279	5.03859	3.31906	4.69776	5.6242	4.84788
A230050P20Rik	7.53699	7.33401	7.07068	7.44875	8.34469	12.9624	6.91473	13.0294	16.9452	11.9942	15.5508	15.9945
A230056J06Rik	0.0834421	0.590509	0.469678	0.0989583	0.483757	0	0.21615	0.537201	0	0.219788	0.596361	0.804017
A230056P14Rik	39.6676	37.5184	46.5609	30.0992	35.6042	39.0762	33.6026	26.4929	33.2256	25.2547	19.9624	23.2905
A230057D06Rik	0.659172	0.37319	1.48413	0.156349	0.509541	1.16606	0.683011	0.471528	0.824764	0.520881	0.807617	0.362945
A230065H16Rik	0	0	0.755704	0	0.778358	0.593742	0.521672	0	0.62994	0	0.411229	0.554422
A230070E04Rik	32.0223	37.8703	42.458	52.9988	25.3034	52.0308	39.8165	26.2663	37.3956	42.5484	25.8652	48.781
A230072C01Rik	2.03698	1.35674	4.04672	2.55786	2.43135	3.00279	3.25908	3.17138	4.31028	1.42026	2.20209	2.47406
A230072E10Rik	0.480091	0.679507	0.450388	0.094894	0.773148	1.06158	0.621817	1.14475	0.750869	1.36995	0.980345	0.770996
A230073K19Rik	1.552	1.99232	1.89616	1.36974	2.96437	3.03275	1.26219	2.03967	1.52415	1.52111	1.06868	1.09302
A230077H06Rik	0.451441	0.511166	0.677617	0.642465	1.57034	1.99647	1.52025	1.48548	3.67152	1.07019	2.67334	1.61568
A230108P19Rik	0.105499	0.149321	0	0.125117	0	0.311042	0.136643	0.0754672	0	0	0	0
A2m	1.30512	0.321257	2.02287	4.17235	0.274146	1.25474	4.63022	0.243547	0.354996	1.71885	1.50633	0.234328
A330009N23Rik	4.45527	4.62431	5.01555	3.34637	0.860984	3.50278	3.0776	4.35558	5.10995	4.10734	3.94232	5.51949
A330021E22Rik	0.653034	0.693216	1.22526	0.290425	0.315498	0.120333	0.528634	1.10945	1.14903	0.430026	0.583404	0.786549
A330023F24Rik	0.304233	1.22004	1.8076	0.84188	1.27385	1.86868	1.18214	1.2695	4.28243	3.33898	3.57215	5.51397
A330032B11Rik	0.13727	0.388577	0	0.162796	0.265275	0.607067	0	0.196388	0.644078	0.361572	0.140153	0
A330033J07Rik	1.49597	0.926341	0.350853	1.10884	0.451713	1.10263	1.33209	0.401293	0.292464	0.246275	0.572768	0.514806
A330035P11Rik	0.194318	0.275033	1.45837	0.460904	0.938802	0.572905	0.503365	0.347506	1.06371	0.511837	0.495997	0.802447
A330040F15Rik	1.4294	0.674378	0.893976	1.6952	2.07174	1.05357	0	1.70416	1.4904	0.62751	0.972945	0.983797
A330041J22Rik	0.85764	0.60694	0.536386	0.847599	1.65739	1.26428	0.925685	0.2045	1.1178	0.376506	1.45942	0.590278
A330048O09Rik	0.396099	0	0	1.40926	0.382732	3.50344	0	0	0	1.04333	1.21325	0.545237
A330049N07Rik	0	0	0	0	0	0	0	0	0	0	0	0
A330050F15Rik	3.21023	4.21913	4.08719	3.53524	3.6558	2.19716	1.93046	2.3784	1.61384	2.41594	1.28765	1.10474
A330069E16Rik	0	0.836532	1.10893	1.0514	1.71326	0.871267	0	0.422786	0.462192	0	1.20689	0.406784
A330070K13Rik	0	0	0	0	0	0	0.540717	0.298635	0.652938	0	0	0
A330076C08Rik	0	0.577739	0.25529	0	0.394414	0.401152	0	0.194661	0.212804	0	0.13892	0.374586
A330076H08Rik	1.43564	2.23517	2.15491	1.19182	1.10975	4.02105	0.557836	1.43775	3.14351	1.70168	1.17263	1.97619
A330093E20Rik	3.17407	3.09827	3.28572	1.94704	1.37484	0.645383	3.11874	2.81857	1.19828	1.44147	2.12323	2.41057
A330102I10Rik	0.372799	0.263825	0.349734	1.1053	0.360218	2.47301	0	0.400014	2.04072	0.245489	0.380628	0.513164
A3galt2	0	0.109972	0	0.184293	0.0750764	0.114539	0	0	0	0	0	0
A430005L14Rik	6.49704	6.47107	13.5446	7.70517	8.83539	11.3512	7.16834	7.57379	9.78511	8.87355	8.35326	10.5995
A430033K04Rik	4.52598	6.05006	5.1895	7.45498	8.82746	7.90748	5.75352	5.99553	7.34087	6.62305	8.47187	6.57621
A430035B10Rik	0.135993	0.577441	1.27579	1.45152	1.18263	2.2052	0.704554	1.36192	1.70156	1.07462	1.94388	1.68477
A430078G23Rik	0	0	0	0	0	0	0	0	0	0	0	0
A430088P11Rik	0	0	0	0	0	0	0	0	0	0	0	0.0804885
A430089I19Rik	0	0	0	0	0	0	0	0	0	0	0	0
A430090L17Rik	4.51119	3.54723	0	0	3.87462	0	3.24607	1.07567	2.35186	3.30071	2.04708	0
A430093F15Rik	0	0	0	0	0	0	0	0.0891235	0	0	0	0
A430105I19Rik	0.6708	1.18679	0.629298	2.25402	2.05252	3.87302	1.01363	1.59949	1.04914	1.03069	1.541	1.23116
A430107P09Rik	0	0	0	0	0	0	0	0	0.18405	0	0	0
A4galt	0.484364	0	0	0.143608	0	0	0.313676	0.0866205	0.189388	0.478433	0	0.166684
A4gnt	0.095501	0.13517	0	0	0	0.140782	0	0.0683151	0	0	0.0975064	0
A530006G24Rik	0	0	0	0	0	0	0	0	0	0	0	0
A530013C23Rik	0	0	0	0	0	0	0	0	0	0.162014	0.1256	0
A530016L24Rik	0.299897	0.282977	0	0.237109	0.193184	0.147364	0.258952	0.357544	0	0.131655	0.306195	0.275209
A530032D15Rik	0	0	0	0	0	0	0	0	0	0	0	0
A530046M15Rik	0.171565	0	0.321901	0	0	0.252912	0	0	0	0.225953	0	0
A530050N04Rik	0	0	0	0	0	0	0	0	0	0	0	0
A530053G22Rik	0	0	0	0	0	0	0	0	0	0	0	0
A530054K11Rik	4.06585	4.02829	4.29108	4.21916	5.45099	4.94475	3.4888	4.25359	3.3385	3.61446	3.89178	3.07819
A530058N18Rik	2.55349	3.85509	5.42982	3.43209	3.45425	8.03032	3.3073	3.89675	3.46121	2.91457	5.38804	4.9209
A530064D06Rik	0	0	0	0	0	0	0	0	0	0	0	0.190948
A530065N20Rik	0	0	0	0	0	0	0	0	0.110311	0	0	0
A530072M11Rik	0.285105	0.201765	0.267466	0.507181	0.550968	0.420286	0.553906	0.203946	0	0.375486	0.727731	0.196226
A530088E08Rik	0	0	0	0	0	0	0	0	0	0	0	0.201805
A530099J19Rik	0	0	0	0	0	0	0	0	0	0	0	0
A630001G21Rik	0.136274	0	0	0.161615	0.131676	0.401776	0.176504	0.0974817	0	0.179474	0.139136	0
A630007B06Rik	8.8342	11.5523	14.0529	5.69399	13.1752	12.8813	10.8203	14.7682	8.56043	11.3818	15.0982	8.85597
A630010A05Rik	0	0	0	0	0	0	0	0	0	0	0	0
A630012P03Rik	0	0	0.501754	0	0.258397	0.591327	0	0	0	0	0	0.368111
A630019I02Rik	0.176162	0	0	0.10446	0.255325	0.129844	0	0.189022	0.41328	0.116003	0.179861	0.363735
A630020A06	0.074655	0	0	0	0.0721356	0.110052	0	0	0	0	0.0762227	0
A630023A22Rik	0	0	0	0	0	0	0	0	0	0	0	0
A630023P12Rik	0.409672	0.579839	0	0	0	0.603915	0	0.293053	0	0	0.836551	0
A630033H20Rik	0.0776527	0	0.291393	0.184185	0	0.457884	0	0.166643	0.12145	0.102269	0.0792834	0.213781
A630066F11Rik	1.89064	3.86529	3.54734	2.98962	1.42088	3.71611	1.63252	1.95353	1.31422	0.829997	0.643449	1.735
A630072M18Rik	1.50736	1.51408	1.45971	3.22931	2.25521	2.93885	1.51149	1.91305	2.66173	1.40885	2.33334	1.53945
A630073D07Rik	0	0	0	0	0	0	0	0	0	0	0	0
A630075F10Rik	0.62532	0.885061	0.938611	0.14832	0.241687	0.184362	0.647935	0.626238	0.195602	0.32942	0.12769	0.344306
A630076J17Rik	0	0	0	0.470462	0	0	0	0	0	0	0	0.54606
A630077J23Rik	0	0	0.517812	0.3273	0	0	0	0	0	0	0.281776	0
A630089N07Rik	0.123711	0	0	0.146715	0.119536	0.364735	0.160231	0	0.96743	0.325857	0.252618	0.510871
A630095E13Rik	0	0	0	0	0	0	0	0	0	0	0	0
A630095N17Rik	0	0.487886	0	0	0	0.508144	0	0.493158	0	0	0	0.474492
A730008H23Rik	13.9115	9.08764	9.59286	6.3455	9.88043	12.62	12.9362	13.6087	11.9017	12.9973	11.29	10.6385
A730017C20Rik	11.5474	4.42247	14.529	24.9727	16.9335	26.6353	12.4929	13.508	17.6354	15.7448	8.18359	18.7003
A730017L22Rik	0.776167	0.941628	1.04021	0.262999	1.17853	0.490363	0.861683	1.50702	1.38736	0.730155	2.26419	1.22104
A730018C14Rik	0.150463	0	0	0.178442	0	0.221804	0.194881	0	0	0	0	0
A730020E08Rik	0.951784	1.34713	3.57159	3.01005	4.13849	3.27382	1.23276	2.38295	3.47341	2.08918	4.69689	2.40194
A730020M07Rik	0	0.270535	0	0	0	0	0	0	0.149473	0.125867	0	0.131554
A730036I17Rik	0.153448	0.217186	0.431862	0.272972	0.148269	0.113102	0.198747	0.109766	0.359992	0	0	0.105612
A730043L09Rik	0	0	0	0.259498	0.211426	0	0	0.156522	0.342222	0	0	0
A730046J19Rik	0	0.158272	0.314716	0	0.32415	0.494533	0.144835	0.679927	0.61213	0.0736364	0.513774	0
A730056A06Rik	1.85966	1.25339	2.4923	3.78081	2.73814	1.56652	2.63805	2.66056	3.32405	1.86605	2.26038	2.19417
A730082K24Rik	0	0	0	0	0	0	0	0	0	0	0	0
A730085K08Rik	0	0	0	0.554026	0.451392	1.37731	0.605066	0.334174	0.730641	0	0	0
A730090H04Rik	0	0	0	0	0	0	0	0	0	0	0	0
A730090N16Rik	0	1.07979	1.07355	0.22619	0	0.281156	0	0.136432	0	0	0.19473	0
A730098P11Rik	10.861	7.43359	13.4897	9.55464	10.4945	12.2523	11.4255	9.00941	13.5575	13.0952	11.3494	14.2485
A830009L08Rik	1.50077	0.265518	1.40792	0.889919	0.0906326	1.79753	0.121488	0.134194	0.146702	0.370598	0.191535	0.129115
A830010M20Rik	31.4053	30.7732	22.0053	37.1527	32.9433	32.7403	44.6633	39.6905	29.861	42.9518	38.9472	35.3992
A830018L16Rik	43.5543	25	58.4731	21.5128	20.8734	23.556	30.0781	20.4297	30.6563	23.9738	19.7207	27.5059
A830019L24Rik	0.47878	0.225884	0.299439	0.37854	0.308415	0.941053	0.206706	0.114162	0.998425	0.420371	0.325889	0.659049
A830052D11Rik	1.16686	1.98185	1.3136	1.38384	1.35297	1.03207	2.11585	0.834693	2.55498	1.53676	2.14445	1.92744
A830080D01Rik	2.90142	2.33077	1.17704	3.44094	3.18235	3.12113	1.42192	2.01939	2.20761	2.27206	3.12247	3.13032
A830082K12Rik	5.25562	2.91078	4.50172	4.87793	4.52627	7.41069	3.69952	4.822	5.18209	4.36368	5.48264	5.66175
A830082N09Rik	4.19393	6.45834	3.39937	4.89421	6.48383	4.79758	5.86657	7.36815	5.09007	5.34668	8.08441	4.24894
A930001A20Rik	0	0	0	0	0	0	0	0	0	0	0	0
A930001C03Rik	6.64725	7.84029	2.91013	3.15333	1.49868	2.61307	5.73971	5.38901	4.50511	6.12814	4.75079	7.93005
A930003A15Rik	0	0	0	0	0	0.345248	0	0.167533	0.732593	0.308447	0	0.322384
A930003O13Rik	1.48517	3.43974	3.29321	0.480364	0.782753	0.597095	2.09847	2.22136	1.05583	1.0669	1.92991	2.04436
A930004D18Rik	2.81796	2.2499	1.08456	4.19888	2.65304	2.44984	1.68454	1.29217	1.13009	1.61773	2.28695	0.596765
A930005H10Rik	2.06356	0.796555	4.57573	3.11472	3.08151	1.65926	0.728927	1.74452	2.34722	3.70598	1.53228	2.58229
A930006I01Rik	0	0	0	0	0	0	0	0	0	0	0	0
A930006K02Rik	0.67786	0	0	0.401954	0.327492	0.999262	0	0	1.59027	0	0.346047	0
A930007I19Rik	0	0	0.213348	0	0	0.167624	0	0.16268	0.177843	0	0	0.156523
A930009A15Rik	0	0	0	0	0	0	0	0	0	0	0	0
A930011G23Rik	0.235531	0.444486	0	0.372438	0.0758608	0	0.406749	0.0561611	0.491165	0.206797	0.400795	0
A930011O12Rik	4.23683	4.33608	9.29469	4.94738	5.54245	17.584	4.72776	6.94742	12.3354	3.77719	9.58332	15.8812
A930012L18Rik	1.11492	1.42023	0.836752	0.66112	1.29275	0.821775	1.29965	1.27606	1.395	0.440507	1.25217	0.306941
A930013F10Rik	0.542512	0.307143	0.203579	0.772071	0.943566	1.59948	0.843198	2.018	2.54549	0.85739	1.32937	2.6884
A930015D03Rik	4.28999	2.33536	11.145	4.305	1.59431	13.6211	2.13709	3.30484	5.67737	2.60767	0.673859	7.268
A930016O22Rik	0.205798	0.14564	0.193065	0.122033	0.198853	0.151688	0	0	0	0	0	0
A930017M01Rik	5.89003	3.89041	7.95689	7.45098	7.20893	5.90427	7.42538	7.97726	8.47513	4.96462	7.13628	5.94567
A930018P22Rik	0	0	0	0	0	0	0	0.230281	0	0	0.328681	0
A930019D19Rik	0	0.780413	0	0	0	0.406408	0	0.197211	0	0	0.281481	0.379494
A930024E05Rik	2.36695	1.57652	4.96348	5.28392	3.76694	5.33645	1.26234	0.896378	2.39537	1.28359	3.26959	2.49152
A930041C12Rik	0	0	1.84822	0	0	0	0.637925	0	0	0	0.50287	0
AA387883	0.156833	0	0	0.185997	0.151541	0.46239	0	0.224377	0.24529	0	0	0
AA388235	1.15653	1.82951	1.53174	3.55001	2.23501	2.30663	0.969263	1.1193	1.27683	1.16477	3.26462	1.59199
AA413626	0.654253	0.926012	0	0	0.632174	0	0.847393	0.468009	0	0	0	0.900591
AA414768	0.630719	0.892702	2.07094	2.431	1.21887	2.32442	1.02114	1.01514	1.47968	2.28432	1.44892	1.95344
AA415398	2.63704	4.91104	5.20818	7.24239	10.5945	10.2299	6.83102	6.35406	4.77558	6.03204	9.06918	7.4509
AA465934	0.681372	3.85758	1.27843	3.2323	1.97513	1.00444	1.76504	2.43704	6.39406	1.79474	3.4784	6.56545
AA467197	0.828377	0.586231	0	1.47362	0.400211	0	0	0	0	0.545489	0.422886	0
AA474331	1.69247	0	1.90531	1.20431	0.32707	1.99595	1.75368	1.21068	1.05882	0.445799	2.07361	0.931885
AA536875	0	0	0	0	0	0	0	0	0	0	0	0
AA543186	0	0	0	0.18413	0	0	0.402186	0.111062	0.242828	0	0.31704	0
AA543401	0.838946	0	0.39352	0	0	0	0	0.600127	0.328031	0	0	0
AA545190	0	0	0	0	0	0	0	0	0	0	0	0
AA619741	0	0	0	0	0	0	0	0	0	0	0	0
AA792892	0	0	0	0	0	0	0	0	0	0	0	0
AA986860	2.35396	2.81916	0.339742	1.1811	1.04978	0	1.87622	1.42481	0.424803	1.19238	0.554629	0.747754
AA987161	6.31528	4.5463	6.94603	4.77786	6.10216	9.14911	4.37185	5.14064	4.85345	4.73224	4.33566	5.02101
AB124611	0	0	0	0	0.195488	0.298241	0	0.144723	0.316424	0	0	0.27849
AF251705	0.463453	0	0	0	0	0	0	0.331524	0	0	0	0
AF357355	0	0	7.04964	0	0	0	0	0	0	0	0	0
AF357359	662.059	949.897	1582.52	344.184	429.398	641.733	528.598	577.394	1049.65	465.829	370.39	798.979
AF357399	0	0	0	3.35394	2.73262	0	0	0	0	3.72458	0	3.89288
AF357425	0	0	7.25698	0	0	0	0	0	6.04928	5.09391	0	0
AF357426	7.96999	5.64025	7.47689	4.72601	0	0	0	5.7012	6.23259	0	4.06868	5.48542
AF366264	0	0	0	0	0	0	0	0	0	0	0	0
AF529169	1.98451	3.15993	2.09445	1.47096	2.81638	3.10829	1.68679	1.50831	1.16393	1.47016	1.32968	1.62196
AI115009	2.27591	1.4093	1.33444	1.34956	2.47399	2.72595	0.736943	1.72979	0.667417	1.12402	1.74278	0.391604
AI118078	2.85403	4.66098	3.50128	2.34328	4.3487	3.23634	3.98091	4.94691	4.80711	3.61421	4.25887	4.68412
AI182371	0	0	0	0	0	0.330391	0	0	0	0	0	0
AI197445	0	0.0663914	0	0.0556299	0.0906488	0.0691481	0	0.100663	0	0.0617773	0.0478924	0
AI314180	6.6067	8.96928	7.67365	6.66261	10.379	8.28165	9.02274	8.42321	6.74807	7.2213	4.86406	5.13484
AI314278	0	0	0	0	0	0	0	0	0	0	0	0
AI317395	0.196643	0.417484	0.184477	0	0.0950033	0	0.127347	0.0703326	0	0.12949	0.200772	0.270682
AI413582	20.8077	15.9034	28.8901	23.6899	32.5709	49.6911	28.5673	25.6013	39.0523	17.5385	22.9443	44.109
AI414108	20.573	26.2066	21.2302	24.7838	21.9189	18.835	29.7317	29.2782	29.0435	41.3552	31.0101	34.8027
AI427809	0	0.327403	0	0.137166	0	0	0	0.0827352	0	0.456973	0	0
AI429214	1.61191	1.14073	1.51218	2.86747	3.37461	3.76229	1.56582	3.26698	5.25218	1.94599	3.42866	3.32823
AI450353	0.877284	0.74501	1.64601	0.624249	0.678142	2.06919	0.681758	1.12959	0.823251	1.38647	1.79141	2.41519
AI462493	15.5458	19.3089	26.1917	24.0804	23.6047	23.3844	14.7931	16.7941	24.8101	18.3848	11.6613	25.3295
AI463170	0	0	0	0	0	0	0	0	0	0	0	0
AI464131	4.22278	4.10348	1.41905	2.69087	1.52249	1.39365	3.18366	4.5085	0.690021	2.15817	2.4453	0.6073
AI467606	0	0	0	0	0	0	0	0.098194	0	0	0	0
AI504432	9.58642	14.7103	15.1373	18.1229	25.7711	26.8643	21.2062	31.0285	29.9124	25.7508	47.9696	30.5073
AI506816	0.0947782	0.134147	0	0	0	0	0	0	0	0	0.0967685	0
AI507597	0	0.432354	0	0	0	0	0	0	0	0	0	0
AI593442	42.9026	26.8817	41.3909	42.5341	33.652	40.7	42.9467	33.0455	41.9112	50.9181	34.8678	50.0518
AI597468	22.9219	23.075	22.092	21.8961	21.3405	22.8006	20.755	21.4803	20.3769	23.2147	22.194	19.3726
AI597479	16.4524	17.2491	23.0088	17.2534	21.7114	21.1092	17.3631	17.3265	18.5841	18.2572	18.5088	23.6955
AI606473	0	0.861307	0.228355	0	0.2352	0.717656	0	0.0870614	0.761409	0	0.248526	0.167532
AI607873	0.0756862	0.107124	0	0	0.146264	0.111572	0	0	0	0	0	0
AI646519	0	0	0	0	0	0	0	0	0	0	0	0
AI661453	0.0523194	0	0	0.124097	0	0	0.0677645	0	0	0.068905	0.106836	0
AI662270	0	0	0	0	0	0	0	0	0	0	0	0
AI747448	0	0	0	0	0	0	0	0	0	0	0	0
AI836003	17.2854	20.9474	28.6164	16.0782	12.663	15.1555	36.2894	24.164	25.6211	33.3292	22.3777	26.2819
AI837181	29.6589	25.0905	28.1437	31.7375	27.5051	27.1374	23.6227	26.581	28.2587	30.7549	38.4613	25.8095
AI839979	0.224795	0	0.843546	0.533191	0	0.994138	0.582311	0.321606	0.351582	0.592112	0.229515	0.618867
AI846148	6.33495	11.1306	9.01698	7.42658	8.02083	9.0166	5.84729	7.29224	8.883	8.05548	8.47529	7.81808
AI847159	0.262223	0	0	0	0	0	0	0	0	0	0	0.360955
AI848285	1.31505	1.44767	0.822458	1.03972	0.282371	1.29238	2.64952	0.627133	0.228528	1.15462	0.149185	0.603396
AI854517	9.66509	23.0494	12.2965	6.35924	5.18118	4.68418	8.23121	6.29816	5.28037	8.36975	5.33956	6.28759
AI854703	9.13791	10.2217	11.3379	10.6623	10.1824	10.2116	7.34945	7.80182	5.87809	5.43502	6.77163	8.31804
AI987944	4.49435	4.45283	6.07146	5.43669	6.68773	6.62532	4.77332	5.07965	6.04515	4.85366	4.95583	4.57805
AK010878	7.02871	10.2692	13.6131	9.41128	13.1449	14.7064	5.57964	11.1911	12.7661	12.2429	9.95423	14.9809
AK129341	2.31472	4.19762	4.34301	2.23043	2.02692	3.41222	2.81066	3.62205	3.16772	2.85797	3.76655	2.88754
AU015228	0.705829	0.624382	0	0	0.255754	0	0.342823	0.252452	0.275982	0.348593	0.180163	0.364345
AU015791	0	0	0	0	0	0	0	0	0	0	0	0
AU015836	0	0	0	0	0.0847961	0	0	0	0	0	0	0
AU016765	0	0	0	0	0	0	0	0	0	0	0	0
AU018091	0	0	0	0	0	0	0	0	0	0	0	0
AU018829	0	0	0	0	0	0	0	0	0	0	0	0
AU019823	13.6393	12.0515	15.3841	15.9885	13.4075	14.6439	12.0494	8.23393	14.5502	10.3833	8.93499	10.5269
AU019990	0	0	0	0	0	0	0	0	0	0	0	0
AU021063	9.0693	10.911	10.2098	7.52902	1.75265	7.35319	5.28598	8.10947	9.21994	6.56938	8.33377	11.2356
AU021092	0	0	0	0	0	0	0	0	0	0	0	0
AU022252	12.7126	8.99654	9.54086	15.4116	13.6484	10.8277	9.33042	10.8115	7.95308	12.836	8.50882	7.58295
AU022751	0	0	0	0	0	0.176073	0	0.170881	0	0	0	0.164413
AU022754	0.973782	2.25534	2.82365	2.09974	2.82276	2.08799	1.37591	2.21639	2.21529	2.33178	1.53654	2.68086
AU022793	0.141024	0	0	0	0	0	0	0	0	0	0	0
AU023762	3.38743	4.79448	6.12871	2.43909	1.51966	6.42028	7.67799	3.72126	8.70384	5.57658	3.7056	11.9902
AU040320	16.1297	18.3237	8.9596	11.3264	12.9194	8.60369	13.6756	10.5513	5.145	9.01427	6.82573	7.3766
AU040972	0.508723	2.88013	0	1.20664	0	1.49986	3.95341	2.54735	1.5913	0.669991	0	0
AU041133	2.40009	2.26468	2.2516	1.89759	3.09212	4.12775	3.75624	3.21912	5.63066	2.50241	2.96101	3.16611
AV039307	4.75677	3.92735	4.0906	4.93613	4.78775	2.04521	4.87746	3.68624	4.3398	2.61029	2.63069	3.27389
AV051173	0.423526	0	0	0	0	0	0	0.302963	0.662401	0.557787	0.43242	0
AV320801	0	0	0	0	0	0	0	0	0	0	0	0
AW011738	0.95849	0.678311	0.359675	0.341017	0.185229	0.84777	0.496577	0.617076	0.299819	0.252468	0.293585	0.395814
AW046200	0	0	0.330304	0.208779	0.170103	0.778541	0.228013	0.25186	0.826006	0.231851	0.179741	0.484655
AW112010	0	0	0	0	0	0.50222	0	0	0	0	0	0
AW146154	1.08076	0.983361	2.02778	2.28879	2.16316	3.30018	1.3998	2.0432	2.65621	1.6267	2.60099	1.38142
AW209491	18.7399	18.972	29.545	19.9096	22.3829	27.0498	19.0468	18.8978	28.9025	12.6831	17.1404	24.3627
AW495222	0.277729	0.393091	0	0	2.14685	2.86589	0	0.596008	0.868746	0.365771	0	0
AW549542	0	0	0	0	0	0	0	0	0	0	0	0
AW549877	35.7896	25.8776	29.1537	26.9656	39.5364	38.1758	28.5107	28.4914	25.7601	25.1024	29.4022	27.3774
AW551984	1.13624	1.10035	1.90747	2.19859	2.8892	6.5236	0.852017	2.35282	2.52535	0.787598	2.62549	1.3171
AW554918	3.69396	2.78844	3.97367	2.0444	3.28375	2.03296	4.14651	4.22786	2.92722	1.94599	2.76579	2.3729
AY074887	0	0.534084	0	0	0	0	0	0	0	0	0	0
AY358078	0.724544	0.51275	0.339859	0.644456	0	1.3351	0.469218	0.259146	0	1.19279	0.36988	0.249337
AY512915	0	0	0	0	0	0	0	0	0	0	0	0
AY512931	0	0	0	0	0	0	0	0	0	0	0	0
AY761184	0	0	0	0	0	0	0	0	0	0	0	0
AY761185	0	0	0	0	0	0	0	0	0	0	0	0
Aaas	7.15971	4.343	3.28983	7.9712	8.47113	5.60031	7.94855	6.89846	3.65645	9.04451	4.62473	10.8611
Aacs	27.9265	23.8339	27.5282	21.0581	17.3181	16.59	16.1958	14.1328	14.733	16.9076	12.8521	15.7208
Aadac	0	0	0	0	0	0	0	0	0	0	0	0
Aadacl2	0	0	0	0	0	0	0	0	0	0	0	0
Aadacl3	0	0	0	0	0	0	0	0	0	0	0	0
Aadat	0.148845	0.210672	0	0	0.143822	0.219419	0	0	0.465593	0.19603	0	0
Aaed1	2.17813	3.46823	4.08675	2.26026	3.15694	3.61224	3.52642	1.55809	2.9808	1.79289	3.05783	4.49736
Aagab	39.4007	37.2257	36.7724	36.3702	39.8372	43.2623	37.2218	40.243	46.5351	42.5292	35.9772	46.2681
Aak1	23.1107	23.6561	20.8381	19.5634	23.6985	19.2814	28.3113	32.499	25.4806	37.3919	36.5612	30.7631
Aamdc	8.58928	6.70733	10.5586	8.43018	6.00992	9.1689	5.75426	9.11037	12.0441	7.80148	8.46725	5.7078
Aamp	48.8509	45.2717	40.9183	55.5208	49.45	63.8688	51.0319	50.753	53.437	57.2522	42.7515	47.231
Aanat	0.181386	0.256729	0.340327	0	0.175265	0	0	0	0	0	0.185195	0
Aar2	19.148	13.395	17.6192	25.0577	18.0056	21.9542	17.9591	12.8575	18.3588	17.1019	14.2319	16.2589
Aard	3.90802	3.59535	4.03285	2.5491	3.20971	2.30439	2.27776	3.07509	1.83366	1.28672	1.39653	0.268973
Aars	60.9465	69.2313	46.2215	38.8418	36.3245	28.9683	29.7863	25.6693	20.3782	29.1624	19.4094	23.1296
Aars2	1.42296	1.56645	3.26313	2.53133	1.98602	2.44725	1.84302	2.65782	1.97824	1.76993	1.37212	1.63227
Aarsd1	15.3306	8.45398	12.7011	19.8342	8.65709	12.6205	11.3465	9.25744	5.60509	13.3729	6.0984	10.4144
Aasdh	2.86035	2.02423	1.87837	2.28976	2.00377	2.84619	1.4819	1.8415	1.56577	2.16609	1.67924	2.55926
Aasdhppt	15.3361	12.0879	22.3993	13.6137	15.1735	17.328	14.3921	15.7659	17.5226	12.5782	11.8139	11.5033
Aass	0.286113	0.708675	0.93944	0.424145	0.276458	0.316329	0.555864	0.1535	0.111871	0.28261	0.292122	0.09846
Aatf	1.03026	4.5829	1.65688	2.44367	4.5508	3.90534	0.381256	2.63206	3.22267	1.16302	1.05189	1.21557
Aatk	43.1073	46.7679	36.905	40.7677	43.5176	33.6023	37.083	39.5149	29.3257	34.6809	36.2235	30.9974
Abat	58.8199	66.4888	42.307	51.7948	61.5115	46.3343	84.4439	82.9298	54.4134	59.5432	67.9035	36.917
Abca1	10.6131	7.07324	2.80328	8.30963	8.98553	5.99988	8.54132	8.43957	3.10226	5.86922	9.20533	2.02117
Abca12	0.0954086	0.0900258	0.0596705	0.0377166	0	0.0937639	0.0411913	0.0227497	0.0497402	0.0418846	0	0
Abca13	0.049472	0	0	0	0.0478025	0.0243096	0.0640765	0.0117963	0.0515833	0	0.016837	0
Abca14	0	0	0	0	0	0	0	0.0351466	0	0	0	0
Abca15	0	0	0	0	0	0	0	0	0	0	0	0
Abca16	0	0	0	0	0	0	0	0	0	0	0	0
Abca17	0.254263	0.0719754	0.572476	0.663396	0.196546	0.599712	0.395188	0.10913	0.238603	0.20092	0.311523	0.209999
Abca2	25.3393	20.5803	11.2083	25.886	25.277	22.9832	19.0456	19.2765	14.6306	18.4151	19.236	12.6508
Abca3	24.4812	22.5225	13.8565	25.985	25.5474	15.6986	24.4153	22.9118	16.209	19.5601	18.5382	13.5357
Abca4	0.0365393	0.15515	0	0	0	0	0	0.0261378	0	0	0	0
Abca5	6.99868	7.50846	5.21656	3.3352	6.63897	4.05144	4.80141	5.89794	3.69866	3.70376	4.79639	2.33147
Abca6	0	0	0.173789	0.0549246	0.0447497	0.0682715	0	0	0	0	0	0
Abca7	3.65514	10.4605	2.33624	2.95339	4.38563	1.77633	1.66476	9.76902	11.0565	3.12107	0.697168	9.89687
Abca8a	0.0471597	0.333743	0.265452	1.17451	4.96693	1.738	0.122163	0.236145	0.885102	4.40979	1.2519	0.259665
Abca8b	1.02822	1.03085	1.68805	1.87993	4.67782	1.89468	1.38725	2.45173	3.88636	2.03126	3.45563	2.41791
Abca9	0.25334	0.0597619	0.237666	0.450674	0.122395	0.435703	0.328128	0.0906115	0.33019	0.166826	0.17244	0
Abcb10	6.61659	7.28385	7.24177	9.8087	7.51805	7.6766	5.79259	5.96017	6.70733	2.98539	4.19094	5.90324
Abcb11	0.0540394	0	0	0	0.104431	0	0	0	0	0	0	0
Abcb1a	0.053144	0.0752186	0	0.189079	0	0	0	0	0	0	0	0
Abcb1b	0.243753	0.345002	0.114336	0.361349	0.235527	0.269495	0.157855	0.217956	0.190617	0.321025	0.373308	0.335531
Abcb4	0.584899	0.367934	0.243872	0.154147	0.188387	0.0958027	0.0841739	0.0929774	0.101643	0.171181	0.0663535	0.268375
Abcb5	0	0	0	0	0	0	0	0	0	0	0	0
Abcb6	9.65753	6.25964	7.28188	8.77734	5.84316	8.11617	4.32537	3.68015	5.22306	4.04156	4.23902	6.58476
Abcb7	11.0828	6.80602	13.0608	10.4823	11.461	16.0675	11.9225	11.6953	16.4741	10.6756	12.1104	14.6883
Abcb8	5.30697	4.96512	4.38794	12.6943	9.90809	6.76245	5.7086	6.49867	5.06451	3.79081	4.13269	3.83829
Abcb9	6.09625	6.27525	5.6448	9.01384	7.26752	7.35279	6.15265	7.87219	7.42958	5.00497	6.54761	5.01316
Abcc1	3.02924	2.58512	1.83883	1.6906	2.10917	1.70741	3.05802	2.19879	2.57791	2.11211	1.86481	1.7783
Abcc10	0.462394	0.850798	1.38811	0.877402	1.51908	1.70409	0.658785	0.628456	1.15711	0.791669	0.802577	1.01839
Abcc12	0.293407	0	0	0	0	0	0.0760045	0	0.0917785	0.154567	0.0599136	0.323104
Abcc2	0	0	0	0	0	0	0	0.0702407	0	0	0	0
Abcc3	0.0529088	0.0748857	0	0.0627472	1.27808	0.0779951	0	0	0	0	0	0
Abcc4	1.57007	0.825403	1.01001	0.319205	0.476799	0.396773	0.755326	0.545519	0.561284	0.23632	0.641217	0.123499
Abcc5	8.5764	7.85097	11.3682	6.02175	5.89571	10.0011	8.12392	8.36312	11.0779	10.2275	11.1526	14.9185
Abcc6	0	0	0	0	0	0.236075	0	0	0	0	0	0.0734803
Abcc8	0.642401	0.303079	0.502213	0.888832	0.206907	0.552411	0.485358	0.421237	0.334908	0.564031	0.655891	0.442138
Abcc9	0.035082	0	0	0	0.0338981	0.103432	0.0454384	0	0	0	0	0.096582
Abcd1	3.64537	3.29334	3.20155	3.31141	4.34673	4.1161	4.01831	3.32893	1.57699	2.86016	3.48435	2.13528
Abcd2	3.75728	3.23116	3.03402	6.20449	4.41173	7.6421	2.58723	2.48358	2.60349	2.94396	2.28229	3.01152
Abcd3	18.4637	18.9657	11.5475	23.6524	21.1527	21.361	19.3736	18.9477	17.4239	15.2878	17.9764	13.941
Abcd4	1.78276	0.742139	1.18056	1.9899	2.02659	1.85509	1.35826	1.20025	0.984093	2.34791	1.0707	1.01047
Abce1	36.8699	36.8824	41.2204	42.2464	32.1434	33.4077	25.3133	23.2014	23.3045	19.5327	16.9823	20.2245
Abcf1	27.3355	23.333	16.0967	22.7429	26.1692	26.4097	19.9358	18.7719	15.6542	19.939	18.2915	12.8513
Abcf2	13.8751	19.6384	18.1269	16.3333	14.9958	18.7872	13.0457	14.263	17.3607	15.5664	16.6849	20.3726
Abcf3	15.0544	13.7873	19.1831	19.6678	17.9691	19.9375	15.8491	17.6219	15.1093	16.434	16.7679	22.939
Abcg1	8.52073	13.0864	9.35416	11.9865	16.9481	11.0909	11.9754	14.1032	13.1139	13.0126	18.0009	9.48297
Abcg2	0.743866	1.35366	1.99384	1.63835	1.33484	1.40987	0.275274	0.228048	0.66481	1.39954	0.433992	1.75533
Abcg3	0	0	0	0	0.084206	0	0	0	0	0	0	0
Abcg4	23.1617	19.3809	10.6594	26.6049	21.2541	15.676	12.3582	14.0154	10.1385	11.3192	12.4934	8.62233
Abcg5	0	0	0	0	0	0	0	0	0	0	0	0
Abcg8	0	0	0	0	0	0	0	0	0	0	0	0
Abhd1	8.20075	8.56716	6.22797	7.87317	4.71666	3.74185	8.0927	4.1902	8.55073	11.3147	6.57875	6.71933
Abhd10	7.38689	7.35736	8.38428	8.76049	10.2217	7.66286	7.08707	9.45918	9.55635	7.44657	9.40423	7.78305
Abhd11	6.99081	5.71688	5.82959	7.92228	8.10586	11.4505	6.23757	8.89024	8.50401	13.2989	6.82038	10.0507
Abhd11os	9.01444	7.50518	3.97963	14.4639	11.7844	7.03513	14.4228	9.48285	10.7814	17.4589	5.95536	7.29914
Abhd12	61.3779	64.3924	50.7617	46.7715	42.529	42.0651	51.0804	49.779	60.4185	59.2082	44.389	57.0663
Abhd12b	0	0	0	0	0	0	0	0	0	0	0	0
Abhd13	27.2307	28.4747	27.9289	28.378	27.6371	26.212	27.9654	25.8388	22.407	31.0456	24.9496	27.2734
Abhd14a	14.1819	12.5128	19.6975	19.877	18.1524	19.2771	15.983	14.8878	12.6747	12.6135	10.7187	9.88758
Abhd14b	2.50315	0.506128	3.35469	3.18066	1.72763	3.69	2.54736	1.27899	2.7964	1.17738	3.10337	4.4301
Abhd15	0.567006	0.458586	0.303957	0.384252	0	0.238813	0	0.0579426	0	0.106679	0.0827018	0.111499
Abhd16a	13.7995	14.1168	15.381	20.2543	14.786	15.71	16.1035	16.8104	18.1636	12.9557	12.4153	17.8668
Abhd16b	0	0	0	0	0	0	0	0.106054	0	0	0	0
Abhd17a	78.2937	83.9353	80.3409	69.905	52.6272	59.4248	80.2899	75.1021	98.6346	79.9896	60.7308	91.2492
Abhd17b	29.5899	25.1586	31.953	37.2381	31.6767	35.4607	27.572	24.5929	26.469	30.6995	26.5164	33.4053
Abhd17c	36.0094	26.6493	28.0408	38.9372	31.383	28.9701	31.3979	26.0954	22.6381	26.037	28.8357	19.7622
Abhd2	25.5552	31.5363	11.2619	12.5112	16.0811	10.1889	17.3153	22.1838	13.3703	19.5231	17.0851	12.3934
Abhd3	8.96305	10.3074	10.2479	5.48096	4.73625	7.01931	11.0648	8.31502	4.38074	7.00887	4.57564	5.39779
Abhd4	97.2973	47.6695	30.7859	96.8409	59.3381	39.1816	86.9961	45.7136	18.7592	69.7573	44.5758	21.6615
Abhd5	14.0674	11.9701	18.2245	23.138	18.5281	26.2919	15.9426	12.8781	23.4422	20.953	13.1659	19.2487
Abhd6	18.0664	16.6765	20.6331	17.5443	17.4567	23.1586	18.1432	17.2313	22.7277	18.4486	19.3814	19.4624
Abhd8	105.602	78.2115	97.4488	102.239	100.242	92.4247	78.1091	85.4231	76.0376	89.9203	98.8689	82.8298
Abi1	38.3901	40.2728	43.6416	34.1019	35.2034	30.8484	35.7811	31.6618	31.0809	22.0085	22.3649	23.3138
Abi2	62.4554	77.2232	62.6464	72.9706	84.1714	68.466	60.3839	72.126	57.7395	66.6282	66.9193	54.9462
Abi3	8.21299	6.13258	4.85345	4.1415	2.31201	1.52531	6.44952	3.05317	1.6183	5.79155	1.78274	2.84859
Abi3bp	0.727319	0.316747	0.734806	0.199053	0.108119	0.329899	0.652173	0.720382	0.525017	0.22105	0.571225	0.385064
Abl1	7.43806	6.6441	4.52786	7.91945	8.08143	5.06815	6.08001	6.43213	4.29137	7.27079	6.34542	4.82353
Abl2	15.237	17.3919	11.9887	12.2703	14.3428	10.8322	15.0241	13.9408	9.34015	15.7625	13.8758	11.4004
Ablim1	16.8347	19.231	17.509	27.6679	32.461	26.4125	18.6619	19.2252	17.2223	16.3705	17.6075	14.8494
Ablim2	8.44333	5.77606	8.31699	4.25568	5.16698	4.35633	6.37925	6.89544	5.39224	5.74529	6.89651	6.19861
Ablim3	3.30283	2.13234	3.37028	3.36724	3.41532	3.58757	4.3529	3.35742	3.80629	3.20515	2.42561	3.74879
Abo	0	0	0	0	0	0	0	0	0	0	0	0
Abr	82.1308	115.537	66.2009	84.6068	78.3913	67.9858	94.9957	87.3122	67.2887	97.7938	75.1631	72.5704
Abra	0	0	0	0	0	0	0	0	0.233722	0	0	0.205703
Abracl	2.2842	4.15671	8.57152	9.28784	5.67544	8.17758	7.60761	7.46957	13.7798	17.1903	4.99751	17.5179
Abt1	3.721	2.50791	2.9921	3.22213	3.31007	3.13445	3.36597	3.29551	4.89594	3.42263	2.71367	4.2277
Abtb1	6.33589	7.17411	10.5669	8.34894	9.11508	5.18889	3.28251	8.96383	8.58816	7.60268	7.61897	9.69051
Abtb2	0.810864	1.22965	0.760696	0.824268	1.39911	1.02457	1.05024	0.745764	0.271758	0.686516	1.30097	0.797264
Acaa1a	12.0508	9.38104	12.1532	13.3985	14.1185	21.3176	13.2671	10.8832	10.6018	14.2839	10.1507	10.1603
Acaa1b	0.158726	2.02191	0	0	0.15337	0	0	0	0	1.04522	0.16206	0
Acaa2	9.35538	0.999347	5.29906	6.90822	8.35742	8.06653	5.94426	3.78805	4.14112	4.18452	3.60447	1.70085
Acaca	4.54071	3.77315	3.84754	2.36248	1.8116	1.94332	2.42835	1.94887	2.65743	2.46922	2.0638	2.17755
Acacb	0.155941	0.220714	0.0585171	0.295901	0	0.137927	0.121185	0.0892398	0	0.041075	0.159215	0.171724
Acad10	0.292233	0.310214	0	0	0.141185	0.215396	0.283877	0.313566	0.228528	0	0.223777	0.301698
Acad11	10.5109	6.26394	5.93119	7.49799	7.78896	3.96102	6.551	5.25751	4.32611	5.93269	5.64822	4.4602
Acad12	1.33507	0.472407	1.25247	0.923611	0.967514	1.31206	0.1441	1.19378	0.696025	1.02568	0.340778	0.918877
Acad8	5.1661	5.74511	7.61588	7.87723	7.57677	10.7434	6.09374	4.94931	4.32849	4.61685	5.83972	5.20643
Acad9	6.07724	4.01407	6.96819	3.60366	3.65378	6.27111	5.24753	4.20235	6.23099	5.15799	4.48129	5.76286
Acadl	9.50474	5.3811	5.60477	8.85669	8.65918	7.40599	9.14502	6.02203	3.82257	9.12012	5.8226	2.61669
Acadm	5.77338	5.26607	3.85151	8.6728	4.95871	9.45643	5.98218	4.22167	4.81582	5.57596	2.61983	6.71094
Acads	2.82806	2.00138	1.06124	4.02473	1.22968	1.45914	2.93034	1.51726	1.32694	5.02818	1.5881	0.778575
Acadsb	29.0832	23.7611	32.0899	22.3398	29.244	29.3951	30.5229	24.5253	22.4351	25.8466	20.4397	21.8069
Acadvl	22.8071	20.948	13.657	32.803	19.3414	16.4528	24.3547	18.3107	12.5227	24.7646	12.0146	23.0448
Acan	3.76342	12.9362	1.74848	1.95532	1.24677	1.05673	3.52815	4.94835	0.896922	3.72914	1.97612	2.07217
Acap1	0	0	0	0	0	0	0	0	0	0	0	0
Acap2	13.3741	16.6854	9.30509	11.4739	15.5544	8.80895	18.1119	19.8317	13.6057	17.9885	17.5563	14.4927
Acap3	36.9244	35.854	27.1595	25.4596	25.0104	22.2429	21.2907	25.7551	19.4739	33.6046	22.3569	24.0627
Acat1	33.3359	24.9205	33.7695	32.3888	28.2035	27.4549	24.4264	17.9687	23.1316	18.757	8.94843	14.7573
Acat2	35.1188	39.4409	45.3605	31.086	25.3273	24.1969	26.0392	21.936	27.8612	28.3208	18.0581	28.1993
Acat3	25.7436	15.2133	16.6815	22.3472	20.6436	24.0609	10.828	16.8965	15.9808	27.7877	17.2067	15.8917
Acbd3	17.8479	18.1667	12.1124	17.1135	15.998	17.3536	12.788	15.9183	13.3039	14.2035	20.7041	13.5908
Acbd4	9.54778	7.74784	8.59878	10.1154	7.62647	6.19291	7.09005	3.46046	4.97763	5.0298	3.50938	2.80378
Acbd5	27.6524	26.6809	29.9076	26.4656	29.063	29.5255	23.6975	22.7057	18.4268	19.0763	20.2372	14.4052
Acbd6	16.7444	12.3315	14.3036	13.723	14.6009	13.4456	17.2794	14.6071	16.6073	14.5224	14.3162	19.4886
Acbd7	0	0	2.78799	0.587414	3.35016	1.46032	1.28306	0.708624	0	0	0	0
Accs	0.663161	0.375448	0	0.471886	1.28156	0.391037	0.858931	0.0948763	0.622316	0	0.135417	0
Accsl	0	0	0.223292	0	0.114993	0.175436	0	0	0.186132	0	0.121508	0
Acd	17.4844	10.5306	11.8657	18.3091	20.3091	9.04848	21.2004	15.7005	12.8002	19.8425	14.2432	12.8019
Ace	1.24957	0.707444	1.21915	2.0747	1.35229	2.79991	1.55371	1.28716	1.64165	1.57987	1.8882	1.65125
Ace2	0	0	0	0	0.0700865	0	0	0	0	0	0	0
Ace3	0.11955	0	0	0	0.346546	0.352467	0.309684	0.256554	0	0.157448	0	0.164562
Acer1	0	0	0	0	0	0	0	0	0	0	0	0
Acer2	0	0.0886748	0	0.148602	0.242147	0.27707	0.0811463	0.089633	0.195975	0.247536	0.0639668	0.0862405
Acer3	3.76935	3.49537	4.14582	2.69757	3.01419	4.02371	4.2087	4.41643	4.77724	2.82449	4.11392	4.294
Ache	52.5295	58.1117	43.0488	63.2999	61.7249	46.9956	39.5707	50.5334	32.1073	26.5594	27.8643	25.7648
Acin1	11.5392	11.0638	12.4716	15.1355	14.4896	18.0295	10.1934	10.9171	15.3862	15.1973	15.7449	13.688
Ackr2	0.0874367	0.123756	0.164054	0.72587	0.337944	0.386683	0.113249	0	0	0	0.178546	0
Ackr3	2.04412	4.17905	6.39216	5.65652	6.69351	10.8814	6.91306	6.58002	9.05825	5.38423	7.42059	6.56545
Ackr4	0.999087	0.70704	0.468637	0.740543	0.96537	1.1046	0.647012	0.804016	0.58597	0	0.637542	0.515723
Acly	29.0638	26.5777	28.8365	45.1066	31.4922	35.7035	32.0668	24.4693	27.8724	33.0004	23.0188	33.6683
Acmsd	0.229402	0	0	0.40809	0.332491	0.338172	0	0.0820496	0.717577	0	0.11711	0.157888
Acn9	5.27939	2.0379	10.806	3.41514	2.31874	9.19759	5.59465	5.49313	12.7609	5.68881	4.41021	15.8557
Acnat1	0.0521327	0	0	0	0	0.0768511	0	0	0.0815364	0	0.106455	0
Acnat2	4.77043	1.80052	2.38682	0.754333	1.22918	1.17205	3.2953	2.61621	0.497402	1.25654	0.649414	1.31332
Aco1	7.71038	5.88959	3.1	8.12812	7.45018	4.32998	5.3103	5.29663	5.26392	3.86843	3.93615	4.54863
Aco2	31.8481	35.0598	31.044	30.9648	28.463	31.2991	27.9954	23.3977	19.8944	16.6265	18.0649	18.036
Acot1	10.4866	2.63333	3.17347	12.4365	7.35435	6.73201	8.32461	4.83961	3.70348	9.57851	8.28911	3.49232
Acot10	13.6984	10.1789	15.7424	9.74739	8.60349	11.6112	11.5325	9.79895	18.2109	13.5307	9.61543	17.2062
Acot11	4.23459	5.59834	1.39696	5.57388	4.36146	2.26372	5.84629	5.12624	2.47451	4.6577	5.32124	1.34515
Acot12	0.173375	0	0	0	0.083762	0	0.112278	0	0	0	0	0.119327
Acot13	47.3648	41.4224	76.5861	64.8494	47.6268	83.4464	34.9131	31.678	56.0112	46.1509	38.9235	65.7286
Acot2	4.91271	4.07023	2.02336	5.11572	6.4836	5.12241	3.56947	3.77137	3.56067	3.62955	3.1808	2.96887
Acot3	0.304762	0.143784	0	1.32525	0.588954	0.449263	0.657883	1.09003	0	0.267582	0.933486	0.559347
Acot4	0.113269	1.60317	0.425043	1.34331	0.328338	0.83487	1.61377	1.6205	0.708615	0.745878	1.38777	0.935497
Acot5	0.173604	0.491428	0.651452	1.4412	0.503235	0.255917	1.12426	0.372554	0.543038	0	1.0635	0.716906
Acot6	1.01213	2.45579	1.35644	3.60102	2.51479	1.70517	2.62184	1.13773	0.904565	1.52341	1.18101	1.79128
Acot7	56.3287	67.8478	65.1205	55.838	39.7213	61.6484	59.1397	51.8936	77.4203	70.2513	57.2211	78.3207
Acot8	8.95841	7.15253	5.60277	6.53799	5.77072	5.41783	4.46269	6.40825	4.3111	4.5378	9.61558	5.69142
Acot9	2.23035	1.6998	2.57521	1.83121	1.49198	3.03494	2.44434	0.981812	1.07332	0.903811	1.75168	0.944651
Acox1	73.4749	58.2944	40.0695	76.3585	67.5561	51.4391	67.9987	57.2876	39.2662	58.6796	56.0687	32.7216
Acox2	0	0	0	0.119371	0	0	0.130368	0	0	0	0	0.277105
Acox3	4.20869	2.36384	3.38426	5.46666	3.67936	4.13614	3.98019	3.91858	3.65692	4.57507	3.34216	3.77027
Acoxl	0	0	0	0	0.0893893	0	0	0	0	0	0	0.127343
Acp1	12.193	16.0995	15.8145	13.1017	12.8886	12.5458	10.599	13.4636	17.4063	9.48411	11.0287	14.5311
Acp2	23.4	19.1662	15.7334	23.3837	28.961	24.1381	18.7865	18.5627	14.0898	12.9839	15.3877	11.1528
Acp5	0.163462	0	0	0	0	0	0	0	0	0.64584	0.166894	0
Acp6	4.36843	3.62449	4.23947	3.21563	4.22101	2.88676	1.36573	1.50857	0.706789	2.77743	2.92218	3.73235
Acpl2	6.92798	4.54409	7.29195	7.01386	7.10236	8.84281	5.47144	4.89538	6.60699	6.34243	7.15972	6.28012
Acpp	0	0	0	0	0	0.0652168	0	0.0316467	0	0.174795	0	0
Acpt	0	0	0.389483	0.246185	0.200579	0	0	0.148492	0.324665	0	0.211944	0
Acr	0.8419	0.476641	0.315925	0.199691	0.488093	0.496432	0.218087	0	0	0.443515	0	0
Acrbp	0.122672	0.173627	0.460331	0.290967	0.355598	1.08502	0.158886	0	0.959308	0.16156	0.375745	0.506582
Acrv1	0	0	0	0	0	0	0	0	0	0	0	0
Acsbg1	22.3858	32.2236	7.68541	18.7534	16.9361	9.82976	29.3644	23.3045	11.7699	20.324	20.2299	4.85164
Acsbg2	0.101431	0	0	0	0	0	0	0	0	0	0	0
Acsf2	5.42732	2.43863	1.778	2.55418	1.58157	1.14295	4.46318	1.41736	1.21263	2.72298	2.11097	0.237168
Acsf3	5.86594	4.57484	2.91997	5.25303	5.08962	4.94128	4.49654	5.48063	4.11913	4.57223	5.50021	5.1084
Acsl1	12.7087	14.9095	12.6238	18.1347	16.5482	13.2243	16.6365	16.8694	14.0306	15.5739	13.8083	12.9099
Acsl3	51.7462	54.0312	52.3078	42.498	34.9482	35.7753	54.0333	41.846	39.5248	42.0875	34.7441	51.2595
Acsl4	62.7046	69.8689	76.4961	47.7	46.4914	54.7984	45.3642	42.4601	50.0123	46.1277	38.4638	48.7623
Acsl5	2.60572	1.78455	3.31191	2.99057	1.13706	2.4782	2.50399	2.70575	1.4461	2.43544	1.80223	2.66119
Acsl6	24.1451	20.1385	11.811	13.8061	10.082	10.8051	23.6781	13.1389	15.6448	17.1489	13.9989	11.2766
Acsm1	0	0	0	0	0	0	0	0	0	0	0	0
Acsm2	0	0	0	0	0	0	0	0	0	0	0	0
Acsm3	1.20265	0.916566	1.56218	1.53599	1.87718	1.091	0.95857	1.58824	2.45971	1.09654	1.88908	1.91015
Acsm4	0	0	0	0	0	0	0	0	0	0	0	0
Acsm5	0	0	0	0	0	0	0	0	0	0.139841	0	0
Acss1	5.58344	2.49558	1.79195	3.4851	2.7685	2.4909	6.18502	3.15318	1.49373	2.80592	1.95024	1.8203
Acss2	11.3052	7.5377	6.66147	12.0778	5.8681	4.68286	5.44559	5.21311	5.11449	5.1681	4.96046	3.72969
Acss2os	2.52489	1.19122	2.36868	2.9944	1.21984	1.24068	0.545043	2.70921	0.658162	0.554217	1.71861	1.15852
Acss3	0	0.120589	0	0.404168	0	0.376787	0.551752	0.0609458	0	0	0	0
Acta1	2.69236	0.238168	2.21006	1.5965	1.62594	1.48834	2.61537	2.52779	1.3159	1.32969	0.687224	1.38978
Acta2	0.718325	1.88815	0.192538	0.365099	1.9831	0	1.99367	3.08306	0.160496	0.405445	1.04773	0
Actb	391.93	400.922	349.599	540.677	454.553	426.629	434.182	398.361	403.924	417.208	414.279	359.923
Actbl2	0	0	0	0	0	0	0	0	0	0	0	0
Actc1	0.950866	1.34583	0.713629	1.35322	2.02131	1.40171	1.97051	1.22434	2.97434	1.2523	2.13584	1.57066
Actg1	15.1843	14.3934	10.7163	20.3208	17.364	13.3482	17.1409	16.3426	15.4692	15.5947	13.6542	11.6972
Actg2	0	0	0	0	0	0	0	0	0	0	0	0
Actl10	0.17534	0.496342	0.657966	0.415889	0.847113	0.775427	0	0.501706	0.274234	0.230924	0.895109	1.44815
Actl11	0	0	0	0	0	0	0	0	0	0	0	0
Actl6a	3.22876	3.61784	4.29108	4.46735	2.33985	4.1647	3.65918	1.73223	3.57697	3.18923	2.88449	2.5926
Actl6b	14.9165	11.8909	20.5883	27.6536	22.3651	34.1208	12.8799	16.1893	28.4245	18.7419	17.1553	17.7007
Actl7a	0	0	0	0	0	0	0	0	0	0	0	0
Actl7b	0	0	0	0	0	0	0	0.132493	0	0	0	0
Actl9	0.192259	0	0	0	0.18577	0	0	0	0	0	0.196296	0
Actn1	10.8232	13.016	5.83994	9.73166	9.84273	7.29961	11.1779	13.2578	9.18293	12.6704	14.0117	7.88731
Actn2	0.887646	0.50254	0.499637	0.947435	0.686153	0.130852	1.8395	0.380978	0.694146	0.350711	0.0906287	0.122186
Actn3	1.10123	0	0.172182	0	0.177344	0	0.237719	0.0656454	0.430584	0.12086	0.187392	0
Actn4	25.26	33.6897	20.3119	22.7148	26.0169	21.5851	22.2907	25.0688	20.6218	33.9988	26.4282	21.8751
Actr10	22.6393	21.8264	26.102	35.9545	35.4443	41.3058	29.2376	31.6852	40.2319	29.9025	36.1796	33.7829
Actr1a	125.775	98.8232	101.369	117.982	107.293	107.47	91.1815	84.1152	73.3533	78.6375	62.5364	59.5221
Actr1b	76.8915	78.1992	67.596	88.472	67.5312	65.1194	87.7187	94.0699	97.7606	90.7041	98.0027	91.8236
Actr2	148.536	128.663	139.009	168.316	137.621	149.577	136.168	116.893	109.806	127.86	103.671	105.644
Actr3	52.9098	44.7961	53.0657	49.9705	44.2457	47.0815	55.6955	46.6565	49.8015	53.2121	50.3867	59.854
Actr3b	47.5244	45.1353	62.1563	30.6593	22.4368	30.3507	31.4787	25.2477	36.8013	33.0279	22.7597	37.0774
Actr5	0.999614	1.72923	0.833572	1.71238	1.28784	2.61969	1.58242	1.19176	0.69485	1.17022	1.47421	1.07021
Actr6	11.6582	7.26033	9.91616	11.2452	15.3201	18.1025	9.26122	10.0074	17.0181	7.16519	6.34829	7.9169
Actr8	6.86221	3.17866	6.3206	5.62278	10.7296	7.17307	6.46398	8.21103	8.00066	2.79343	4.0764	5.83931
Actrt1	0	0	0	0	0	0	0	0	0	0	0	0
Actrt2	0	0	0	0	0	0	0	0	0	0	0	0
Actrt3	0.556634	0.393923	0.522195	2.14546	1.21016	1.84626	0.540717	0.298635	0.652938	0.366546	0.284162	0.383108
Acvr1	5.76459	10.3121	6.60971	10.2548	8.20036	6.4914	8.91813	9.39267	4.38274	11.8098	7.84753	7.60444
Acvr1b	48.1272	41.9188	39.7135	53.0678	53.9684	39.7442	43.0506	51.0073	40.0274	41.9733	48.5627	42.3189
Acvr1c	3.1425	9.6781	3.11185	1.44933	2.05241	1.24391	2.63808	3.43435	1.41076	4.3303	3.00053	5.08671
[truncated: 21,894 more rows]

## Sheet: WT-Topot_vs_WT-Veh
	logFC	logCPM	PValue	FDR
Cadm2	-4.201	8.56909	3.65642e-51	8.73629e-47
Ctnna2	-4.35698	6.70358	3.58254e-45	4.27988e-41
Nrg3	-4.47692	5.83672	1.99533e-44	1.58915e-40
Nkain2	-3.97115	6.39561	4.14074e-44	2.47337e-40
Opcml	-3.1808	8.51761	2.97629e-40	1.42225e-36
Nrxn3	-3.49956	7.07419	4.82449e-37	1.92119e-33
Nell1	-5.36585	4.46931	1.62197e-33	5.53624e-30
Ptprn2	-3.09061	7.87833	1.45945e-32	4.35883e-29
Cdh13	-4.29063	5.80589	4.13901e-32	1.09881e-28
Kcnma1	-3.90806	6.27136	5.13e-32	1.22571e-28
Fat3	-2.91759	7.32961	4.45109e-31	9.66817e-28
Plcb1	-2.9333	7.21699	1.56016e-30	3.10641e-27
Negr1	-2.83028	8.32612	1.85161e-30	3.40312e-27
Kcnq5	-2.84929	6.88214	2.20097e-30	3.75627e-27
Csmd1	-3.68663	5.22891	8.18906e-30	1.30441e-26
Syt1	-2.524	9.97205	3.34644e-28	4.99728e-25
Ntm	-2.68957	6.66223	8.33675e-28	1.17171e-24
Dscam	-3.64433	5.73901	1.43682e-26	1.90722e-23
Tenm1	-3.58579	5.6937	2.28964e-26	2.87929e-23
Bdnf	-3.30405	7.28427	6.81056e-26	8.13624e-23
Nbea	-2.42415	7.85787	5.76173e-25	6.55548e-22
Clstn2	-2.73717	6.18118	2.11777e-24	2.28476e-21
Lsamp	-3.98624	4.53134	2.19937e-24	2.28476e-21
Nlgn1	-2.79862	6.55179	2.99908e-24	2.98571e-21
Grm7	-3.03885	6.07002	8.61977e-24	8.23808e-21
Erc2	-2.4375	6.91243	7.32206e-23	6.72869e-20
Robo2	-2.37476	6.80741	3.01352e-22	2.66674e-19
Vgf	-2.89569	9.57694	5.39574e-22	4.6043e-19
Nr4a1	-3.49099	5.6344	5.96519e-22	4.9147e-19
Dpp10	-2.76461	6.03194	8.0004e-22	6.37178e-19
Lphn3	-2.92759	5.53717	2.1893e-21	1.68739e-18
Dcc	-3.75107	5.33312	2.82195e-21	2.10702e-18
Nrxn1	-2.0686	9.14786	4.05511e-21	2.93602e-18
Galntl6	-4.42934	4.02865	8.20057e-21	5.6128e-18
Kcnip4	-3.03804	5.3815	8.222e-21	5.6128e-18
Pcdh9	-2.66938	7.40944	8.7857e-21	5.83102e-18
Rims1	-2.66074	5.44214	9.24883e-21	5.9725e-18
Hs6st3	-3.05435	4.78415	5.3539e-20	3.36634e-17
Grm5	-2.20759	8.10315	7.26061e-20	4.44815e-17
Luzp2	-2.50422	6.86862	1.07189e-19	6.40266e-17
Prkcb	-2.18509	9.26157	2.1357e-19	1.24459e-16
Rapgef4	-2.1833	6.31428	2.44301e-19	1.38978e-16
Ncam2	-2.43704	6.21479	2.6169e-19	1.45408e-16
Ptprd	-2.14693	7.42674	2.68646e-19	1.45881e-16
Fgf12	-2.09475	8.06359	4.01082e-19	2.12957e-16
Akap6	-1.9617	8.4565	5.02821e-19	2.61172e-16
Ctnnd2	-2.12304	7.19684	6.63738e-19	3.37419e-16
Kcnd2	-2.39986	6.36834	6.82987e-19	3.39971e-16
Mdga2	-2.35921	5.70063	7.74646e-19	3.77727e-16
Nell2	-2.09367	8.61073	9.28588e-19	4.43735e-16
Atrnl1	-2.07196	6.78175	1.16552e-18	5.46035e-16
Dpp6	-2.16809	7.24698	1.3576e-18	6.15811e-16
Tenm2	-2.63522	5.97881	1.36601e-18	6.15811e-16
March1	-2.67894	5.67131	1.90159e-18	8.41383e-16
Cacna2d3	-3.27245	4.62112	2.13281e-18	9.26531e-16
1700010K23Rik	-4.48649	3.22926	5.75935e-18	2.45729e-15
Cadps	-2.16531	7.71384	6.65688e-18	2.7904e-15
Ptprg	-2.25961	6.54508	8.87514e-18	3.6561e-15
Prkce	-1.92711	8.36015	1.01356e-17	4.10458e-15
Fam19a2	-2.03539	6.89695	1.49691e-17	5.96093e-15
Grid1	-3.00222	4.56528	1.90613e-17	7.46611e-15
Lrrc7	-2.65849	5.35121	2.64995e-17	1.02121e-14
Frmpd4	-2.15178	6.58763	3.31211e-17	1.25613e-14
Exoc4	-2.4672	5.33833	5.72574e-17	2.13758e-14
Hdac9	-1.95494	7.83702	7.2714e-17	2.67286e-14
Myt1l	-2.0907	7.74503	8.64457e-17	3.12946e-14
Ptprt	-2.45406	5.00627	1.15741e-16	4.12747e-14
Slc24a3	-2.09906	6.70939	1.31042e-16	4.60439e-14
Kalrn	-1.82145	7.46442	1.35297e-16	4.68501e-14
Gphn	-2.15238	5.7143	1.74688e-16	5.9626e-14
Large	-2.20955	6.77907	3.27298e-16	1.10143e-13
Pclo	-1.89662	8.46441	4.09344e-16	1.3584e-13
Nrcam	-1.78597	8.60739	4.86999e-16	1.59395e-13
Crhbp	-4.27538	4.4443	1.27432e-15	4.1145e-13
Gpc6	-3.25355	3.76956	1.36397e-15	4.34523e-13
Rgs7	-2.3516	5.5788	1.46521e-15	4.60634e-13
Reln	-2.58971	6.28608	2.37738e-15	7.37698e-13
Fos	-2.91092	5.51709	2.45057e-15	7.5066e-13
Brinp1	-1.75725	7.89501	2.63046e-15	7.95564e-13
Grik2	-2.57713	4.68712	2.77334e-15	8.28292e-13
Dlgap1	-1.93626	8.15129	3.23122e-15	9.5313e-13
4930539N22Rik	-8.55381	2.57802	3.69782e-15	1.07746e-12
Fam150b	-3.27332	4.25219	3.92807e-15	1.13076e-12
Pcdh11x	-2.3903	6.06609	3.99767e-15	1.1371e-12
Adcy8	-2.05551	5.88324	5.22066e-15	1.4675e-12
Epha5	-1.92221	7.84624	5.55382e-15	1.54299e-12
B3galt1	-1.96901	5.87465	5.72175e-15	1.57138e-12
Ptprk	-2.40099	5.71105	7.74881e-15	2.10389e-12
Lrfn5	-1.95125	6.43178	9.60859e-15	2.57953e-12
Nav3	-1.84891	6.26726	1.02176e-14	2.71255e-12
Tenm4	-2.37374	6.32094	1.05204e-14	2.76224e-12
Slc4a4	-2.46357	6.49208	1.07447e-14	2.79047e-12
Gpc5	-3.56393	3.60821	1.30171e-14	3.34427e-12
Sorcs2	-2.01681	6.78009	1.42727e-14	3.62784e-12
Dip2c	-2.12719	6.80356	1.48698e-14	3.73984e-12
Ank3	-1.90623	6.96652	1.63452e-14	4.06808e-12
Wbscr17	-2.00787	6.0986	1.79738e-14	4.42731e-12
Fam155a	-1.96306	6.00434	2.16888e-14	5.28785e-12
Hecw2	-1.86533	6.50142	2.50691e-14	6.05025e-12
Chac1	-2.26041	5.21036	2.75323e-14	6.57829e-12
Fzd1	1.86734	6.02073	3.10037e-14	7.33437e-12
Cdh8	-2.13562	5.5509	3.37125e-14	7.89698e-12
Sorcs3	-3.30569	5.31985	3.62891e-14	8.41801e-12
Lhfpl3	-2.55454	5.67103	3.74624e-14	8.60662e-12
Atf4	-1.58291	8.41164	5.37757e-14	1.22368e-11
Hcn1	-2.03891	7.05953	7.35562e-14	1.658e-11
Ppfia2	-1.95517	6.96779	8.7546e-14	1.95489e-11
Grin2b	-2.5417	6.74431	1.13516e-13	2.51133e-11
Unc5d	-2.01527	6.01811	1.35698e-13	2.97452e-11
Slc2a13	-1.75599	6.65959	1.39846e-13	3.03757e-11
Fam189a1	-1.74513	6.13101	1.90335e-13	4.097e-11
Ppp2r2b	-1.59604	7.38838	1.92484e-13	4.10626e-11
Ldb2	-2.0622	6.53228	3.36564e-13	7.1164e-11
Pnmal2	1.57253	9.4979	3.52539e-13	7.38878e-11
Stc2	-2.87855	4.03843	5.09081e-13	1.05769e-10
Mir8115	-3.96087	2.95587	5.14441e-13	1.05962e-10
Prkca	-1.74809	7.68617	5.23478e-13	1.06901e-10
Grm8	-3.33646	3.76817	5.28055e-13	1.06922e-10
Scg2	-2.25001	10.3154	6.41736e-13	1.28849e-10
Npas4	-3.58247	4.44949	7.03655e-13	1.40104e-10
Cdh12	-2.81404	4.18927	7.34555e-13	1.45047e-10
Sh3rf3	-1.76846	6.52453	7.50982e-13	1.47076e-10
Fam19a1	-2.33316	5.80814	8.83271e-13	1.71577e-10
Magi2	-2.11639	6.18876	9.50849e-13	1.82633e-10
Exoc6b	-1.79365	6.15229	9.55475e-13	1.82633e-10
Astn2	-3.89327	2.88559	1.35555e-12	2.57049e-10
Cacnb4	-1.58541	8.7055	1.44701e-12	2.72232e-10
Dgkb	-2.05669	5.46211	1.50551e-12	2.81025e-10
Syt17	2.23703	4.94321	1.76342e-12	3.26615e-10
Csmd2	-2.55254	4.17927	1.87292e-12	3.44228e-10
Kcnt2	-2.51119	4.2231	1.89015e-12	3.44744e-10
Fstl5	-2.08122	4.99551	2.11032e-12	3.81984e-10
Plxna4	-2.22651	7.57458	2.27397e-12	4.08505e-10
Gucy1a2	-1.74796	7.71224	2.29103e-12	4.08505e-10
Wdr6	1.56222	9.3435	2.32811e-12	4.12041e-10
Ntrk2	-1.90394	9.58891	3.01124e-12	5.29026e-10
Slit3	-2.89912	3.44791	3.13483e-12	5.46719e-10
Kctd4	2.60763	4.82427	3.19221e-12	5.52692e-10
Gpr158	-1.62663	7.23275	4.1339e-12	7.09502e-10
Adcyap1	-1.86671	6.50515	4.1573e-12	7.09502e-10
Pcdh15	-3.94891	2.72349	4.22142e-12	7.15336e-10
Dlg2	-1.52197	9.34845	4.46639e-12	7.51518e-10
Fosb	-3.19835	4.13739	5.01062e-12	8.31552e-10
Cacna2d1	-1.68735	7.79731	5.01166e-12	8.31552e-10
Rab26	2.45941	4.44524	5.9913e-12	9.84563e-10
Phactr1	-1.45125	8.4162	6.01625e-12	9.84563e-10
Arhgap26	-1.8078	6.94519	6.08652e-12	9.89287e-10
Spock3	-1.9461	6.38706	6.50545e-12	1.05023e-09
Mdga1	2.48171	6.96752	6.77823e-12	1.08693e-09
Kcnip2	1.73723	6.63823	7.97975e-12	1.27107e-09
Cacna1a	-1.79475	6.71551	8.96526e-12	1.41859e-09
Tshz2	-1.65001	6.14015	9.12763e-12	1.43478e-09
Tmem178b	-1.72339	6.69937	9.46528e-12	1.47154e-09
Pcdh7	-1.58071	7.95929	9.4847e-12	1.47154e-09
Gfap	-2.75655	8.61269	1.03498e-11	1.5954e-09
Cnksr2	-1.83112	6.71858	1.13387e-11	1.73664e-09
Rab3c	-1.54789	10.1708	1.23939e-11	1.88617e-09
Dtna	-1.50047	7.22006	1.43326e-11	2.16739e-09
Kcnq3	-1.98781	5.19937	1.683e-11	2.52905e-09
Fbxl17	-1.63525	6.52531	1.74667e-11	2.60833e-09
Lingo2	-2.40208	4.99198	2.25044e-11	3.33973e-09
Slc7a1	-1.58284	7.56341	2.30025e-11	3.39258e-09
Gria4	-1.90662	6.56311	2.7937e-11	4.09508e-09
Epha6	-2.58255	4.24299	3.03022e-11	4.41469e-09
Mical2	-1.76136	7.25295	3.62923e-11	5.25534e-09
Ryr2	-1.93601	5.23959	3.94482e-11	5.67793e-09
Dlgap2	-2.357	4.98975	3.96984e-11	5.67972e-09
Ptgs2	-3.78574	3.44976	4.08641e-11	5.8117e-09
Tox	-2.45106	4.11783	4.2165e-11	5.96124e-09
Hap1	1.97291	7.93473	4.48417e-11	6.30237e-09
Pam	-1.70201	7.81829	4.52267e-11	6.3193e-09
Ccser1	-2.79868	3.42656	5.53486e-11	7.68863e-09
Chrm3	-1.91637	4.91588	5.80875e-11	8.02246e-09
Dgki	-2.27584	4.22197	5.94502e-11	8.16347e-09
Tenm3	-1.62808	7.21952	6.28949e-11	8.58714e-09
Cyb5r1	-1.71143	6.20485	6.764e-11	9.18251e-09
Sntg1	-3.2532	2.83171	8.98538e-11	1.21293e-08
Egr4	-1.92911	5.03246	9.83463e-11	1.32011e-08
Nptx2	-2.77104	6.74582	1.04525e-10	1.3952e-08
Apba1	-1.3888	8.73152	1.08564e-10	1.44106e-08
Gabrb1	-2.53662	4.30157	1.63509e-10	2.15841e-08
Samd9l	2.97993	3.44481	2.16228e-10	2.83864e-08
Ank2	-1.42456	8.99101	2.17488e-10	2.83959e-08
Ostn	-4.29762	2.33148	2.32401e-10	3.0178e-08
R3hdm2	-1.42164	7.27137	2.508e-10	3.23912e-08
Csmd3	-3.20006	3.00082	2.6142e-10	3.35169e-08
Myo16	-1.7237	5.72571	2.62322e-10	3.35169e-08
Stxbp5l	-1.37077	7.1626	2.95363e-10	3.75378e-08
Apba2	-1.37885	7.35653	3.38298e-10	4.27669e-08
Cdkl4	2.47673	3.66031	3.69249e-10	4.64341e-08
Edil3	-1.46462	7.14452	3.96893e-10	4.9649e-08
6330403A02Rik	1.32733	8.74475	4.24178e-10	5.27859e-08
Dgkg	-1.58159	6.57054	4.5024e-10	5.57388e-08
Fmn2	-1.56779	6.69164	4.58598e-10	5.64808e-08
Ppp3ca	-1.38968	7.80609	4.97919e-10	6.10091e-08
Nxph1	-2.42696	5.03397	5.27885e-10	6.43508e-08
Erbb4	-4.10047	2.73946	5.47917e-10	6.64537e-08
Slit2	-2.08213	4.67105	6.30711e-10	7.6109e-08
Asns	-1.31233	7.59318	6.34878e-10	7.62268e-08
Slc8a1	-1.461	9.19422	6.4326e-10	7.6847e-08
Pcsk1	-1.65234	5.99974	6.95642e-10	8.26914e-08
Dusp4	-1.88515	5.88927	7.39145e-10	8.74277e-08
Rbms3	-2.07186	4.64339	8.05481e-10	9.48047e-08
Cntnap5a	-3.82227	2.45064	8.3019e-10	9.72339e-08
Diras2	-1.28672	9.34706	9.97546e-10	1.16265e-07
Grin2a	-2.72228	3.57876	1.00341e-09	1.16381e-07
Hivep2	-1.3014	8.78729	1.02092e-09	1.1784e-07
Ttc7b	-1.45782	6.40204	1.08394e-09	1.24512e-07
Kcnh7	-2.21098	4.44674	1.13196e-09	1.29406e-07
Sema5a	-1.73902	5.43729	1.13986e-09	1.29689e-07
Ccdc74a	2.09721	4.10167	1.30836e-09	1.47881e-07
Slc24a2	-1.47053	8.37669	1.31213e-09	1.47881e-07
Sowahb	-2.32201	3.95234	1.43426e-09	1.60886e-07
Fhod3	-1.74346	5.17336	1.46343e-09	1.63391e-07
Kirrel3	-1.77034	5.03794	1.5179e-09	1.68684e-07
Cacna1c	-1.97038	4.80872	1.61538e-09	1.78687e-07
Gstm7	3.07843	3.928	1.70655e-09	1.87902e-07
Dock3	-1.39542	7.03495	1.93318e-09	2.11879e-07
Neurod1	1.6657	5.34314	2.03903e-09	2.22459e-07
Kctd12	1.44814	7.97578	2.0697e-09	2.24779e-07
Cadps2	-2.12936	4.1406	2.24649e-09	2.42875e-07
Tyro3	-1.63755	6.76764	2.50825e-09	2.69953e-07
Mthfd2	-1.8462	4.54284	2.76252e-09	2.95986e-07
Tanc2	-1.33698	7.97958	2.78855e-09	2.97441e-07
Slc35f1	-1.33084	7.31595	2.83641e-09	3.01201e-07
Sema7a	-1.5212	6.60585	3.31745e-09	3.50725e-07
Dner	-1.30811	8.69623	3.64809e-09	3.83981e-07
Shmt2	-1.60376	5.29407	3.66465e-09	3.84032e-07
4930545L23Rik	-7.41757	1.33662	3.70221e-09	3.86275e-07
Arap2	-1.45921	6.04887	3.72914e-09	3.87393e-07
Rhbdl3	1.68878	5.73341	5.12033e-09	5.28241e-07
Mctp1	-1.61403	5.37731	5.12919e-09	5.28241e-07
Tmem132b	-1.3717	7.91179	5.37376e-09	5.50766e-07
Otud7a	-1.97622	4.62463	5.39402e-09	5.50766e-07
Slc9a9	-2.17794	3.74507	5.90468e-09	6.00342e-07
Dab1	-1.43447	6.6087	5.9446e-09	6.0184e-07
Caln1	-1.6508	5.79168	6.40156e-09	6.45369e-07
Vps13b	-1.65981	5.01763	6.75915e-09	6.78556e-07
Calb1	1.43439	7.66082	7.2801e-09	7.27797e-07
Htr1a	1.68164	5.0191	8.27515e-09	8.23826e-07
Kcnab1	-1.58414	6.11886	8.52368e-09	8.45047e-07
Agap1	-1.30225	7.7343	8.88558e-09	8.77285e-07
4833424O15Rik	-1.2061	7.76477	9.21923e-09	9.06482e-07
Slco3a1	-1.37023	6.4462	9.72541e-09	9.52333e-07
Calb2	1.9204	4.33284	1.04513e-08	1.01923e-06
Egr1	-1.74632	7.22493	1.09138e-08	1.06002e-06
Slc1a2	-1.37214	10.0595	1.20787e-08	1.1684e-06
D830031N03Rik	2.38339	3.79083	1.22374e-08	1.17898e-06
Smyd3	-1.80643	4.29432	1.28644e-08	1.23426e-06
Apaf1	1.45157	5.69938	1.29145e-08	1.23426e-06
Camk1d	-1.34565	7.17436	1.29933e-08	1.23685e-06
Nppc	-2.21955	4.27235	1.4738e-08	1.39736e-06
Kcnk9	1.58142	5.25137	1.48635e-08	1.40369e-06
Ephb1	-2.00638	4.24468	1.5215e-08	1.42771e-06
Sorcs1	-1.87467	4.15046	1.52374e-08	1.42771e-06
Cdo1	1.50466	5.29352	1.5852e-08	1.4795e-06
Lrrc4c	-1.1955	7.59842	1.72283e-08	1.6017e-06
Diap2	-2.10516	4.20009	1.76875e-08	1.63801e-06
Ypel1	1.92375	6.61727	1.78423e-08	1.64597e-06
Sgip1	-1.20566	7.98773	1.80242e-08	1.65636e-06
Psd3	-1.36393	10.0926	1.82462e-08	1.67033e-06
Hs6st2	-1.26418	7.29365	1.83816e-08	1.67631e-06
Ptprr	-1.47933	5.4279	1.94228e-08	1.76452e-06
Lgi2	-1.405	5.91229	2.05187e-08	1.85702e-06
C1qtnf1	2.35442	3.69512	2.08743e-08	1.88207e-06
Hs3st4	-2.07606	5.21738	2.13822e-08	1.92062e-06
BC049635	-2.54557	3.10428	2.4702e-08	2.21051e-06
Gsta4	1.83978	4.69842	2.52871e-08	2.25442e-06
Dhx9	1.21447	6.90538	2.70786e-08	2.40516e-06
Gm10421	-3.45272	2.04417	2.93717e-08	2.59918e-06
Lrp1b	-3.2171	2.25962	2.9881e-08	2.63449e-06
Itpka	-1.53669	5.69858	3.29511e-08	2.89449e-06
Gria1	-1.23021	8.08728	3.45958e-08	3.02783e-06
Npas3	-2.63716	3.04296	3.55418e-08	3.09927e-06
Dusp1	-1.75792	4.68857	3.61501e-08	3.14085e-06
Man1a	-1.48587	5.23092	3.67857e-08	3.18449e-06
Abca8a	3.83476	3.20333	3.96063e-08	3.4163e-06
Txnip	1.5928	7.04281	4.18808e-08	3.59949e-06
Vat1	-1.32478	6.55937	4.28012e-08	3.66541e-06
Frmd5	-1.80176	4.46271	4.37884e-08	3.73655e-06
Mapk10	-1.24902	7.59265	4.4195e-08	3.75783e-06
Fosl2	-1.23089	7.5574	4.55556e-08	3.85979e-06
Lrrn1	1.28591	6.40087	4.70986e-08	3.97642e-06
Cntn1	-1.1387	8.91676	4.79754e-08	4.03618e-06
Adarb2	-2.83153	2.93231	4.82926e-08	4.04861e-06
Lmo1	2.11343	4.17702	5.02474e-08	4.19777e-06
Klhl2	-1.14036	7.50511	5.28292e-08	4.39808e-06
Arid1b	-1.34085	5.91333	5.331e-08	4.42269e-06
Mbd5	-1.44244	5.63249	5.45849e-08	4.51279e-06
Hsd17b12	-1.29526	6.78609	5.86415e-08	4.83146e-06
Zmat4	-1.8894	4.37448	5.975e-08	4.90587e-06
Pknox2	-1.25923	6.10993	6.23143e-08	5.09889e-06
F730043M19Rik	1.96322	4.67324	6.40981e-08	5.22695e-06
Sh3kbp1	-1.48129	5.56021	6.50379e-08	5.28555e-06
Pbx1	-1.23465	7.92705	6.99587e-08	5.66618e-06
Dennd1a	-1.59661	5.167	8.10401e-08	6.54152e-06
Hexim1	1.24757	6.52821	8.18072e-08	6.58121e-06
Tnik	-1.34992	6.90985	8.417e-08	6.74857e-06
Vsnl1	-1.14226	9.36275	9.2039e-08	7.35481e-06
Il1rapl1	-2.94657	2.64783	9.28628e-08	7.39591e-06
Wnt5a	1.54862	5.28861	9.47679e-08	7.52255e-06
Gpr52	2.04166	4.05484	9.57702e-08	7.57694e-06
Slc1a3	-1.63806	8.57636	9.8504e-08	7.76751e-06
Cntn4	-2.70897	2.80689	9.91589e-08	7.79343e-06
Hmgcr	-1.14383	8.57306	1.09886e-07	8.60821e-06
Ppm1l	-1.16061	6.97615	1.10367e-07	8.61762e-06
Dst	-1.2731	7.90549	1.15902e-07	9.02036e-06
Tet1	1.18414	7.00661	1.17356e-07	9.10387e-06
Atxn1	-1.32827	6.35182	1.18335e-07	9.15011e-06
Spock1	-1.21932	8.09049	1.28976e-07	9.94072e-06
D430019H16Rik	1.21687	9.08512	1.30315e-07	1.00116e-05
Gm5136	-3.21426	2.0505	1.33493e-07	1.02229e-05
Eif5a2	1.15823	6.94888	1.35697e-07	1.03585e-05
Cask	-1.34203	6.65559	1.37069e-07	1.04299e-05
Ptprm	-2.60429	2.81805	1.39611e-07	1.05896e-05
Pex5l	-1.29723	6.33498	1.47259e-07	1.11343e-05
Sema3e	-1.56856	4.90687	1.57735e-07	1.18888e-05
Tnr	-1.53079	5.34054	1.66854e-07	1.25366e-05
4933413L06Rik	-7.34208	1.31155	1.70536e-07	1.27731e-05
Kcnh1	-1.23309	6.12348	1.82915e-07	1.36575e-05
Sc4mol	-1.24234	7.46933	1.8509e-07	1.37768e-05
Thrb	-1.4142	5.73971	1.87841e-07	1.3905e-05
Ddah1	-1.28667	7.83604	1.87977e-07	1.3905e-05
Penk	-1.39371	6.71258	2.05254e-07	1.51362e-05
Rsrc1	-1.57739	4.70879	2.12648e-07	1.56332e-05
Gabrb3	-1.09543	8.92757	2.1533e-07	1.57818e-05
Sec14l3	2.35582	3.41556	2.1783e-07	1.59162e-05
Psph	-1.6375	4.54454	2.19465e-07	1.59868e-05
Anks1b	-1.10477	8.17409	2.35093e-07	1.70732e-05
Cort	-3.31022	2.98072	2.54602e-07	1.84339e-05
Ing1	1.18886	6.33467	2.58339e-07	1.8648e-05
Wwox	-2.42205	2.97343	2.80912e-07	2.02163e-05
Shroom2	1.24434	7.00808	2.84493e-07	2.04126e-05
Cyp51	-1.13906	7.03677	2.88619e-07	2.06466e-05
Fgf14	-1.57262	5.10893	2.92982e-07	2.08962e-05
Syt12	-1.76537	4.63218	2.96789e-07	2.11047e-05
3110047P20Rik	-1.21004	7.14458	3.057e-07	2.16739e-05
Gng4	-1.10083	7.69644	3.12315e-07	2.20774e-05
Xylt1	-2.25826	3.62597	3.1913e-07	2.24926e-05
Sorbs2	-1.28608	7.35267	3.25609e-07	2.28817e-05
Slc7a3	-1.43122	5.54696	3.27152e-07	2.29227e-05
Irf9	1.95787	3.77534	3.33198e-07	2.32781e-05
Galnt18	-1.46115	5.00467	3.34799e-07	2.33217e-05
Kcnb2	-1.57971	4.70395	3.36951e-07	2.34034e-05
Cacna1e	-1.31221	7.27419	3.54394e-07	2.45436e-05
Ube2e2	-1.23032	5.97249	3.69297e-07	2.55018e-05
C630043F03Rik	2.37266	3.55047	4.04815e-07	2.78739e-05
Cryz	1.4674	5.42883	4.13253e-07	2.83002e-05
Sez6	1.05929	8.4216	4.13375e-07	2.83002e-05
Gria3	-1.30028	6.77183	4.39586e-07	3.00087e-05
Slc7a5	-1.18539	7.75465	4.4412e-07	3.02318e-05
Hapln4	-1.93582	5.12402	4.61531e-07	3.13278e-05
Adcy1	-1.02051	10.1828	4.93915e-07	3.34309e-05
Mycl	1.36792	5.75225	5.334e-07	3.60015e-05
Gpr3	-2.14424	3.85797	5.44721e-07	3.6662e-05
App	-1.02877	10.0342	5.61279e-07	3.76703e-05
Enox1	-1.73431	4.25664	5.66519e-07	3.79155e-05
Xkr4	-1.48734	5.47428	5.69225e-07	3.79902e-05
Npy1r	1.40792	6.48389	5.88179e-07	3.91458e-05
Nav2	-1.46572	5.44971	5.98948e-07	3.97519e-05
Rnf112	1.22829	7.16739	6.03083e-07	3.99154e-05
Plcl1	-1.38953	5.65161	6.59438e-07	4.35247e-05
Rprm	1.63763	6.78479	7.13614e-07	4.6812e-05
Klf12	-1.57402	4.78027	7.14639e-07	4.6812e-05
Dalrd3	1.12924	7.00061	7.1512e-07	4.6812e-05
Robo1	-1.47738	5.36418	7.2761e-07	4.74994e-05
Tmem145	1.39045	5.06665	7.30108e-07	4.75326e-05
Zfp467	1.63328	4.15505	7.50495e-07	4.87271e-05
Nos1ap	-1.19333	5.94923	7.92634e-07	5.13236e-05
Ttc22	4.64507	1.16748	8.27188e-07	5.34162e-05
Tbr1	1.09745	6.57315	8.49156e-07	5.4687e-05
Plxna2	-1.07222	7.9272	9.13393e-07	5.86658e-05
Lcn2	-4.29494	3.80116	1.04289e-06	6.68036e-05
Maml3	-1.70254	4.53709	1.05153e-06	6.71772e-05
AI854517	-1.46178	5.5408	1.10958e-06	7.06965e-05
Stk39	-1.36233	5.444	1.14145e-06	7.25334e-05
Tcap	-7.04159	0.982296	1.17729e-06	7.46126e-05
Col26a1	-1.87351	3.70445	1.1858e-06	7.49534e-05
Ncam1	-1.08303	8.52399	1.20446e-06	7.59319e-05
Wif1	-3.82197	1.55031	1.21006e-06	7.60844e-05
Reep6	-2.05547	3.80642	1.27306e-06	7.98352e-05
Cacna1g	1.25012	5.71243	1.29193e-06	8.08063e-05
Nes	1.15067	6.26324	1.31104e-06	8.17875e-05
Ppargc1a	-1.28802	6.05303	1.33663e-06	8.31666e-05
Pthlh	-2.16365	3.64513	1.43393e-06	8.89892e-05
Prokr2	1.31974	6.74359	1.45808e-06	9.02538e-05
Etv5	-1.16054	6.97263	1.53504e-06	9.47717e-05
3830406C13Rik	1.21542	5.612	1.54934e-06	9.54085e-05
Fras1	-1.5263	5.04695	1.56004e-06	9.582e-05
Dym	-1.7018	4.2429	1.58927e-06	9.73652e-05
Arxes2	1.11503	6.79112	1.66132e-06	0.000101519
Ece2	1.58589	4.3413	1.73392e-06	0.000105685
Fto	-1.09504	7.28142	1.79269e-06	0.000108989
Dclk3	1.50613	5.34822	1.80109e-06	0.000109222
Klhl5	1.18588	5.95234	1.80998e-06	0.000109483
Akt3	-1.04536	8.20886	1.83088e-06	0.000110468
Asb11	-2.78598	2.01603	1.8582e-06	0.000111834
Plk3	-2.0811	3.76583	1.89644e-06	0.000113672
Junb	-1.2712	5.57267	1.89826e-06	0.000113672
Dlg1	-1.04437	7.45855	1.91196e-06	0.000114206
Prkaa1	1.13465	5.82357	1.91767e-06	0.000114262
Herpud1	-1.18791	5.94736	1.9488e-06	0.000115827
Pgd	1.37893	5.16624	1.99053e-06	0.00011795
Gm15441	1.63237	4.85514	1.99439e-06	0.00011795
Aff3	-1.38174	5.63511	2.02296e-06	0.000119344
Per3	1.66414	4.14997	2.04084e-06	0.000120103
Dact1	1.38301	4.82328	2.15731e-06	0.00012652
Vstm2l	1.14012	6.87929	2.16048e-06	0.00012652
Asph	-0.982697	8.21208	2.27368e-06	0.000132824
Fry	-1.14915	6.28628	2.2879e-06	0.000133329
Arc	-1.62604	5.64125	2.30704e-06	0.000134117
Gpd1	1.49541	5.02094	2.31653e-06	0.000134342
6330403K07Rik	1.27369	8.41253	2.34565e-06	0.000135701
Fmn1	-1.45586	4.54132	2.50008e-06	0.000144286
Nebl	-1.30244	5.41723	2.50741e-06	0.00014436
Prkg1	-2.31217	3.04087	2.52589e-06	0.000145075
Mir690	-6.72239	0.613826	2.71422e-06	0.000155518
Car10	-1.61266	5.03708	2.75297e-06	0.000157361
Krt1	2.22807	3.08177	2.81926e-06	0.000160533
Rbm24	1.32306	4.93049	2.82191e-06	0.000160533
Trappc9	-1.53698	4.92194	2.84595e-06	0.000161516
Celf2	-1.06755	9.05618	2.91269e-06	0.000164912
Thsd7a	-1.54373	5.33453	3.00558e-06	0.000169769
Myt1	1.71985	4.08848	3.05791e-06	0.000172318
Cap2	-1.13867	7.05271	3.08557e-06	0.000173467
Pi4ka	-1.1626	6.73202	3.11219e-06	0.000174553
Nfil3	-1.36725	4.89864	3.12691e-06	0.000174968
Nf1	-1.24319	6.48871	3.19258e-06	0.000178139
Jazf1	-1.17291	6.30973	3.19849e-06	0.000178139
Acvr1c	-1.70968	5.17043	3.20962e-06	0.000178343
Cds1	-1.14255	7.00679	3.23586e-06	0.000179384
Asap1	-1.07456	6.37566	3.43852e-06	0.000190177
Enc1	1.0474	9.90507	3.6022e-06	0.000198702
Trib1	-1.60603	5.10641	3.60929e-06	0.000198702
Fzd7	1.42631	4.59418	3.72123e-06	0.000204394
Rxfp3	2.28542	3.24932	3.86946e-06	0.000212048
Cxcr4	1.89298	3.49212	3.88401e-06	0.000212144
Pid1	-1.08335	6.06771	3.88897e-06	0.000212144
Trp53bp2	1.60388	4.01156	3.92366e-06	0.000213549
Chchd3	-1.31988	4.98829	4.49009e-06	0.000243822
Pnoc	-2.11382	4.11414	4.5634e-06	0.000246944
Clic4	-1.22113	6.23219	4.56826e-06	0.000246944
Gfod1	-1.06758	7.32425	4.65506e-06	0.000251069
Efna5	-1.74719	4.1218	4.67684e-06	0.000251675
Ntrk3	-1.32635	5.414	4.70761e-06	0.000252762
Tmem132d	-1.95466	3.05509	4.79326e-06	0.000256783
Per1	-1.44983	6.47744	4.82196e-06	0.000257743
Ccdc148	-1.60858	3.89389	4.84154e-06	0.000258212
Tppp3	1.62921	4.47753	4.94648e-06	0.000263221
Wnt10b	-4.71132	0.883205	5.33308e-06	0.000283163
Oprl1	1.07692	6.60059	5.35537e-06	0.000283646
Hist3h2a	1.57152	5.97269	5.38019e-06	0.000283646
Acan	-2.1547	5.0121	5.38782e-06	0.000283646
6430573F11Rik	-1.40065	4.7187	5.38966e-06	0.000283646
Atf6	-1.1951	6.48673	5.52516e-06	0.000290138
Kcnn2	-1.43609	4.34582	5.57455e-06	0.000292089
Cd34	1.80748	4.9143	5.61267e-06	0.000293443
Dusp6	-1.23952	7.01417	5.82663e-06	0.000303964
Enpp2	1.32984	4.8825	5.91425e-06	0.000307863
Kcnj3	-1.11413	5.97479	6.14595e-06	0.000319228
Stau2	-1.07079	6.0663	6.29561e-06	0.000326293
Ralyl	-1.08249	6.59257	6.49822e-06	0.000336065
Rgs12	1.28032	4.73176	6.74642e-06	0.000348147
Tfrc	-1.1799	7.90761	7.30408e-06	0.000376113
Rbm14	1.14154	5.62636	7.36219e-06	0.00037829
Ptpru	1.26854	5.35249	7.44065e-06	0.000381501
Thsd4	-1.50823	4.76308	7.67829e-06	0.000392842
Scn8a	-1.05907	7.7546	7.84848e-06	0.000400692
Ryr3	-1.91527	3.35178	8.07759e-06	0.000411509
Gpr26	-0.973268	7.06666	8.1576e-06	0.000414701
Zfp706	0.954456	8.3054	8.2044e-06	0.000416195
Cygb	1.37966	4.96137	8.3704e-06	0.000423716
Apoe	-1.52502	9.92736	8.64095e-06	0.000436487
Arrdc3	1.36912	6.32745	8.66457e-06	0.000436756
St7	-2.00481	2.98021	8.8662e-06	0.000445979
Fam135b	-1.4908	4.60715	9.14857e-06	0.000459216
Cpq	-2.1674	2.59793	9.44332e-06	0.000473017
Pappa2	-2.83823	2.13183	9.49874e-06	0.000474798
Cartpt	-3.62527	1.18301	9.69278e-06	0.000483486
Ttl	-0.952194	7.13789	9.74745e-06	0.000484582
Rbfox3	-0.954194	6.89874	9.75531e-06	0.000484582
Fam172a	-1.08929	5.69328	9.81528e-06	0.000486549
Lclat1	-1.00166	6.33118	9.83859e-06	0.000486695
Ext1	-1.19299	5.52301	9.86828e-06	0.000487155
Usp29	-0.970515	6.54454	9.89585e-06	0.000487508
Nhsl2	1.0978	6.37333	9.97485e-06	0.000490389
Rbfox1	-0.935076	7.55525	1.0062e-05	0.000493658
Cdh11	-1.17795	5.68439	1.00966e-05	0.000494343
Rgs4	-1.00365	9.985	1.04075e-05	0.000508519
Cdhr1	1.18989	5.28023	1.04636e-05	0.000510218
Znrf2	1.21134	5.88647	1.05935e-05	0.000515502
Insig1	-0.997549	6.8172	1.06272e-05	0.000516088
Trp53inp1	0.98882	6.70291	1.06762e-05	0.000517417
Myo6	-1.4297	5.74089	1.08421e-05	0.000524396
Nhsl1	1.19706	5.47169	1.11024e-05	0.0005359
Map3k5	-1.44253	4.37714	1.14212e-05	0.000550176
Filip1	1.73161	3.66459	1.15497e-05	0.00055469
Npas2	-1.46226	3.95057	1.15614e-05	0.00055469
Pik3ip1	1.20652	5.50383	1.17686e-05	0.000563504
Lpar6	2.04962	3.10482	1.1854e-05	0.000566455
Palmd	1.63754	3.92966	1.20622e-05	0.000575253
Cd36	2.53588	1.95201	1.21527e-05	0.000578415
Smco3	1.80885	3.33563	1.26418e-05	0.000600498
Cldn10	-2.09969	2.79989	1.27833e-05	0.000606013
Slc16a11	1.9583	2.82917	1.30227e-05	0.000616143
Wdr7	-0.983443	7.59394	1.35815e-05	0.00064131
Sub1	1.04805	8.02531	1.42543e-05	0.000671753
Mvd	-1.59336	4.31367	1.44425e-05	0.000679279
Unc5c	-1.23283	5.22473	1.4831e-05	0.000696182
Cntn3	-1.57336	4.61324	1.49247e-05	0.000699206
D630023F18Rik	1.69862	3.66877	1.57796e-05	0.000737812
Spry2	-1.08352	6.64669	1.64491e-05	0.000767614
Git1	-0.9586	8.08874	1.65456e-05	0.000770614
Nr4a3	-1.66798	4.7537	1.67219e-05	0.000777309
4930570G19Rik	1.79831	3.37982	1.67564e-05	0.000777398
Nr4a2	-1.71731	4.32705	1.69045e-05	0.000782749
Ctxn2	2.171	3.38109	1.69944e-05	0.000785393
Tll1	-2.71588	2.15018	1.72254e-05	0.000794529
Pmvk	-1.09194	5.49023	1.74531e-05	0.000803483
Decr2	1.23141	5.1682	1.76209e-05	0.000809645
Gjb6	-3.37641	1.91354	1.79466e-05	0.000820505
Fam126a	0.992305	6.73168	1.79636e-05	0.000820505
Dusp5	-2.11649	2.6453	1.79874e-05	0.000820505
Tra2a	1.39656	5.73049	1.79946e-05	0.000820505
Scn3a	1.09821	6.761	1.88779e-05	0.000859142
Aqp4	-2.08637	6.92009	1.92347e-05	0.000873716
Cars	-1.13555	5.09852	1.98471e-05	0.000899824
Farp1	-1.36643	5.52158	1.99248e-05	0.000901635
Extl1	1.21867	5.63963	2.0158e-05	0.000910462
Itga4	1.41248	4.67566	2.06117e-05	0.000929197
Slc6a17	-0.997614	9.97046	2.06824e-05	0.000930628
Nnat	0.997982	8.67865	2.08062e-05	0.00093444
Ldhd	2.38135	2.52051	2.09618e-05	0.000938041
Slc7a11	-1.27954	5.3509	2.09649e-05	0.000938041
Faim2	0.945417	8.23117	2.10249e-05	0.000938969
Tmeff2	-1.28311	4.92521	2.16491e-05	0.000965041
1700003M07Rik	1.85575	3.327	2.2052e-05	0.000981171
Hsd17b7	-1.01653	5.76596	2.23888e-05	0.000994302
Gtdc1	-1.26833	4.68947	2.37331e-05	0.00105205
Cpne4	-1.26941	6.06632	2.38924e-05	0.00105715
2010106C02Rik	-2.42205	1.95581	2.39551e-05	0.00105797
Zhx1	0.921437	7.13348	2.46453e-05	0.00108448
Crym	1.68313	4.61878	2.46463e-05	0.00108448
5930412G12Rik	-2.65659	1.68837	2.47007e-05	0.00108488
Mycn	1.15856	5.35069	2.50318e-05	0.00109387
Gstm6	2.25687	3.06882	2.50335e-05	0.00109387
Cntn5	-2.5998	2.42041	2.50429e-05	0.00109387
Sox5	-1.17638	5.33631	2.5126e-05	0.0010955
Susd5	-1.99552	2.88215	2.52783e-05	0.00110014
4933421O10Rik	1.6754	3.58288	2.55164e-05	0.00110848
Scd1	-1.54317	7.82147	2.5649e-05	0.00111222
Wdfy3	-1.01576	7.41345	2.58077e-05	0.00111707
Mir670	-6.38895	0.265926	2.60954e-05	0.00112748
Trpc6	-3.08823	1.73979	2.65462e-05	0.00114382
Dbpht2	0.969154	7.34618	2.65694e-05	0.00114382
Cmpk2	1.13951	6.04687	2.66609e-05	0.00114569
Nupr1	-3.39745	0.997825	2.67085e-05	0.00114569
Setbp1	-1.05335	6.17565	2.69628e-05	0.00115452
Necab1	-0.90371	8.66819	2.7021e-05	0.00115494
Oxr1	-0.961708	8.67574	2.75444e-05	0.00117521
Arrdc4	1.08473	5.76172	2.7799e-05	0.00118396
Ppm1h	-1.0366	7.42908	2.93834e-05	0.00124921
Gm10791	-1.0883	5.91301	3.04763e-05	0.00129337
Sel1l3	-1.1055	6.27148	3.10633e-05	0.00131595
Nsdhl	-1.41503	4.67213	3.13939e-05	0.0013276
Ifngr2	0.889401	6.89629	3.18168e-05	0.00134311
Vps13d	-0.996408	6.64013	3.26337e-05	0.00137516
Rspo1	-2.91922	1.55004	3.28861e-05	0.00138336
Cadm1	-0.878752	7.96615	3.31288e-05	0.00139112
Sv2b	-0.873708	9.32852	3.46111e-05	0.00145081
Nfs1	1.2237	4.57891	3.49325e-05	0.00146172
Syt10	1.59382	4.74486	3.57404e-05	0.00149291
Uvrag	-1.20762	4.84087	3.62338e-05	0.00151088
Grip1	-1.41959	4.39855	3.68636e-05	0.00153446
Mars	-1.0343	6.54219	3.70104e-05	0.0015379
Slc6a9	-1.26153	5.03293	3.76421e-05	0.00156143
Sp9	1.56945	3.76449	3.7824e-05	0.00156625
Phactr3	-0.995123	6.41703	3.81395e-05	0.00157562
Crip2	1.00482	6.5513	3.82248e-05	0.00157562
Bach2	-1.32879	4.81979	3.82481e-05	0.00157562
Gpm6b	-0.819373	10.3898	3.8344e-05	0.00157685
Clca1	6.60144	0.607909	3.97522e-05	0.00163196
B930025P03Rik	2.4695	2.06057	4.07023e-05	0.00166809
Samd12	-1.88621	2.75418	4.14764e-05	0.00169691
Ndp	1.48568	3.90677	4.15742e-05	0.00169801
Smap1	-0.879964	7.52644	4.25091e-05	0.00173322
1500009C09Rik	0.921114	6.57247	4.32167e-05	0.00175907
Limd2	0.997971	5.90212	4.32975e-05	0.00175936
Fam211b	1.01226	5.5131	4.40531e-05	0.00178703
Nol4	-0.906844	6.9155	4.44435e-05	0.00179981
Scg5	-1.00417	6.89185	4.46193e-05	0.00180387
Kcnf1	-0.923197	8.54489	4.52171e-05	0.00182495
Pxdn	1.1753	5.29067	4.53434e-05	0.00182696
Serinc5	1.00376	5.89162	4.61621e-05	0.00185488
Hecw1	-0.956292	6.70116	4.61916e-05	0.00185488
Cd74	-2.53667	2.34606	4.69427e-05	0.00188188
Ntsr1	1.10604	6.04533	4.72134e-05	0.00188956
Gab2	-1.09224	5.62618	4.74542e-05	0.00189602
Higd2a	1.00651	5.78383	4.89735e-05	0.00195346
Eif4ebp1	-1.70738	3.15939	4.91677e-05	0.00195794
Cacnb3	0.967372	7.41875	4.95864e-05	0.00197133
Dcakd	0.990381	5.90683	4.98298e-05	0.00197771
Bckdhb	-2.27941	2.55763	4.99482e-05	0.00197912
Chchd6	-1.56978	3.80133	5.05627e-05	0.00200016
Slx1b	1.28034	4.43603	5.1236e-05	0.00202344
Aldh18a1	-1.126	5.50688	5.1453e-05	0.00202866
Itpr1	-1.064	6.17175	5.18017e-05	0.00203904
Shc3	-1.42462	4.49441	5.21088e-05	0.00204776
Irak1	1.08497	5.15574	5.25636e-05	0.00206224
Dok6	-2.48352	1.56949	5.30607e-05	0.00207833
Smarcd3	1.10478	5.66048	5.32086e-05	0.00208071
Cntnap4	-1.26693	4.51243	5.34552e-05	0.00208694
Grasp	-1.33176	5.11155	5.47337e-05	0.00213337
4932438A13Rik	-1.01384	6.77682	5.54247e-05	0.00215678
Akr1c14	1.46468	4.08052	5.56882e-05	0.00216351
Phospho1	-1.4187	4.44094	5.62995e-05	0.00218371
Dnm3	-0.939116	6.55603	5.67478e-05	0.00219753
Rcan2	-0.927764	7.26593	5.69212e-05	0.00220068
Ctif	-0.902403	6.54949	5.80364e-05	0.00224017
N4bp3	-1.68868	2.9327	5.8578e-05	0.00225743
2500004C02Rik	3.04894	1.46424	5.89843e-05	0.00226942
Yars	-0.913681	7.17511	5.92994e-05	0.00227788
Alk	-2.55525	1.66959	6.00876e-05	0.00230445
Fstl4	-1.92377	2.44254	6.07505e-05	0.00232614
Ech1	1.32775	4.66162	6.13265e-05	0.00234444
Vegfa	-0.969726	6.58132	6.19315e-05	0.00236379
Lix1l	1.00031	5.66736	6.22424e-05	0.00237186
Zfp703	-1.18695	5.42717	6.26234e-05	0.00238258
Il34	1.50262	4.91609	6.315e-05	0.0023988
Pdzd2	-0.960839	6.08151	6.42575e-05	0.00243699
Cntn2	0.937586	6.16279	6.65574e-05	0.00251798
Gm10677	-1.79442	2.75457	6.66037e-05	0.00251798
Ina	0.816442	8.1621	6.7981e-05	0.00256599
Rptor	-1.02087	5.79593	6.83855e-05	0.00257719
Fam214a	0.970426	5.5139	6.85823e-05	0.00258053
Vwa3a	2.37043	1.97176	6.92537e-05	0.0026017
Chd3	0.861654	9.13956	6.99164e-05	0.00262247
Dusp15	1.39513	3.77399	7.01527e-05	0.00262477
Mllt6	0.864078	6.8234	7.01975e-05	0.00262477
Pik3r3	0.894123	6.91552	7.04508e-05	0.00263012
Kcnip1	-1.47944	4.57589	7.08573e-05	0.00264117
Chst8	-1.08321	5.28656	7.12708e-05	0.00265245
Top1mt	1.90097	2.5582	7.15308e-05	0.00265799
Msra	-1.56565	3.51178	7.22376e-05	0.00268008
1110015O18Rik	3.01355	1.44273	7.28791e-05	0.00269969
Stac2	-1.34118	5.86254	7.47e-05	0.00276286
Prps2	0.987919	6.06522	7.8372e-05	0.00289419
Hs3st5	-1.94904	3.28003	7.86161e-05	0.00289873
Astn1	-0.917625	8.00915	7.91729e-05	0.00291476
Cox6a2	-1.59796	3.33087	8.22641e-05	0.0030239
Morn2	1.91883	2.56457	8.33838e-05	0.00306035
Gfra4	1.052	5.33632	8.37785e-05	0.00307012
Atxn10	-0.833242	7.89361	8.40459e-05	0.0030752
Syndig1	-1.0646	5.45684	8.44396e-05	0.0030826
Nudt10	1.01894	5.89412	8.4506e-05	0.0030826
Mmp3	-3.7796	4.41508	8.58241e-05	0.00312591
Gpc2	2.01367	2.48456	8.66945e-05	0.0031528
Itpr2	-2.84251	1.6805	8.7681e-05	0.00318383
Slc17a6	1.05468	5.65491	8.8552e-05	0.00321058
Pitpnc1	-0.836438	7.20895	8.87521e-05	0.00321296
Slc6a11	1.19042	5.68687	8.91874e-05	0.00322266
Rian	-1.11191	8.41315	8.92898e-05	0.00322266
Ak1	0.834951	7.2874	8.95006e-05	0.0032254
Fam212b	1.1269	6.11264	9.10469e-05	0.00327618
A830018L16Rik	-0.966903	8.24894	9.13521e-05	0.00328222
Actr3b	-0.929251	6.26189	9.3763e-05	0.00336378
Cxcl1	-4.19331	1.15193	9.4741e-05	0.00339377
Brinp3	-2.06163	2.50993	9.58315e-05	0.0034277
Hpca	0.855124	7.46296	9.69544e-05	0.00346268
Btbd9	-0.961347	6.07473	9.71182e-05	0.00346335
Zfp385b	-1.22578	4.7303	9.78243e-05	0.0034821
Gars	-0.82806	7.22319	9.79355e-05	0.0034821
Rab7l1	1.6612	3.00944	9.88432e-05	0.00350915
Braf	-0.878154	7.88872	9.90695e-05	0.00351197
Ddr2	-1.43653	4.20489	0.000100247	0.00354846
Baiap2l2	-2.17709	1.80629	0.00010412	0.00368007
Mug1	7.64817	1.64575	0.000104517	0.00368866
Syt16	-0.954723	6.78057	0.000105509	0.003711
Galnt13	-1.43116	4.81149	0.000105538	0.003711
Pnkp	1.43665	3.77347	0.000105616	0.003711
Sbf2	-1.3156	4.84109	0.000108936	0.00382204
Sema6c	1.0691	4.9472	0.000110411	0.0038681
Gad2	-0.949641	8.34583	0.000110717	0.00387314
Mtus1	1.25705	4.18373	0.000112148	0.00391747
Zfp804a	-1.11168	5.12957	0.000113415	0.00395595
Vip	-2.63139	2.07912	0.000113894	0.00396686
Zfp536	-1.47741	3.90437	0.0001141	0.00396827
Gpm6a	-0.798715	11.233	0.000114739	0.00398468
Spry4	-1.14511	5.73461	0.000115625	0.00400961
Srp54b	-1.27496	5.818	0.00011662	0.00403825
Fyn	-0.852447	7.11132	0.000117524	0.00406369
Ralgapa2	-1.1498	5.28612	0.000118106	0.00407789
Vit	2.86262	1.27758	0.000118847	0.00409755
Rbm45	1.73243	3.29762	0.000121768	0.00419224
Ttll11	-1.10386	4.65286	0.000122872	0.00422414
Pcdh19	0.996958	7.13792	0.00012369	0.00424616
Anxa7	0.871639	6.63902	0.000124107	0.00425436
Trpc5	-1.29491	4.35	0.000124554	0.00426356
Sertad4	1.00456	5.27609	0.000127419	0.0043502
Dok5	-0.95632	5.83526	0.000127449	0.0043502
Mro	1.58546	3.40695	0.000128882	0.00438907
Igf1	-1.25669	5.10093	0.000128955	0.00438907
Atp2b4	0.887276	8.68836	0.000129399	0.00439792
Ntng1	-1.27383	4.16776	0.000129993	0.00440578
Camk4	-0.861813	8.68516	0.000130162	0.00440578
Gabra5	-0.942953	7.41132	0.000130323	0.00440578
Sox6	-1.25422	4.43689	0.000130368	0.00440578
Park2	-2.84999	1.19783	0.00013177	0.00444687
Macf1	-0.857577	8.18307	0.000136237	0.00459112
Rps6ka3	-1.78359	2.99345	0.000136775	0.00460278
Acaca	-1.07265	4.95828	0.000137189	0.00460985
Thsd7b	-3.2952	0.877194	0.000137371	0.00460985
Slc1a4	-0.821352	7.66531	0.000137672	0.00461345
Ttbk1	-0.798588	7.04863	0.000139478	0.00466743
Mapk3	0.971638	7.07194	0.000140348	0.00468998
Plcl2	-0.794347	6.87982	0.000141783	0.0047313
Plscr2	2.26405	1.88464	0.000142644	0.0047534
Aldh1l2	-1.47366	4.58137	0.000144333	0.004803
Asic2	-0.997272	5.6896	0.000145192	0.00482487
Car11	1.06434	5.59876	0.000146209	0.0048519
Synm	0.909358	6.6251	0.000146608	0.00485625
Elmo1	-0.81542	7.27513	0.000146747	0.00485625
Naa60	0.796071	7.0533	0.000147286	0.00486735
Sema3a	-0.919404	5.62777	0.000149493	0.00493349
Kcnj9	0.866547	6.63633	0.000150255	0.00495178
Fxyd7	1.32691	5.24791	0.00015186	0.00499777
Etl4	-1.01439	5.38404	0.000153798	0.00505462
Efnb3	0.820605	8.13537	0.000154205	0.00505775
Gm5468	1.90409	2.74926	0.000154317	0.00505775
Unc13a	-0.842359	8.10847	0.000155558	0.00508583
Tmem200a	-0.915699	6.38085	0.0001556	0.00508583
Grb14	1.45189	3.94277	0.000159954	0.005221
Kcmf1	-0.816947	6.65056	0.000161614	0.00526801
Abi3	-1.3643	4.3955	0.000166838	0.00543087
Vim	1.03153	8.54758	0.000169769	0.00551876
Slc38a2	-0.917498	7.0531	0.00017153	0.00556844
Mcfd2	-0.824094	6.41031	0.000172044	0.00557754
Atp2b2	-0.768364	8.50978	0.000173924	0.00563086
Lpl	0.87951	6.39241	0.000176019	0.00569096
Prss23	1.10215	5.56802	0.000177557	0.00573293
Lats2	0.868227	6.17363	0.00018165	0.00585718
Snd1	-1.54264	4.624	0.000182029	0.00586148
Hivep1	-0.815833	7.02453	0.000184697	0.00593939
Gpr12	1.01564	5.69953	0.000185426	0.00595482
Rasl10a	1.91311	2.84693	0.000189743	0.00608527
Spon1	-0.962798	5.33247	0.000192903	0.00617832
Ccs	1.83796	2.6617	0.000194538	0.00622236
Myo1e	-1.45073	3.88362	0.000195823	0.00625508
Gm2011	3.04894	1.5021	0.000197531	0.00630122
Smarca2	0.832829	7.31157	0.000205456	0.00654528
Exph5	1.82722	2.49889	0.000206374	0.00656578
Sulf2	-0.958769	7.03834	0.000208572	0.00662687
Pde4dip	-0.800015	8.28179	0.000209051	0.00663326
Sepp1	-1.08588	6.30549	0.000212035	0.00671904
Cplx2	0.869531	10.3729	0.000217104	0.00687056
Cyp2b19	3.52552	1.00905	0.00021863	0.00690969
Tasp1	-1.16372	4.59725	0.00022119	0.00698136
Thbs3	1.86897	3.20842	0.000223044	0.00703058
Ccndbp1	0.957327	5.33937	0.000223565	0.00703773
Tmem191c	1.00554	5.19052	0.000226038	0.00710623
Osbpl10	-1.47411	3.51468	0.000227737	0.00715022
Fbxo9	1.12408	5.56493	0.000231	0.00724317
Cdc42bpa	-0.856978	7.71703	0.000232654	0.00728546
N4bp2l1	-0.923402	5.29552	0.000234078	0.00732046
Olfm4	2.53113	1.79447	0.000237784	0.00742662
Sorl1	-1.1004	6.60995	0.000240493	0.00750143
Mark1	-0.786686	7.18354	0.00024198	0.00752858
H2-D1	-1.12031	5.78448	0.000241993	0.00752858
Dennd5b	-0.806947	6.99187	0.000245147	0.00761487
Ptk2	-0.929131	5.67565	0.000245404	0.00761487
Psat1	-0.987779	6.74385	0.000245902	0.00762042
Doc2b	0.841557	6.1916	0.000251355	0.0077793
Gdf11	1.1956	4.46766	0.000251721	0.00778054
Ydjc	0.969545	5.1218	0.000253199	0.00781613
Aig1	-1.26317	3.87561	0.000254777	0.0078547
Ergic1	-0.872572	7.39964	0.000255726	0.0078738
Ccdc71l	0.93287	5.81995	0.00025627	0.00788039
Gpr39	1.12363	7.25712	0.000258054	0.00792505
A430105I19Rik	1.60607	3.24663	0.000261505	0.00802073
Gmds	-3.1976	1.19238	0.000265419	0.00813034
Lars	-1.04501	5.59621	0.000270265	0.00826817
Lhx2	0.912928	6.73091	0.0002777	0.00848478
Arl4a	-0.854091	6.39821	0.000279408	0.00852605
Mgea5	0.759503	8.36105	0.000280737	0.00855567
Fut9	-0.92772	8.05944	0.000284088	0.00864488
Srp54a	-1.08266	6.11105	0.000284388	0.00864488
Reps2	-0.757117	8.20285	0.000285868	0.00867884
4933431E20Rik	0.809589	7.71816	0.000287756	0.00872507
Homer2	0.829346	7.28886	0.000291437	0.00882548
Atp8a1	-0.764741	7.93944	0.000296133	0.00895632
Bcas3	-1.40646	3.89476	0.000296522	0.00895677
Aars	-0.817126	7.62664	0.000297865	0.00898596
Cyld	0.847902	7.26918	0.000298404	0.00899088
Cdkl2	0.837403	7.37429	0.000305337	0.00918818
H2afj	1.3998	4.31648	0.00030599	0.00919626
Arx	1.06404	5.36369	0.000311017	0.00933559
Numb	-1.00627	5.19109	0.000314617	0.0094318
Dock4	-1.03352	5.53785	0.000319514	0.00956661
Chka	-0.933385	5.38126	0.000320764	0.00959199
Lypd1	1.11512	7.52967	0.000322388	0.00962852
Ralgapa1	-0.865335	7.0142	0.000327873	0.00977195
Ddit4	-0.801071	7.01766	0.000328008	0.00977195
Gja1	-1.80395	7.02572	0.000328992	0.00978905
Dgkk	-1.68416	5.01084	0.000331209	0.00984277
Dpysl4	0.926423	5.7531	0.000336344	0.00998293
Rcbtb2	1.13771	4.33308	0.000339462	0.010063
Tmem158	0.917482	6.35893	0.000340996	0.0100959
Pecr	2.20386	1.47378	0.0003488	0.0103142
R3hdm1	-0.823016	8.2493	0.000350766	0.0103595
Trhde	-1.58061	3.27202	0.000355725	0.010493
2610002J02Rik	1.14972	4.36896	0.000356884	0.0105014
4930413G21Rik	1.27187	4.27277	0.000357107	0.0105014
Mmp16	-1.07328	4.97402	0.000357328	0.0105014
Dctn1	0.762283	8.21621	0.000362672	0.0106454
Ppp1r3f	-0.927234	5.09508	0.000365999	0.0107298
Rhbdd1	-1.19086	4.55048	0.000366887	0.0107427
Crh	-2.42516	1.70632	0.000368283	0.0107704
Klhl29	-0.866528	5.56505	0.000369152	0.0107826
Zbtb16	-1.11818	4.81659	0.000372905	0.0108789
Ldlrad4	-1.12305	4.22084	0.000373397	0.01088
Plxdc2	-1.12722	4.50224	0.000374081	0.0108866
Gm10532	-1.29756	3.44534	0.000376556	0.0109453
2900079G21Rik	-1.06242	4.66896	0.000379848	0.011018
Ash2l	0.871631	5.40329	0.000379977	0.011018
Ccni	-0.760191	8.91354	0.000385114	0.0111534
Cdkl5	-0.940436	6.00984	0.000385793	0.0111595
Tmem163	-1.06457	5.27206	0.000386418	0.0111641
Zim3	-0.912569	5.2702	0.000387243	0.0111744
Nit2	1.7527	2.84096	0.000395071	0.0113766
Spire1	-0.752084	7.6333	0.000395202	0.0113766
Bcat1	-0.837551	7.47832	0.00039648	0.0113996
Sh3bp4	0.910293	5.78652	0.000398163	0.0114343
A930003O13Rik	-2.02068	1.83522	0.000398667	0.011435
Lrdd	1.71668	2.64399	0.000401116	0.0114914
H2-L	-1.09383	5.33269	0.000405009	0.0115891
Grm4	-1.24458	3.78518	0.000410333	0.0117274
Vwc2	-1.9264	2.0713	0.000410931	0.0117304
Gabbr2	-0.981796	6.47098	0.000419457	0.0119595
Homer1	-0.754937	7.34472	0.000420345	0.0119664
Tac1	-1.67499	3.13284	0.0004207	0.0119664
P2ry1	1.23405	3.76092	0.000429703	0.012208
Islr2	0.862475	7.88774	0.000430512	0.0122164
Atp2b1	-0.768906	9.0528	0.000431215	0.0122219
Bsn	-0.809373	9.42947	0.000434842	0.0123067
Lpp	-1.61353	3.65683	0.000435239	0.0123067
Plekhm3	-0.842276	6.07577	0.000439338	0.0124016
Inpp5f	-0.764091	8.5429	0.000439635	0.0124016
Tal1	-1.83298	2.28309	0.000443031	0.0124744
Blm	-1.83569	1.96006	0.000443256	0.0124744
1700001L05Rik	2.06759	2.40721	0.000452216	0.012709
Fam46a	-1.75548	2.69291	0.000452659	0.012709
Kif5c	-0.699332	10.3569	0.000457025	0.0128166
Slc12a5	0.727839	8.33661	0.000457753	0.0128219
Igfbp3	0.949338	6.46405	0.000458822	0.0128368
Lyrm9	0.865317	6.63938	0.000459993	0.0128545
Arhgap44	-0.765231	7.20506	0.000469977	0.0131182
Rhof	0.81716	6.06844	0.000484159	0.0134983
Gad1	-0.933783	8.39225	0.000489134	0.0136211
Eps8l3	0.817126	6.20441	0.000490945	0.0136556
Rgs6	-2.21235	1.86879	0.000501378	0.0139187
Ndrg1	-0.968204	6.27524	0.000501568	0.0139187
Cxxc4	1.01366	6.13785	0.000504903	0.013995
Med12	1.46309	3.31696	0.000507235	0.0140433
Gpr75	1.27308	3.99249	0.000507873	0.0140447
Etnppl	-3.01256	1.08583	0.000511392	0.0141256
Map6d1	-0.873241	5.45173	0.000513203	0.0141593
Lrrn3	0.939623	7.3989	0.0005182	0.0142807
Ddt	1.14553	4.12193	0.000520382	0.0143192
Sh3rf1	-0.832085	5.95253	0.000520798	0.0143192
Clspn	5.81875	-0.126822	0.000523376	0.0143736
Egfr	-1.68228	2.64683	0.000526761	0.01445
Slc4a3	0.768895	6.24442	0.000533849	0.0146276
Gm12709	-1.54304	2.86227	0.000534559	0.0146303
Anapc16	-0.871021	5.60723	0.000540372	0.0147642
Oxct1	-0.683982	9.1246	0.000540687	0.0147642
Glis3	-1.89234	2.04315	0.000550833	0.0150123
Ctnnal1	1.23365	3.52295	0.00055103	0.0150123
Gyk	-0.836802	5.5495	0.000568435	0.0154688
Stmn1	0.950159	7.24065	0.000572613	0.0155648
Efnb1	1.01789	5.62372	0.000577131	0.0156698
Ddit3	-1.0509	5.36915	0.000582396	0.0157948
Vti1a	-0.870676	5.34866	0.00058398	0.0158198
C130030K03Rik	-1.80629	2.13583	0.000589038	0.0159387
Spr	0.859066	5.42119	0.00059003	0.0159475
Adcy2	-1.02862	4.82878	0.000598325	0.0161534
Mylk	-1.29355	4.29433	0.000603529	0.0162755
Tln2	-0.823403	5.90926	0.000604764	0.0162905
Pcca	-2.01871	2.38452	0.000614752	0.0165408
5031425E22Rik	1.45215	3.76901	0.000629382	0.0169154
Ppm1j	-2.5528	0.972144	0.000633395	0.0170042
C630031E19Rik	-2.08744	1.92966	0.000634131	0.0170048
Adm	-1.7909	2.55442	0.000635626	0.0170107
Rogdi	0.806993	5.9379	0.000635774	0.0170107
Smim18	1.25377	4.0811	0.000638112	0.0170541
Spred3	-0.867648	6.58384	0.000640114	0.0170885
9430037G07Rik	2.18985	1.69574	0.000640904	0.0170905
AF357359	-1.13165	4.65326	0.000643854	0.0171501
Arhgap19	-1.38543	3.03639	0.000648119	0.0172444
Psip1	0.80663	6.28541	0.000660698	0.0175596
Dsel	0.891549	5.82386	0.000665379	0.0176643
Fbxw7	-0.702428	8.11047	0.000670057	0.0177688
Atp9b	-1.00298	4.54113	0.000671659	0.0177915
Myo1b	-1.16611	4.55747	0.000673577	0.0178226
2810013P06Rik	1.29196	4.50163	0.000678677	0.0179376
Srgap2	-0.756786	6.79102	0.000692086	0.0182718
Ocrl	0.786624	6.60413	0.000696884	0.0183744
Klhl34	-1.16118	4.46559	0.00069751	0.0183744
Mapk4	-0.911025	6.0771	0.000698374	0.0183769
Nrbp2	0.719639	6.51325	0.000726597	0.0190985
Nfia	-1.05339	4.64166	0.000732282	0.0192268
Nalcn	-0.787037	6.10964	0.000734663	0.0192682
2700081O15Rik	0.75984	6.85546	0.000738302	0.0193424
Eif1b	0.743103	6.79702	0.000742269	0.019425
Psmb10	1.2745	3.56162	0.000745147	0.019479
Hip1	-0.727436	6.89517	0.000766501	0.0200153
Gabpb2	1.4501	3.14709	0.000774485	0.0201974
Chm	-0.7468	6.89032	0.000775166	0.0201974
Gys1	-1.24772	4.46834	0.000776714	0.0202157
Hebp1	1.2418	3.51129	0.000780984	0.0203047
Cdh4	-0.940049	5.34077	0.000783291	0.0203207
Thada	-1.63033	2.66149	0.000783299	0.0203207
Aff2	-1.27609	3.73001	0.000789237	0.0204368
Snx18	-0.810282	6.11673	0.000789486	0.0204368
Iqsec1	-0.762267	7.65058	0.000793527	0.020504
Nlk	-0.746046	7.04052	0.000793797	0.020504
Fahd2a	1.8309	2.42519	0.000798557	0.0206047
Rbp4	-3.06599	0.775997	0.000805389	0.0207585
A730017C20Rik	1.09888	5.17296	0.000809907	0.0208525
Arap3	-3.1614	0.242445	0.000816047	0.020988
Lrba	-1.56048	2.88926	0.000819885	0.021064
Deaf1	0.922375	5.6778	0.000823457	0.021133
Htr2c	-0.866229	5.57603	0.000827519	0.0212145
Ksr2	-1.16535	4.11329	0.000831623	0.0212969
Rgs7bp	-0.693974	8.26176	0.000848196	0.021698
Gramd1b	-1.03193	5.39533	0.000851143	0.0217481
Cep250	1.09487	4.31266	0.000851973	0.0217481
Ppap2b	-1.02882	6.91176	0.000853603	0.0217664
Sik3	-0.80055	6.43324	0.000864542	0.0220219
Oasl2	2.29555	1.09819	0.000881288	0.0224245
C1ql2	-2.00667	1.87592	0.000882792	0.0224389
Sh3bgrl	0.746354	8.59964	0.000883821	0.0224412
Samd8	-0.744781	8.0063	0.000889975	0.0225734
Ubac2	-0.964238	4.95635	0.000895354	0.0226858
Ints7	1.23278	3.64301	0.000905736	0.0229245
Chsy3	-1.11476	4.41625	0.000908125	0.0229407
Vars	-1.16056	5.38371	0.000908296	0.0229407
Bzrap1	0.913803	6.32941	0.000914973	0.023085
Lipg	-1.22549	3.93273	0.000925873	0.0233329
Rims2	-0.72113	6.27346	0.000926753	0.0233329
Mpp1	1.06545	4.66111	0.000928645	0.0233559
Gdf15	-2.76813	1.3173	0.000934474	0.0234778
Ero1l	-1.03018	6.45748	0.000938628	0.0235574
Otub1	0.755983	7.41256	0.00094184	0.0236132
B3gat2	-0.712971	7.17241	0.000944444	0.0236537
Plxna3	0.95027	5.23485	0.000947643	0.023685
Fndc3b	-0.907089	5.39619	0.000948568	0.023685
Pde8b	-0.823702	5.46545	0.000949058	0.023685
Dock1	-2.05313	1.95674	0.00094966	0.023685
Slc3a2	-0.699175	7.95377	0.000953479	0.0237408
Wfs1	1.22628	7.42511	0.000953885	0.0237408
Pdk2	0.900291	5.61394	0.00096034	0.0238766
Fkbp14	0.912865	5.28815	0.000965223	0.0239731
Blcap	0.740029	7.26354	0.000975814	0.0242109
Mlip	-1.50032	2.84904	0.000980616	0.0243048
Plcd3	-1.66393	3.21496	0.00098915	0.0244909
Mmp13	-2.72567	2.23362	0.00100295	0.0248069
Asl	1.75078	2.64399	0.00100404	0.0248083
Sh3gl2	-0.695775	7.76645	0.00101798	0.0251266
Sqle	-0.758053	7.49961	0.00101943	0.0251364
Rgag1	-1.52735	2.90199	0.00102506	0.0252492
Cyfip2	-0.709642	8.86388	0.00102633	0.0252545
Pspc1	0.846882	6.03115	0.0010304	0.0253285
Atg12	-0.693543	7.63116	0.00104277	0.0256062
2010300C02Rik	-0.721308	7.44409	0.00105094	0.0257803
St6galnac3	-1.94142	1.83377	0.00106343	0.0260599
Agtrap	1.03758	4.39809	0.00107441	0.0263022
Srgap1	-0.862781	5.92276	0.00108063	0.0264273
5930430L01Rik	2.99092	1.02254	0.0010989	0.02683
Serpina3k	6.7073	0.718115	0.00110028	0.02683
Serpina3m	6.7073	0.718113	0.00110047	0.02683
Pacrg	-1.57265	2.40184	0.00112275	0.0273455
Mgat5	-1.35079	4.32976	0.00112837	0.0274138
Arid5a	-1.32984	4.38005	0.00112837	0.0274138
Kcnj4	-0.713646	7.63492	0.001129	0.0274138
Kcnh3	0.897026	6.38393	0.00113585	0.0275523
5730409E04Rik	0.823166	6.36431	0.00113855	0.0275896
1810011O10Rik	-1.8968	2.09134	0.00114265	0.027661
Ier2	-1.42178	3.35546	0.00114819	0.0277668
Mrpl33	1.24807	3.62025	0.00115199	0.0278306
Gmppa	1.23203	3.68697	0.00115511	0.0278594
Sipa1l1	-0.662749	8.00077	0.00115551	0.0278594
Snhg3	2.4746	1.28099	0.00117525	0.0283068
Relb	-2.40793	1.84679	0.00118351	0.0284769
Prex2	-1.14441	5.05985	0.00118972	0.0285976
Tbc1d7	1.53862	2.90132	0.00119374	0.0286654
Pfkfb3	-0.896002	5.61096	0.00119845	0.0287496
Marcks	0.717434	9.40781	0.00120251	0.0288181
Lta4h	1.3969	3.69513	0.00120591	0.0288706
Ehbp1	-0.817599	5.6863	0.00121559	0.0290731
Klhl13	0.882574	6.36874	0.00123284	0.0294563
Grm3	-1.33795	3.76278	0.00124137	0.0296305
Epha10	-0.91276	5.3314	0.00124365	0.0296552
3110040N11Rik	1.61477	2.63903	0.00124619	0.0296862
Tspan17	1.1327	4.27706	0.0012479	0.0296972
2610001J05Rik	0.734624	6.66858	0.00124947	0.0297051
Mycbp2	-0.78574	7.50689	0.0012567	0.0298473
Prkar2a	-0.831992	7.22406	0.00125908	0.029874
Map9	-0.644396	8.497	0.0012649	0.0299824
Cnih3	-0.684113	7.14002	0.00126909	0.0300519
Samd4b	-0.814415	6.67668	0.00128154	0.0303167
C530005A16Rik	1.48204	2.95962	0.0013011	0.030749
Pappa	-2.35614	1.08942	0.00130784	0.0308688
Adh5	0.896497	5.51429	0.00130876	0.0308688
Fut8	-0.779854	5.91251	0.00131897	0.031079
Cttnbp2	-0.827083	5.92847	0.00132084	0.0310924
Fars2	-1.31734	3.03712	0.00132523	0.0311651
Tmem248	-0.763396	6.32159	0.00132884	0.0312193
Dynlt1c	-6.46209	0.510476	0.00133513	0.0313141
Pcm1	0.798043	6.9545	0.0013355	0.0313141
Wdr70	-2.30216	1.02551	0.00134493	0.0314962
Pdlim3	-3.99899	0.371692	0.0013459	0.0314962
Rap2b	0.701421	7.19269	0.00136495	0.0319106
Otx2	2.11564	1.99051	0.00136631	0.0319113
Trio	-0.762449	6.68533	0.00137808	0.0321547
Slitrk6	2.08921	1.41021	0.00137961	0.0321591
Kcnk2	-0.745354	6.61508	0.00140563	0.0327336
Rnf157	-0.682451	8.02782	0.0014211	0.0330617
Nuak1	-0.776673	7.41421	0.00142332	0.0330812
Slain1	0.786385	5.74501	0.00143606	0.0333386
9330182L06Rik	-0.861864	5.17492	0.00143719	0.0333386
C3	-2.91176	2.75205	0.00144692	0.0335319
Slc8a2	0.681604	8.53077	0.00147263	0.0340944
Dgkd	-0.7159	7.80938	0.00147952	0.034203
Scpep1	-0.938285	4.77787	0.00148075	0.034203
Rbm11	1.35337	3.51132	0.00148161	0.034203
Lrrtm1	0.697402	7.96351	0.001495	0.0344789
Anxa6	0.972919	4.77803	0.00150443	0.0346629
Cd68	-1.65663	3.90108	0.00150737	0.0346885
Cbx6	0.701614	9.69717	0.00150845	0.0346885
Mrm1	-1.05731	4.7316	0.00152908	0.0351292
Bhlhe22	0.878896	7.74545	0.00153234	0.0351701
Neurod4	-2.86649	0.521159	0.00153396	0.0351736
Hs3st2	-0.855005	5.58918	0.00153586	0.0351834
Gm11149	-1.19029	3.91966	0.00153928	0.0352279
Cgref1	0.84009	5.58309	0.00154189	0.035254
Odf3l2	5.81875	-0.153711	0.00157234	0.0359159
Mpnd	0.779642	5.47308	0.00157556	0.0359549
Cog5	-1.32829	3.53378	0.00157955	0.0360115
Phlpp1	-0.85853	6.02927	0.00158343	0.0360656
Ly6h	0.686538	7.77025	0.00158901	0.0361583
Zeb1	-0.765283	5.9459	0.00159159	0.0361825
Anapc13	1.79041	2.34856	0.00160691	0.0364227
Arl6ip1	0.660281	9.09716	0.00160771	0.0364227
Gm11837	-0.765121	5.57913	0.00160825	0.0364227
4930563E22Rik	1.71674	1.9702	0.00160948	0.0364227
Ttc27	-1.31047	3.15746	0.00161108	0.0364227
Wscd1	0.876815	6.11167	0.0016113	0.0364227
Otof	2.64863	1.07821	0.00162183	0.0366261
Dcaf12l1	0.723084	6.94265	0.00162637	0.0366939
Ivd	0.866304	5.28854	0.00162994	0.036739
Pld5	-2.03822	1.90191	0.0016332	0.036739
AW551984	1.41956	3.7024	0.0016345	0.036739
Ube2e3	0.762088	6.48952	0.00163452	0.036739
6330415B21Rik	-5.61292	-0.520027	0.0016431	0.0368972
Kcnc2	-1.01724	5.2023	0.00165195	0.0370611
Zfp180	-0.819848	6.05466	0.00165456	0.0370848
Slc22a3	1.70586	2.28401	0.00165894	0.0371406
Pgam2	1.61741	2.81355	0.00166016	0.0371406
Znrf1	-0.639457	8.14888	0.00168024	0.0375326
Slc30a1	0.800446	6.51321	0.00168082	0.0375326
Adamtsl3	-5.73599	-0.429846	0.00169351	0.0377807
Grap2	3.20681	0.692693	0.00171181	0.0381367
Osbpl3	-1.17799	4.12114	0.00171419	0.0381367
Gstm4	1.2622	4.88814	0.00171426	0.0381367
Pnpla8	-0.639029	7.66288	0.00172004	0.0382296
Senp2	-0.674768	7.12653	0.00172541	0.0383133
Gnao1	-0.687166	9.4661	0.00172953	0.0383485
Ncapg2	-1.37196	2.75867	0.0017302	0.0383485
Dusp3	-0.654117	7.93945	0.00173893	0.0385062
Tbc1d5	-0.877547	4.82044	0.00174519	0.0385709
Plxnc1	0.942881	6.71867	0.00174631	0.0385709
Fam124a	0.750431	6.30398	0.0017481	0.0385709
Fbln5	-1.26946	3.53051	0.00174831	0.0385709
Xrcc3	1.49048	2.66534	0.00175757	0.0387396
Sostdc1	1.43523	3.39591	0.0017643	0.0388519
Creg2	-0.692167	7.26129	0.00178811	0.0393216
Eda	-1.24643	3.3998	0.00178891	0.0393216
Myrip	-0.829477	5.31111	0.00180592	0.0396588
Pcsk5	-1.18205	3.69989	0.00180951	0.0397013
Fam181b	1.06804	4.07859	0.00182815	0.0400734
Prrt1	0.85155	5.28829	0.00183018	0.0400811
Dmp1	-2.40793	1.93764	0.0018325	0.0400951
Camk2n2	-0.670431	7.0523	0.0018369	0.0401548
Olfm3	-1.0778	5.32192	0.00184397	0.0402723
Gm1987	-2.67544	1.85939	0.00185254	0.0403784
Ccl21a	-2.67544	1.85939	0.00185328	0.0403784
Pacsin3	-1.03356	4.45136	0.00185553	0.0403784
Klhl23	-0.641406	7.55049	0.00185674	0.0403784
Sorbs1	-0.757668	7.33616	0.00185728	0.0403784
Ier3	-1.6993	3.62334	0.00186446	0.0404977
Cxadr	-0.755269	8.5835	0.00186819	0.0405419
Olig1	1.30698	5.37876	0.00187276	0.0406043
Abcc4	-1.6096	2.35792	0.00187979	0.0407196
Rala	-0.643076	7.5904	0.00190129	0.041148
Tmem183a	-0.691428	6.84032	0.00190475	0.0411858
Gfra1	-0.942403	4.9313	0.00191097	0.0412747
Huwe1	-0.731799	8.10355	0.00191232	0.0412747
Rock2	-0.744716	8.07945	0.00192189	0.0414215
Lonrf3	-1.30907	4.2706	0.00192259	0.0414215
Hat1	-1.4049	2.73371	0.00193321	0.0416128
Usp35	0.938285	4.42032	0.00193909	0.0417017
Porcn	0.850422	5.10984	0.0019575	0.0420599
Grik1	-1.6057	2.65172	0.00197214	0.0423363
AI504432	0.86344	6.85511	0.00198057	0.042479
Srsf2	0.753434	6.73251	0.00198602	0.0425578
Zmym5	0.824214	5.74196	0.00199085	0.042623
Snx15	1.02478	3.97871	0.00199424	0.0426575
Cys1	1.8467	2.87081	0.00201515	0.0430661
Gpr68	1.35125	4.0777	0.0020286	0.0433148
Aktip	-0.734909	6.70421	0.0020315	0.043338
1700123O21Rik	-6.14425	-0.115015	0.00204257	0.0435353
Gm21949	-0.673475	7.63972	0.00204886	0.0436306
D830015G02Rik	2.38785	1.18358	0.00205675	0.0437594
Polr2a	0.892219	6.97264	0.00206445	0.0438843
Pex19	0.674862	7.13313	0.00207229	0.0440118
Prune2	0.757588	6.83264	0.00207696	0.0440708
Ccl19	-6.14425	-0.0952119	0.00207876	0.0440708
Lgals3bp	0.922199	4.62592	0.00209912	0.044463
Srgn	-2.43837	0.894746	0.00210393	0.0445254
Btrc	-0.677607	6.54782	0.00210739	0.0445593
Slain1os	1.74461	1.97116	0.00211319	0.0446423
Gspt2	0.867763	5.88985	0.00211644	0.0446715
1700086L19Rik	0.870011	5.82027	0.00213304	0.0449822
Banp	1.13862	4.16521	0.00213899	0.0450352
Srgap3	-0.669118	8.47843	0.00213933	0.0450352
Entpd6	-0.787464	6.09136	0.00215436	0.0453118
Adra1d	-1.01073	4.06012	0.00215794	0.0453472
Zfp866	0.840397	5.29378	0.00218571	0.0458903
Stbd1	-1.56788	3.03685	0.00218985	0.0459287
Pnpla6	0.959202	4.50781	0.00219138	0.0459287
Ngdn	1.3246	2.81587	0.00219433	0.0459501
4930455C13Rik	-1.20537	3.27274	0.00220424	0.0461173
Mak	-2.40846	0.564899	0.00220866	0.0461694
Cdh10	-1.00101	5.13263	0.00221502	0.0461933
St8sia5	-0.796709	5.69079	0.00221503	0.0461933
Fam163b	0.665818	8.34047	0.00221561	0.0461933
Serpina3j	6.36314	0.379436	0.00223219	0.0464984
Ttll7	-0.614096	7.9969	0.00224953	0.0468189
Timp2	0.692045	9.44734	0.00225363	0.0468248
Cstad	2.73807	1.18986	0.00225374	0.0468248
BC018242	0.670241	7.96884	0.00227024	0.0470942
Dgkq	0.833417	5.20743	0.00227064	0.0470942
Cntnap5c	-2.60678	1.02416	0.00229498	0.0475577
Shank3	-0.646841	8.11375	0.00230471	0.0477178
Sstr1	0.648082	6.71426	0.00231103	0.0478072
Foxo1	0.773	5.83483	0.00231891	0.0479288
Rab36	0.903059	4.50684	0.00232933	0.0481027
Tlk2	-0.753559	5.56963	0.00233727	0.0482238
Ttc21b	-1.45871	2.72921	0.00233924	0.0482238
2310015A10Rik	1.46763	2.7432	0.00234133	0.0482253
Zfp367	-0.768385	5.2976	0.00235528	0.0484483
Zbtb17	-1.03996	4.37469	0.00235621	0.0484483
9330151L19Rik	0.951636	5.1811	0.00236982	0.0486644
Gm9866	1.41844	2.93205	0.00237079	0.0486644
Chrnb2	0.698538	7.09389	0.00237675	0.0487449
Ldlr	-1.19979	3.95704	0.00239393	0.049055
Sprn	0.663536	8.18358	0.00240783	0.0492976
Lpar4	1.71674	1.98076	0.00244304	0.0499755
Krt77	1.82512	2.04436	0.00245898	0.0502587
Eepd1	-0.966396	4.43413	0.00246846	0.0503919
Epm2aip1	0.771266	9.00188	0.00246972	0.0503919
Dync1i1	-0.661012	6.10677	0.00248266	0.0506127
Mir153	-2.31408	0.759597	0.00248857	0.0506901
Slc1a5	-2.41703	2.39424	0.00249589	0.0507958
Tmem8b	-0.725501	7.13749	0.00252486	0.0513418
Efr3a	-0.622035	7.18537	0.0025286	0.051374
Serpinf1	-2.40787	1.98131	0.00255114	0.0517879
Abcb8	0.956624	4.61561	0.00256172	0.0519586
Gnaq	-0.634309	8.41479	0.00256501	0.0519812
Npy	-1.29512	4.16637	0.00258726	0.0522744
6720401G13Rik	1.49578	4.10085	0.00258772	0.0522744
Khdrbs3	-0.754582	6.71735	0.00258797	0.0522744
Nckap5	-1.36719	2.59209	0.00258892	0.0522744
Zfat	1.45407	2.65577	0.00259042	0.0522744
Fam161a	1.72	2.08713	0.00260919	0.052602
D8Ertd82e	0.949487	5.09846	0.00261293	0.052602
Nip7	-0.789829	5.48195	0.00261326	0.052602
Dclk1	-0.65416	10.9209	0.0026158	0.0526089
Cmas	0.631263	6.78522	0.00262038	0.0526567
Lamb1	0.920654	4.57311	0.00263571	0.0529202
Hapln1	-0.947087	5.83212	0.00264125	0.0529869
Eri1	-0.94491	4.91843	0.00265611	0.05323
Has3	0.912508	4.5862	0.00265782	0.05323
Ptprz1	-0.901833	7.04856	0.00267446	0.0534904
Schip1	-0.648018	7.75811	0.0026753	0.0534904
Nbeal2	1.35688	2.86011	0.00268277	0.0535819
Fdft1	-0.756044	6.01713	0.00268436	0.0535819
42253	-0.731557	6.77808	0.00268811	0.053612
B930041F14Rik	1.03605	4.64855	0.00269865	0.053739
Hdac1	1.39223	2.78126	0.00269912	0.053739
1700025G04Rik	-0.686098	7.59413	0.00270123	0.053739
Dmxl1	-0.734408	6.3924	0.00273296	0.0543039
P4ha2	-1.83247	2.31162	0.002736	0.0543039
Mstn	1.5172	2.95509	0.00273644	0.0543039
Scaper	-1.03984	3.76614	0.00275104	0.05451
Dlx1	0.88636	5.41784	0.00275139	0.05451
Atp6v1b1	5.72104	-0.272209	0.00276693	0.0547723
Slc4a2	1.11353	3.99689	0.00277844	0.0549547
Rgs8	-0.82655	7.03515	0.00281122	0.0555571
Suv420h1	0.682956	6.42582	0.00282044	0.0556869
Id3	-2.5992	4.82554	0.00282245	0.0556869
Jakmip1	-0.904389	4.92996	0.00283888	0.0559648
Arnt2	-0.642969	8.39446	0.00284759	0.0560901
Nup43	-2.64343	1.49354	0.00285464	0.0561828
Cox6b2	1.67246	2.46144	0.00287508	0.0564998
Hbs1l	-0.808166	5.59338	0.00287548	0.0564998
Rhob	0.650301	8.68516	0.00288343	0.0566036
Ermap	3.01646	0.457523	0.0028855	0.0566036
Osbp2	-0.673574	6.28348	0.00289491	0.0567416
9430021M05Rik	1.07812	3.98254	0.00289974	0.0567898
2810011L19Rik	-0.834955	5.54621	0.00290705	0.0568864
Igsf8	0.618185	7.74835	0.00291813	0.0570564
Fam134b	-0.728016	6.82709	0.00292073	0.0570605
Dusp18	0.719632	6.14567	0.00292644	0.0571254
Tmem135	-0.659769	6.42663	0.00293631	0.0572562
B230219D22Rik	0.741089	8.52639	0.00293794	0.0572562
Gstt1	5.72104	-0.268128	0.00294709	0.0573878
Mme	1.38655	3.00063	0.00295119	0.0574208
Zfp41	0.780311	5.15583	0.00296619	0.0576657
Gimap6	-2.79335	0.466317	0.00297298	0.0577186
P4htm	0.981647	5.24191	0.00297374	0.0577186
Arhgap20	-0.677341	7.84716	0.00297638	0.0577229
Cldn25	-0.696057	6.891	0.00299099	0.0579593
Syk	-1.98611	1.7225	0.00300774	0.0581542
Fhl2	-1.30223	3.03434	0.00300814	0.0581542
Cbx5	0.61191	8.81183	0.00300835	0.0581542
Rnf165	-0.721898	6.99165	0.00301777	0.058289
Zgpat	0.872197	4.58178	0.00302871	0.0583715
Lrrc57	0.815899	4.87019	0.0030291	0.0583715
Prickle2	-0.615413	8.72346	0.00302937	0.0583715
C130074G19Rik	-1.39101	2.78261	0.00310065	0.0596485
Hes1	1.30699	2.82555	0.00310228	0.0596485
Sstr4	0.926541	4.45813	0.00310313	0.0596485
Arhgef25	0.712295	5.83433	0.00312169	0.059957
Ptp4a3	0.815153	5.71601	0.00315447	0.060538
Bai3	-0.694236	6.0025	0.00315837	0.0605641
Sptbn1	-0.590165	10.0235	0.00316448	0.0606327
Mfap3l	-0.75231	7.56925	0.00317633	0.0608108
Gamt	1.77195	2.0025	0.00318637	0.0609543
BC029722	0.667881	6.83089	0.00320388	0.0612402
Dis3l2	-1.32239	3.37757	0.00321256	0.061357
Necab3	0.86449	4.60391	0.00322893	0.0616205
Chrna1	-2.38588	1.2799	0.00323555	0.0616495
Ap1g2	1.51363	2.01723	0.00323561	0.0616495
Gab1	0.918277	4.56786	0.00324163	0.0617149
Ipo11	-0.680969	5.84767	0.00325616	0.0619422
Impact	-0.619389	8.00185	0.00326021	0.06197
Pax1	-3.723	-0.032261	0.0032684	0.0620762
Lrrtm2	0.724249	7.61561	0.00327201	0.0620954
Igfbp2	0.637332	7.15462	0.00330616	0.0626937
B230216N24Rik	-1.42684	3.29986	0.00332428	0.0629873
Tmem176a	1.08643	3.45774	0.00334648	0.0633578
Samd4	-0.684143	5.7423	0.00336021	0.0634766
Fbxo25	0.789778	6.37623	0.00336073	0.0634766
Gal3st3	0.804137	6.02952	0.00336073	0.0634766
Shank2	-0.683103	7.63542	0.00337075	0.0636156
Tspan33	0.919404	4.42892	0.00340041	0.0641247
Eva1a	-1.23418	3.56494	0.00341327	0.0642897
Fermt2	-0.83832	5.81213	0.00341454	0.0642897
Sox8	1.2173	3.97436	0.00343497	0.0646234
Cry2	-0.642937	7.65601	0.00345513	0.0649515
Osbpl6	-0.738046	6.08274	0.00348289	0.065422
Epha3	-1.02287	3.84298	0.00348765	0.0654303
Mettl2	-0.846863	4.56993	0.00348881	0.0654303
Trim43c	2.67108	1.53264	0.00349305	0.0654584
Krt222	0.902004	5.57191	0.00350435	0.0655727
Rbm43	0.928499	4.66714	0.00350464	0.0655727
Pygl	5.38056	-0.536335	0.00351289	0.065632
Fam184b	1.11171	3.54577	0.00351334	0.065632
Grid2	-2.7163	0.433917	0.00351605	0.065632
Arl15	-0.635202	6.34018	0.00352597	0.0657657
Sfxn5	-0.806372	6.29482	0.00353084	0.0658053
Arhgdib	1.34127	3.01527	0.00354245	0.0659702
Rad51ap1	-2.79335	0.401361	0.00354899	0.0660019
Slc16a7	-0.789672	4.93867	0.00354968	0.0660019
P2rx5	2.29555	1.11188	0.00356039	0.0661496
Vps36	1.36818	3.16332	0.00356424	0.0661613
Ablim1	0.675	7.54712	0.00356656	0.0661613
Gpr85	0.648708	7.19085	0.00358796	0.0664809
Jrk	0.946245	3.9929	0.00358935	0.0664809
Pcbp3	-0.794802	5.17392	0.00360861	0.0667858
Neurl1b	-0.616872	7.21213	0.00361488	0.0668501
Metap2	0.747619	5.78264	0.00362446	0.0669754
Baiap2	0.661651	7.12669	0.00365663	0.0675176
Myo5b	0.929828	5.29451	0.00366323	0.0675544
Spp1	-1.96122	6.76162	0.00366899	0.0675544
Scn1a	-0.764255	7.16279	0.00366929	0.0675544
Trim66	-0.692767	6.20594	0.00367502	0.0675544
Rfwd2	-0.763188	5.18858	0.00367697	0.0675544
Cln5	1.04631	3.80179	0.00367973	0.0675544
Scn3b	0.645903	8.39378	0.00368	0.0675544
Il6st	-0.702654	6.67872	0.00368124	0.0675544
Slco1c1	-1.35382	4.68596	0.00368911	0.0676284
1700001L19Rik	1.27581	3.42984	0.00369093	0.0676284
Adamtsl1	-1.65928	1.70892	0.00370459	0.0678266
Prmt8	-0.708363	6.74457	0.00371792	0.0680186
Mipep	-1.11068	3.29627	0.00373551	0.0682881
Zc3hav1l	1.2038	3.39772	0.00374235	0.0683609
Ptn	-0.616443	7.7216	0.00376236	0.0686738
D10Bwg1379e	-0.68772	7.09716	0.00377745	0.0688967
Myo1h	0.729944	5.04384	0.00378244	0.068935
Kcnk10	-0.915678	4.19893	0.00379339	0.0690819
Zfpm1	-1.14214	3.1828	0.00381013	0.0693339
Hn1	0.726533	6.38312	0.00383889	0.0698041
Cmss1	-3.07514	0.265508	0.00384218	0.0698108
Rimkla	0.810459	5.05133	0.0038572	0.0700304
Otud1	-0.774289	5.13423	0.00386264	0.0700759
Rbm4b	1.20692	3.47938	0.00386727	0.0701068
Wdr5b	1.3246	2.86889	0.00388586	0.0703903
Rab27b	-0.734205	6.43536	0.00390081	0.0706076
9830001H06Rik	0.737044	7.32425	0.00390662	0.0706592
Strbp	-0.622047	8.00439	0.003913	0.0707212
Tet2	0.70484	5.53317	0.00391651	0.0707311
Tspan5	-0.565984	7.79439	0.00392213	0.0707503
Ppp2r5e	-0.609599	7.38907	0.0039235	0.0707503
Mfhas1	-0.679967	6.56047	0.00393503	0.0709018
Gm4788	-6.38895	0.0435923	0.00393784	0.0709018
Col25a1	-0.781139	5.36957	0.00394956	0.0710158
Atp2a2	-0.603543	9.95132	0.00395011	0.0710158
Slc4a10	-0.692289	7.67884	0.00396148	0.0711667
Htra1	-1.35535	4.12699	0.00397108	0.0712854
Sdc3	0.641254	9.29086	0.00400648	0.0718124
Peg10	-0.752722	6.37455	0.00400791	0.0718124
Pts	0.879396	4.52756	0.00400945	0.0718124
Adk	-1.07524	4.45657	0.00402386	0.0720161
Rnf130	-0.735005	5.39798	0.00402685	0.0720161
Shc1	1.16783	3.0887	0.0040446	0.0722794
Mplkip	0.920995	4.08412	0.00405222	0.0723615
Tmem14a	1.03733	3.80767	0.00406609	0.072555
Ebp	1.1383	3.95391	0.00407317	0.0726271
Bcl2a1d	5.38056	-0.521201	0.00410783	0.0731904
Dzip1	0.838663	5.38409	0.00414129	0.0737317
Msantd2	1.27141	3.08479	0.00417885	0.0743449
Ldb1	0.666157	6.05448	0.00419882	0.0746446
Scg3	-0.8692	8.01516	0.00420368	0.0746754
Srsf3	0.696373	6.66794	0.00425648	0.0755572
Abhd2	-0.895858	5.88918	0.00425986	0.0755611
Fgfbp3	1.40467	2.40696	0.0042706	0.0756954
Cntfr	0.834801	5.36996	0.0042806	0.0758165
Cgn	1.66682	2.0624	0.00429413	0.0759997
Pim3	-0.812396	5.27775	0.00436083	0.0770721
2700054A10Rik	-1.52742	2.44904	0.00436482	0.0770721
Ifrd1	-0.824172	4.95454	0.0043652	0.0770721
Gm11747	2.24708	1.06858	0.00436762	0.0770721
Secisbp2l	0.594284	7.74219	0.00437507	0.0771465
Stab1	-3.1614	0.164183	0.004384	0.0772469
Ksr1	-0.848744	5.06013	0.00439106	0.0773144
AA415398	1.19409	3.8758	0.00439835	0.0773857
Jam3	0.949414	4.25652	0.00443686	0.0780058
Ssh2	-0.644765	6.26337	0.00444053	0.0780129
Psmd14	-0.745576	5.09338	0.00444379	0.0780129
A330093E20Rik	-1.25294	2.61177	0.00444897	0.0780465
Ccdc129	-1.97426	1.0351	0.0045258	0.0793361
Pde10a	-0.727618	6.48048	0.00454145	0.079552
Baat	-3.61787	-0.132593	0.00455013	0.0796456
L1cam	0.637054	8.3318	0.00459669	0.0804017
Ptchd2	0.887736	5.21248	0.00460361	0.0804638
Zfp346	0.647907	5.94912	0.00461115	0.0805366
Nrg3os	-5.61292	-0.565474	0.00461983	0.0806293
Map7d2	-0.598823	7.37316	0.00464213	0.0809595
Copg2	-0.667392	6.66915	0.00465482	0.0811216
Pkp4	-0.578314	7.44127	0.00466981	0.0812798
Cep192	-1.59882	1.73375	0.00467071	0.0812798
Plekhg2	0.997907	3.99274	0.00468213	0.0814194
Kcne2	5.38056	-0.523758	0.00469297	0.0815485
Clec16a	-0.731233	5.64055	0.0047141	0.0818561
Ppp1r16b	-0.652384	6.21288	0.00472193	0.0819325
Cdyl	-1.26616	2.99269	0.00473758	0.0821444
Scpep1os	-1.79208	1.17178	0.00474877	0.0822787
Miat	1.24634	6.74064	0.00475964	0.0824074
Phf10	-0.798368	5.35356	0.00478828	0.0828431
Foxm1	1.77774	1.32395	0.00483662	0.0836189
2810029C07Rik	0.969212	3.97384	0.00484133	0.0836399
Neto1	-0.675291	5.88792	0.00484793	0.0836934
Herc2	-0.662669	7.30075	0.00487491	0.0840983
Vtcn1	-5.47836	-0.592158	0.0048795	0.0841059
Bclaf1	0.701422	7.77644	0.00488239	0.0841059
Dnajc19	1.66587	1.54705	0.00491949	0.084684
Mkrn3	0.839237	5.69261	0.00492928	0.0847915
Ngb	1.92316	1.62643	0.00493956	0.0849072
Actr10	0.632708	7.11855	0.00494507	0.0849407
Arhgef9	-0.604504	8.46601	0.00496326	0.0851919
Zfhx2	-0.910362	5.29847	0.0049746	0.0853119
Ptchd4	-1.27865	2.48478	0.00497739	0.0853119
Gcnt4	-1.27274	2.72638	0.004982	0.0853296
Poll	1.13905	3.05045	0.00499943	0.0855669
Ndrg2	-0.867515	7.33083	0.00501031	0.0856917
Nckap5l	0.733152	5.19723	0.00504735	0.0862635
Pyurf	0.880653	4.36219	0.00505813	0.086386
Tgfb3	0.987312	4.32116	0.00511352	0.0872656
Mef2c	-0.588953	9.65736	0.00511694	0.0872656
Lancl3	-0.920488	4.24926	0.00512882	0.0874058
Npy2r	1.34067	2.87859	0.00514494	0.087618
Rasal1	0.811496	5.40304	0.00517594	0.0880831
Cyp26b1	-0.919404	5.65729	0.00519163	0.0882873
Gm14169	1.57705	2.86817	0.0051962	0.0883022
Mapk1ip1	0.872456	4.68568	0.00520522	0.0883376
Amot	0.803529	4.79617	0.00520568	0.0883376
Pgrmc1	0.710221	9.91047	0.00521771	0.0884789
Rs1	5.24651	-0.680692	0.00523269	0.088588
2700038G22Rik	5.24651	-0.680691	0.00523408	0.088588
Pcx	-0.895582	6.0114	0.00523527	0.088588
Rgs2	-0.647594	6.33853	0.0052416	0.0886323
Htr5b	-2.03529	1.34282	0.00524592	0.0886427
5033411D12Rik	-5.47836	-0.700727	0.00526459	0.0888953
Atp8a2	-1.63047	2.21571	0.00531093	0.0895348
B4galnt2	-3.61787	-0.140938	0.00531191	0.0895348
Tstd3	0.892686	4.70374	0.0053137	0.0895348
Rpl22l1	-2.0417	2.91199	0.00535449	0.0901584
Madd	-0.573341	7.60134	0.00536282	0.0902351
Tmem126b	1.01107	4.06274	0.00541449	0.0910404
Egr3	-0.870129	5.34195	0.00542468	0.0911476
2610027K06Rik	-2.78028	-0.0664214	0.00543519	0.09126
Nars	-0.598443	8.38727	0.00545736	0.0915679
Nek7	-0.76505	5.38546	0.00546935	0.0917047
Shisa6	-0.838544	5.65853	0.00551615	0.0924245
Lace1	-0.934579	3.83424	0.00552861	0.0925685
Ankrd11	-0.637917	7.66492	0.00553646	0.0926349
Pde7b	-1.1175	3.35633	0.00557552	0.0932188
Pip5k1b	-1.42706	2.06903	0.00557916	0.0932188
Sars	-0.599796	7.33173	0.00558898	0.0933176
Egfem1	-2.17807	0.646146	0.00560003	0.0934367
Afap1	-0.733046	6.15422	0.00570169	0.0950667
Iqce	0.944728	3.98248	0.00571901	0.095289
Got1	-0.595775	7.87627	0.00572536	0.0953282
Dnaja3	-0.680132	6.33555	0.0057458	0.0956019
Avpr1a	1.30231	2.66371	0.00575072	0.0956173
Matn2	1.11318	3.7031	0.00575746	0.0956451
Coch	-1.15096	3.77402	0.0057604	0.0956451
C130083M11Rik	1.3289	3.18618	0.00585099	0.0970817
Gpr165	1.25051	3.37581	0.00585917	0.09715
Rnf169	0.678983	6.15393	0.0058908	0.0976067
Rph3a	-0.579926	8.65784	0.00589717	0.0976446
2310040G24Rik	2.61151	0.688551	0.00591644	0.0978134
Bms1	1.16994	3.9995	0.0059179	0.0978134
Arhgap39	-0.678218	6.02253	0.00591965	0.0978134
Osmr	-1.8277	3.16436	0.00594219	0.0981047
Gtf2h4	-1.54137	1.64858	0.00594549	0.0981047
Zswim6	-0.739236	5.35215	0.00596135	0.0982986
Opn3	-1.18189	4.06923	0.00598259	0.0985202
C77080	-0.781104	4.93496	0.00598304	0.0985202
Dpyd	-2.61761	0.696937	0.00602152	0.0990855
Acsl6	-0.840308	5.72031	0.00606029	0.0996548
Sidt1	-0.852165	5.59486	0.0060731	0.0997967
Ncoa4	0.756611	4.76622	0.00610607	0.10027
BC021767	-2.98339	0.00976767	0.00611946	0.10042
Arhgap23	-0.600243	6.61708	0.00613383	0.100587
Gm16532	1.09403	4.47696	0.00614076	0.100632
Lfng	1.14644	3.32587	0.00615633	0.100818
Zfp78	1.32533	2.93914	0.00616635	0.100886
Sult4a1	-0.550369	8.69435	0.00616895	0.100886
Sdr42e1	1.06862	3.34539	0.00617937	0.100955
Wbscr27	0.943565	4.07824	0.0061816	0.100955
Cntnap5b	-1.52474	2.37456	0.0061891	0.100987
Gla	-0.771636	4.77913	0.00619202	0.100987
Dpp8	-0.547985	7.64764	0.00623549	0.101627
Nudcd3	-0.576954	7.8425	0.00624781	0.101758
C230091D08Rik	0.652579	6.98811	0.00630924	0.102688
Kif26a	1.0866	3.40122	0.00632133	0.102815
Wnt10a	-2.4816	0.597736	0.00633348	0.102943
Gm10638	1.77609	1.51817	0.00633864	0.102957
Golga1	0.843598	4.51862	0.00636614	0.103333
Pcsk1n	0.639964	8.3876	0.0064168	0.104085
Nlrp6	3.29931	-0.127523	0.00645285	0.104598
Vwa9	0.856879	4.05135	0.00646154	0.104647
Slc43a3	-2.09559	2.24841	0.00646464	0.104647
Ttc19	-0.599543	6.62375	0.00648813	0.104957
Rcor1	0.978699	4.26507	0.00650501	0.105158
Selenbp2	-4.23057	0.217677	0.0065361	0.105584
Kcnmb2	-1.62104	1.73536	0.00654349	0.105584
Col9a1	-1.97426	0.967895	0.00654457	0.105584
Spred2	-0.692544	6.45166	0.00657093	0.105828
Spint2	0.758244	5.27227	0.00657289	0.105828
Alkbh7	1.1073	3.15529	0.00657551	0.105828
Ovol1	-2.33141	0.453954	0.00657743	0.105828
Dusp11	0.582743	6.51678	0.00661773	0.106385
4930429F24Rik	2.03509	0.879174	0.00662096	0.106385
Pex5	-0.624165	6.86071	0.00666584	0.107034
Tsnaxip1	5.5032	-0.4886	0.00667764	0.107152
Masp1	1.42188	2.04832	0.00668222	0.107153
Abcc3	3.37495	0.658977	0.00670794	0.107477
Stxbp6	-0.645272	5.95073	0.00671139	0.107477
Tspyl4	0.615766	10.1089	0.00673288	0.107702
Apeh	1.07645	3.61331	0.00673448	0.107702
Romo1	1.28567	2.6971	0.00675417	0.107945
Hamp	5.72104	-0.0387029	0.00680463	0.108678
Alas1	0.816184	4.73202	0.00681336	0.108745
Rev1	0.838196	4.70019	0.00686153	0.109441
Trp53i13	1.28326	2.55584	0.00687926	0.109651
Abcd2	0.729842	4.8857	0.00690249	0.109947
Trim37	-0.537979	8.30294	0.00691654	0.110098
Eftud1	-1.06053	3.48876	0.00698349	0.11109
Cyth1	0.644001	5.76939	0.00700929	0.111426
Tmem117	-0.987163	3.69874	0.00702981	0.111678
Acat2	-0.57787	6.29739	0.00703628	0.111706
H3f3b	0.599617	7.04974	0.00704991	0.111848
Bcl7a	0.584034	7.16351	0.00706958	0.111923
Ccdc84	2.08999	1.24639	0.00707119	0.111923
Slc39a6	0.619549	7.27481	0.00707209	0.111923
N4bp2	1.16556	3.35215	0.00707335	0.111923
Acnat2	-1.65813	1.94224	0.00708673	0.11206
Mpzl2	-2.80025	0.752146	0.00709905	0.112181
Itgae	5.24651	-0.666742	0.00710907	0.112265
Dcp1a	0.781498	5.07597	0.00713688	0.11263
Fam196b	1.16268	3.05603	0.00714752	0.112723
Grik3	-0.711608	6.24252	0.00716025	0.112849
Mccc2	1.00126	3.3962	0.00719132	0.11325
Gstm2	1.93764	2.1573	0.00719513	0.11325
Rbm25	0.62966	6.32326	0.0072165	0.113504
Slc7a4	0.629033	5.92219	0.00722077	0.113504
Cdh18	-1.29551	3.51252	0.00723353	0.11363
Susd2	1.4392	2.48755	0.00724382	0.113716
Pdcd4	0.633393	6.60111	0.00726741	0.114012
Scn4b	-1.23341	3.33283	0.00728809	0.114261
Npr3	0.916577	5.66937	0.00730089	0.114336
Mc4r	1.66737	4.43648	0.00730241	0.114336
Slc30a2	1.70309	1.55115	0.00730911	0.114366
Hrh1	-0.860159	4.18189	0.00732464	0.114534
2210408F21Rik	-2.63491	0.360549	0.00734442	0.114768
Phyhip	0.68086	8.07216	0.00736687	0.115015
Grm2	-0.823615	5.56887	0.007373	0.115015
Cux1	-0.866097	4.83773	0.00737464	0.115015
Samd14	0.574854	7.37267	0.00740584	0.115358
Chrna4	0.722298	5.18812	0.00740629	0.115358
Ssbp4	0.661372	5.49823	0.00743754	0.115769
Stmn4	-0.546891	7.66007	0.00745718	0.115949
Rgcc	-1.28008	2.46079	0.00745885	0.115949
Cc2d1a	0.736516	4.94721	0.00746798	0.115977
Ddhd2	0.674951	5.46108	0.00747034	0.115977
Fhl1	0.718086	6.89372	0.00749035	0.116212
Pou3f2	0.798448	4.84693	0.00754065	0.116847
Actl6b	0.783154	5.24952	0.00754101	0.116847
Tmppe	0.789296	4.82513	0.00762969	0.118126
Fam132a	1.31143	2.1798	0.00763348	0.118126
Cep110	2.09108	0.946455	0.00766054	0.118439
Scnn1a	2.79712	0.24008	0.00766362	0.118439
Abca8b	1.29686	3.84191	0.00768821	0.118742
Gstm3	2.0872	2.06266	0.00777268	0.119969
Nasp	-0.739264	4.78288	0.00781489	0.120523
Gm6297	1.77609	1.51683	0.00781938	0.120523
Qk	-0.712922	7.8074	0.00782367	0.120523
Tgm3	1.33783	2.37987	0.00786766	0.121086
Brs3	5.24651	-0.688172	0.00787035	0.121086
Sfrs18	0.864564	5.94379	0.00787928	0.121145
Shisa9	-0.650799	6.94648	0.00789406	0.121294
Lnx2	1.08118	3.60348	0.00796739	0.122342
Gmeb2	-0.845082	4.65228	0.00799651	0.122711
Zfpm2	-1.08833	2.92	0.00801748	0.122953
Fuca2	0.590762	6.22611	0.00805543	0.123456
1110007C09Rik	-2.12693	0.828563	0.00806287	0.123491
Sparc	0.514133	8.60474	0.0081103	0.124138
BC100451	0.749182	4.99859	0.00812715	0.124272
Draxin	1.42188	1.98145	0.00812945	0.124272
Scfd1	1.36182	2.19305	0.00816689	0.124764
Cacna1i	-0.585191	7.02261	0.00821998	0.125495
Gabrb2	-0.535382	8.99288	0.00825626	0.125969
2900008C10Rik	1.29405	2.41744	0.00835662	0.127419
Ubr3	-0.574316	8.18107	0.00839456	0.127915
Hspa9	-0.65609	7.32243	0.00840746	0.12803
Tnn	-1.43466	2.56159	0.00842595	0.12823
Haus5	-3.50448	-0.303834	0.00843764	0.1283
Rasa1	-0.64527	5.74248	0.00844129	0.1283
Adam23	-0.579935	7.11567	0.00845096	0.128365
Ptpn5	-0.561271	7.08122	0.00849977	0.128975
Iars	-0.720378	4.98273	0.00850189	0.128975
1810032O08Rik	1.87521	1.24241	0.00850877	0.128998
Gstm5	0.701372	5.77091	0.00852378	0.129143
Extl2	0.572664	7.21257	0.00854403	0.129359
Trps1	-1.0115	4.58978	0.00855019	0.129359
Dcaf4	1.18167	3.1847	0.00855807	0.129359
Pcnx	-0.607045	7.84174	0.00855971	0.129359
Ogn	1.33562	2.01879	0.00862312	0.130235
4732491K20Rik	1.69651	1.42676	0.00863256	0.130296
Ptms	0.549371	9.08665	0.00865139	0.130497
Zc3h6	-0.77012	4.46418	0.00867362	0.130723
Hdac4	-1.07889	4.137	0.00868252	0.130723
Ttc39b	-0.53234	6.69537	0.00868406	0.130723
Phf13	-0.70385	5.31899	0.00868823	0.130723
Mtmr11	1.23768	2.67611	0.0086941	0.130729
Fam13b	1.26622	3.49005	0.00871143	0.130862
Samd5	0.832657	3.87732	0.00871394	0.130862
Igfn1	-2.66688	-0.137584	0.00873642	0.131118
Gm10789	-2.54381	-0.278002	0.00875973	0.131385
Kif18a	-2.16376	0.371592	0.00876673	0.131407
Trib3	-1.1439	2.65092	0.00882575	0.132209
Snurf	-0.603688	6.09373	0.00883393	0.132249
Mpdu1	0.639741	5.80696	0.00884612	0.132348
Lrtm2	0.761932	5.84822	0.00889839	0.133047
Snrpn	-0.602309	6.10018	0.00893921	0.133574
Ebpl	0.936955	3.80289	0.00896278	0.133842
Prkab2	-0.663573	6.309	0.0089916	0.134189
Cfh	-2.00985	3.01764	0.00905652	0.135029
Mpp3	-0.81326	4.7574	0.00905922	0.135029
Hsf1	-0.935347	4.13484	0.00906524	0.135035
Cyp11a1	1.472	1.74202	0.00907366	0.135076
Sgcb	0.62508	7.12086	0.00908113	0.135103
Sdpr	-1.15041	3.07279	0.00909823	0.135273
Hunk	-0.78121	5.38683	0.00911539	0.135444
Gm9962	-0.885382	4.07511	0.00914625	0.135818
Foxp1	-0.657245	6.03807	0.00915623	0.135823
Cpne6	0.747024	5.39723	0.00915998	0.135823
Letmd1	-0.625284	6.02922	0.00916616	0.135823
Rtn2	-0.575501	6.82689	0.00916929	0.135823
Gsk3b	-0.542492	8.85672	0.00919644	0.13614
Bcl2l11	0.916397	4.30053	0.00923555	0.136635
Jkamp	0.673183	6.01683	0.0092456	0.136699
Fzd8	0.897682	3.73463	0.00925292	0.136722
Alcam	-0.580838	6.86248	0.00926553	0.136824
Cage1	-1.29949	1.92833	0.00929347	0.137152
Etfb	0.977227	3.33509	0.00934595	0.137774
Npm3-ps1	1.11089	3.3614	0.00934716	0.137774
Gria2	-0.550714	9.60836	0.00936202	0.137908
Rnf135	1.55166	1.72329	0.00936894	0.137925
5330413P13Rik	0.990558	3.9543	0.00937642	0.13795
Ube3a	0.623681	7.94859	0.00939301	0.138109
Nkx3-1	-1.34329	2.21966	0.00946979	0.139152
Slc2a4	-3.50448	-0.32033	0.0094807	0.139178
Bcan	-1.2162	4.29855	0.00948589	0.139178
Atp6v1g2	0.608734	8.23789	0.00949012	0.139178
Unc5b	-0.926869	3.9617	0.00949484	0.139178
Cox7a1	2.874	0.341165	0.00951242	0.13935
Tapt1	0.563682	6.66007	0.0095226	0.139414
Ppp1r3c	-0.839412	5.42566	0.00957698	0.140124
Ell2	-0.785515	4.66	0.00962485	0.140646
Ovol2	-1.50731	1.89766	0.00963303	0.140646
Cacna2d4	1.53719	1.76016	0.0096346	0.140646
Leprotl1	-0.574756	7.49657	0.00963621	0.140646
Fads1	-0.810085	7.98695	0.00966331	0.140936
I830012O16Rik	1.21907	2.26536	0.00966784	0.140936
Sun2	0.767035	4.49761	0.00968228	0.14106
A930001C03Rik	-1.42789	2.47922	0.00970282	0.141273
Elavl2	-0.570346	7.0898	0.00975593	0.141919
Acsl4	-0.521809	8.48851	0.00975907	0.141919
Dleu7	-1.13339	3.0601	0.00977308	0.141994
Hivep3	-0.611593	6.68597	0.00978023	0.141994
Cntf	1.58844	1.43888	0.00978201	0.141994
Fam120aos	1.10161	3.6289	0.00981155	0.142336
Gtpbp6	-0.776529	4.98231	0.00983432	0.14258
Gja6	1.77986	1.13475	0.00984486	0.142646
Perp	0.940397	4.01413	0.00990949	0.143449
Ick	0.761664	5.16423	0.00991975	0.143449
Lurap1	-0.893014	4.08475	0.00992235	0.143449
Cdh6	-1.0381	3.37295	0.00992428	0.143449
F3	-1.31919	4.50199	0.0099382	0.143524
4930539E08Rik	1.09426	3.10474	0.00994147	0.143524
Cdc42se2	-0.484994	8.71449	0.00999877	0.144264
Zfp862-ps	0.713307	5.12019	0.0100164	0.14443
Ablim2	-0.748708	4.68333	0.0100292	0.144458
Aacs	-0.578171	6.32832	0.0100304	0.144458
Pef1	0.61497	5.42219	0.0100417	0.144535
4933426M11Rik	-0.698344	6.851	0.010054	0.144565
Gpx1	0.694656	7.1539	0.0100613	0.144565
Sfxn1	0.554649	6.76802	0.010062	0.144565
Jun	0.543267	6.66889	0.0100861	0.144824
Mir28b	-5.32995	-0.847295	0.0101367	0.145463
Homez	0.882121	4.56542	0.010144	0.145481
Arpc5	0.5632	8.46388	0.0101722	0.145798
Acsl3	-0.528695	7.66535	0.0102247	0.146462
Mapk1	0.56943	9.80198	0.0102753	0.147098
Spag1	1.82832	1.14917	0.0103021	0.147324
Tub	0.547088	8.3208	0.0103034	0.147324
Immp2l	-3.61787	-0.215355	0.0103193	0.147464
Atf5	-0.542231	6.70603	0.0103531	0.147844
Crhr1	-0.840049	4.34453	0.0103583	0.147844
Egr2	-1.4105	2.36262	0.0103753	0.147998
Fundc2	0.605309	6.75708	0.0104059	0.148285
Cyb561	0.584302	7.04087	0.0104078	0.148285
Phex	-2.07201	0.290737	0.0105557	0.150303
Nr6a1	-0.961345	3.27669	0.010565	0.150346
Cirbp	0.631239	6.34087	0.0106723	0.151781
Angel1	0.751303	4.69516	0.0106903	0.151938
Nme5	1.29405	2.41917	0.010696	0.151938
Thy1	0.556191	9.85738	0.0107585	0.152734
Rasl11a	-1.06394	3.27069	0.0107727	0.152846
Spata5	-1.04918	3.11413	0.0107839	0.152914
Man2c1os	2.62987	0.139726	0.0108276	0.153443
Fam32a	0.588458	6.71758	0.0108691	0.153939
Slc38a1	-0.542907	8.53829	0.0109169	0.154524
BC052040	-0.967845	3.57774	0.0109344	0.154681
Hist3h2ba	0.992144	4.22739	0.0109451	0.15474
Herc1	-0.600712	7.13328	0.0109705	0.154993
Trip10	-1.6761	2.07978	0.0109805	0.154993
Peg3	0.709444	8.37526	0.0109824	0.154993
Mug2	5.61623	-0.358789	0.0110412	0.155731
Lrrc10b	-1.46649	2.37746	0.0110588	0.155886
Sipa1l3	-0.754952	5.27846	0.0110815	0.156115
Cog7	0.709747	4.66765	0.011168	0.157241
Lpo	2.62987	0.175506	0.0112155	0.157816
H19	-1.694	3.30032	0.0112274	0.157847
Copa	0.503536	7.68537	0.0112354	0.157847
Rasal2	-0.573387	7.33677	0.0112375	0.157847
Hrasls	0.808096	4.07296	0.0112464	0.15788
Nrbp1	0.658749	5.87955	0.0112724	0.15803
Twf2	0.810872	4.45144	0.011273	0.15803
Sall2	0.598638	6.95502	0.011277	0.15803
Atp1a1	-0.527966	8.875	0.0113044	0.158277
Agfg1	-0.520279	6.8755	0.0113079	0.158277
Ppp1r15a	-0.699035	6.05869	0.0113208	0.158366
Pus7l	1.29853	2.51705	0.0113322	0.158432
Fam98c	-0.941442	3.68884	0.0114028	0.159271
Hist2h2be	1.5832	2.01257	0.0114055	0.159271
Tmtc2	-1.25573	2.36138	0.0114489	0.159783
Ndfip2	-0.523799	7.73961	0.0114595	0.159838
Txlna	0.61572	5.87088	0.0114663	0.15984
Dhcr24	-0.55459	7.42688	0.0114794	0.159928
Lrrc55	0.650891	5.58356	0.0114914	0.160002
Tvp23b	-0.680523	5.28165	0.0115463	0.160673
Gm16039	-0.655334	5.05197	0.0116057	0.161349
Cxcl2	-5.47836	-0.741278	0.0116131	0.161349
Srebf2	-0.612825	7.523	0.0116151	0.161349
Slc19a2	0.621974	5.50546	0.0116955	0.162371
Lims1	-0.553981	6.50132	0.0117539	0.163086
Gm12429	-2.49672	0.794831	0.0117674	0.163136
E130307A14Rik	-0.820936	4.05322	0.0117711	0.163136
Vipr2	-2.33141	0.490115	0.0117847	0.16323
Abhd3	-0.839645	4.04568	0.0118126	0.163423
Uchl1	0.650156	8.42868	0.0118168	0.163423
Etv1	0.887745	5.39075	0.0118191	0.163423
H2-Q4	-0.858318	4.35344	0.0118341	0.163535
Sult1c2	-1.38297	2.9578	0.0118549	0.163728
LOC100503496	1.15205	3.20946	0.0118736	0.163864
4930517E11Rik	-5.47836	-0.723073	0.0118785	0.163864
Laptm4a	0.511336	7.88099	0.0118965	0.164018
Arhgap12	-0.585712	6.13622	0.0119125	0.16413
Fgf21	-2.98339	0.0710924	0.0119184	0.16413
Prr18	1.00859	3.43777	0.0119458	0.164413
Dgkh	-0.9901	3.75463	0.0119579	0.164485
Sult1a1	1.82832	1.14597	0.0121135	0.166529
Chst11	-0.708798	7.04901	0.0121243	0.166582
Actrt3	1.6883	1.26829	0.0122589	0.168335
Itm2b	0.542703	9.43096	0.0123128	0.168838
Rassf4	0.827011	3.99318	0.0123192	0.168838
Cdsn	-1.79754	1.40247	0.0123228	0.168838
Iigp1	2.53835	0.0782164	0.0123239	0.168838
Serpina3n	-1.85091	6.61509	0.0123374	0.168927
Helz2	-2.10493	0.568907	0.0124502	0.170374
2810002D19Rik	1.2637	2.27128	0.0124761	0.170618
Cald1	0.554454	6.08117	0.012489	0.170618
Fgf10	1.30398	2.71473	0.0124894	0.170618
Mrpl28	-0.777148	5.23021	0.012504	0.170707
St5	0.918969	3.55005	0.0125133	0.170707
Unc79	-0.824548	4.68789	0.0125174	0.170707
AI836003	-0.594889	5.60712	0.0125697	0.171323
Maf	0.794289	4.83603	0.0125873	0.171465
Agrn	0.525113	7.26957	0.0126001	0.171541
Ndufv3	0.589413	5.53681	0.0126114	0.171597
Jam2	0.645391	5.10672	0.0126254	0.17169
Smpdl3b	1.80929	1.59302	0.0126661	0.172146
Vangl1	1.36687	1.76788	0.0126884	0.17235
Psmc3	0.579947	6.76132	0.0127103	0.17255
H2-Q2	-0.751263	4.66396	0.0127248	0.172648
Arhgef1	0.995483	3.11589	0.0127468	0.172849
Vbp1	0.665144	6.80278	0.0128025	0.173505
Ccng1	0.519973	8.81172	0.012832	0.173807
Fam63a	0.693051	4.69059	0.0128734	0.174219
Zfp219	0.686739	5.25521	0.012877	0.174219
Uchl5	-0.753027	4.57477	0.012911	0.17458
Pard3b	-1.97436	1.41682	0.0129229	0.174637
Ak5	-0.643535	6.51744	0.0129298	0.174637
Lss	-0.835363	3.97913	0.012974	0.175134
Thbs1	0.775805	4.71027	0.0129847	0.17518
Tmem255a	0.819748	4.68557	0.0130177	0.175526
Hrh3	0.666601	5.83886	0.0130352	0.175663
Kif1b	-0.493745	10.0745	0.0130557	0.17584
Dlg5	0.600955	6.00964	0.0131075	0.176326
Phka2	1.07108	2.88881	0.0131087	0.176326
Prrg3	0.619292	5.87553	0.0131139	0.176326
Pitpnm2	0.572268	7.2586	0.0132074	0.177482
Usp34	-0.525926	7.49019	0.0132236	0.177527
Npepl1	1.66369	0.806813	0.0132284	0.177527
Cckar	5.09872	-0.857026	0.013233	0.177527
Rbm12	0.633066	5.55815	0.0132429	0.17756
Stk40	-0.91367	5.81024	0.0132561	0.177638
Taok2	0.556223	7.7167	0.0132733	0.177722
C2cd5	-0.709415	4.76658	0.0132773	0.177722
Cav1	0.693978	5.14736	0.0133343	0.178386
Usp54	0.871898	4.26699	0.0133637	0.178628
Ankrd45	0.573605	5.87341	0.0133674	0.178628
Ifi27	1.65502	1.36919	0.0134045	0.179024
Tsnax	0.551161	7.28322	0.0134291	0.179186
Gm2a	-0.72945	6.76027	0.0134375	0.179186
Sv2c	-0.931895	3.47535	0.0134391	0.179186
Nav1	-0.522231	8.8715	0.0135039	0.179949
Zfp266	0.540394	6.66892	0.013515	0.179956
Lyrm4	-0.756553	4.31128	0.0135195	0.179956
Ubxn2b	0.65052	6.25478	0.0135338	0.180046
Lhfpl2	0.791574	5.82248	0.0135657	0.18037
Nelfe	-0.957075	3.64473	0.0136342	0.181181
Tktl2	-5.1645	-1.00285	0.013655	0.181196
Ccnd1	0.746491	6.868	0.0136663	0.181196
Hrk	0.822899	6.75459	0.0136679	0.181196
Ddo	1.03844	3.11572	0.0136707	0.181196
Tmod1	-0.759722	4.56854	0.0136733	0.181196
Mbp	-0.580418	5.98035	0.0137174	0.181679
Cwh43	2.00375	0.145086	0.0137372	0.181841
Ift74	1.21907	2.28494	0.0137562	0.181992
Trem3	-3.24685	-0.523621	0.0137756	0.182147
Cpd	-0.559843	7.79136	0.0137863	0.182188
Mmaa	0.884956	3.83027	0.0137998	0.182222
Ahcyl1	-0.513642	8.6288	0.0138041	0.182222
Lrrc59	-0.553116	7.31566	0.0138123	0.18223
Nfib	-0.51204	7.3307	0.013871	0.182903
Jak2	0.718006	4.9325	0.0138887	0.183035
Gpr153	0.729401	5.01396	0.0139077	0.183184
Gadd45g	-0.803829	4.18384	0.0139157	0.183189
Arhgef28	1.07759	3.74034	0.013954	0.183521
Pgk1	-0.655792	5.92288	0.0139563	0.183521
Thap3	1.21268	3.04653	0.0139643	0.183526
Insm1	0.963225	3.20758	0.0139828	0.183668
Slc2a1	-0.756679	5.81514	0.0140035	0.183839
Mir5114	-0.743642	5.84428	0.0140258	0.18403
Smg6	-0.717793	5.05009	0.0140628	0.184414
Nudt1	1.61835	1.83934	0.0140957	0.184624
Trpc3	-1.17687	3.34114	0.0140994	0.184624
Aldoart2	-0.692795	5.89362	0.014102	0.184624
4930579K19Rik	2.53835	0.0658815	0.0141147	0.184689
Clca2	5.09872	-0.838896	0.0141476	0.184975
Tmem108	-0.650386	5.00566	0.014152	0.184975
Rad18	-1.29378	2.00704	0.0141863	0.185195
Lemd1	-1.7381	1.14388	0.0141911	0.185195
Meis2	-0.617504	6.07389	0.0141921	0.185195
Zbtb32	2.26252	0.36299	0.0142747	0.18609
Lrrn2	0.540307	7.54491	0.0142821	0.18609
Mir1b	-5.1645	-1.00928	0.0142909	0.18609
Mir1a-2	-5.1645	-1.00928	0.0142951	0.18609
Zhx2	-0.888489	4.51271	0.0142997	0.18609
Slc25a17	0.587132	5.56376	0.0143215	0.186273
Nell1os	-5.47836	-0.538428	0.0143635	0.186681
Arntl	-1.00876	3.87679	0.0143685	0.186681
Lypla1	0.573832	5.51485	0.0143934	0.186785
Rgs17	-0.481874	7.88225	0.0144002	0.186785
Nrsn2	0.775746	5.60964	0.0144046	0.186785
Fech	0.587375	5.70551	0.0144078	0.186785
Zfp945	1.04678	4.42123	0.0144171	0.186804
Igsf6	1.44209	3.23433	0.0144372	0.186964
Pgr	0.659135	5.71986	0.0144624	0.187189
Dhfr	0.97448	3.47073	0.0145603	0.188354
4932415M13Rik	-1.34373	2.96765	0.0146482	0.189388
Adrbk2	0.579653	6.57466	0.0146813	0.189713
Rnf150	-0.559002	6.68734	0.0147108	0.189992
Atf3	-1.36098	3.31736	0.0147275	0.190105
Ccdc3	1.03944	3.5374	0.0147978	0.190856
Epb4.1l3	-0.513619	6.98416	0.0148017	0.190856
Nsmaf	0.993605	3.41874	0.0148804	0.191768
Snx16	0.758015	6.11646	0.0148937	0.19179
Nynrin	0.595317	5.35426	0.0148982	0.19179
Iqgap2	-1.4685	2.0332	0.0149114	0.191857
Ezh2	3.08147	-0.321419	0.0149418	0.192144
Zfp672	0.638204	5.13217	0.0149597	0.192177
Sat2	0.980579	3.00555	0.014965	0.192177
Bid	-0.837691	4.48865	0.0149685	0.192177
6030443J06Rik	4.93405	-1.00087	0.0150149	0.192653
Atp6ap1l	1.80929	1.68817	0.0150217	0.192653
Sla	0.794983	6.35524	0.0150789	0.193283
6430548M08Rik	-0.571139	7.77219	0.0151977	0.194702
Hipk2	-0.95383	3.45509	0.0152218	0.194907
Arl16	-0.680401	4.75771	0.0152534	0.195205
Ppp1r9a	-0.554111	7.5757	0.0152995	0.195691
Cenpt	1.09535	2.98103	0.0153394	0.196096
Clic1	0.761011	4.15191	0.0153733	0.196365
Rcn1	0.599832	5.88696	0.0153813	0.196365
Fbxo6	0.940868	3.51639	0.015385	0.196365
Hspb1	-2.4816	0.560425	0.0154067	0.196536
Pdzrn3	-0.554732	5.54185	0.0154336	0.196775
Dennd6b	0.884396	4.46354	0.015541	0.198038
Sass6	1.07761	2.4631	0.0155857	0.198501
Kcnip3	-0.553226	6.48061	0.0155981	0.198554
Lgi3	0.709797	5.23387	0.0156136	0.198645
Rgs20	-0.860634	4.70598	0.0156382	0.198806
Oma1	1.04963	3.32427	0.015645	0.198806
Nucks1	0.511991	8.55985	0.0156512	0.198806
Ifih1	1.64141	1.20997	0.0156595	0.198806
Tmem176b	0.81701	4.0275	0.0156795	0.198954
Galnt9	-0.55742	6.09802	0.0157537	0.199789
Paqr7	0.647907	6.11653	0.0158414	0.200767
Mcee	0.796237	3.91256	0.0158476	0.200767
Cyp2d22	-1.61853	2.63238	0.0158863	0.20098
Fam78b	-0.642692	5.91647	0.0158877	0.20098
Arhgap32	0.534762	9.04315	0.0158897	0.20098
Iqsec3	-0.575154	7.29444	0.0159061	0.201082
Pkd2l2	1.17269	3.19117	0.0159314	0.201294
Sec13	0.690002	4.8058	0.0159417	0.201318
Nrp1	-0.561193	5.98354	0.015973	0.201607
Rbbp6	0.578867	6.83327	0.0160116	0.201988
Vezt	-0.525919	5.88322	0.0160456	0.20231
Mmp10	-2.8854	0.167173	0.0161819	0.203921
Pea15a	0.475027	9.48013	0.0161986	0.204024
Slc43a2	0.61066	6.86555	0.0162377	0.204409
Kctd10	0.492381	6.37341	0.0162612	0.204597
Lhx1	3.08147	-0.292176	0.016315	0.205165
Phlda3	0.558627	6.36849	0.016355	0.205473
Zbtb7b	-0.930715	4.40145	0.0163567	0.205473
Glis2	0.738232	4.50413	0.0163867	0.205742
Sesn1	0.604978	5.90084	0.0164202	0.206054
Ndnl2	0.547244	5.93132	0.0164468	0.20628
Papola	-0.531942	6.64371	0.0164712	0.206433
Mcf2l	0.610982	6.69102	0.0164763	0.206433
Tmem69	1.04247	3.9829	0.0164872	0.206461
H2-Q9	-1.00925	3.97538	0.0164998	0.206511
H2-Q7	-1.00925	3.97538	0.016509	0.206518
Lrfn2	-0.589674	5.53938	0.0165294	0.206644
Snx25	-0.569691	5.57087	0.0165364	0.206644
Ephb2	-0.67109	5.16533	0.0165725	0.206987
Frrs1l	0.586355	7.63244	0.01662	0.20727
H13	0.529394	6.5242	0.016623	0.20727
Ago4	1.29937	3.65696	0.0166248	0.20727
Taf9b	0.558134	6.06249	0.0166298	0.20727
Elac1	0.641169	5.72804	0.0166831	0.207723
Slc39a12	-1.11699	3.48433	0.0166911	0.207723
Fat2	-2.54865	0.242438	0.0166922	0.207723
Itih5	-1.67426	4.91816	0.0167247	0.208018
Dlgap4	-0.494999	8.221	0.0167409	0.208111
Bbs9	-1.0697	2.55628	0.0167577	0.208141
Lyst	-0.69026	4.56903	0.0167708	0.208141
Gm2382	1.59295	1.21966	0.0167781	0.208141
St6galnac5	-0.517332	6.12593	0.0167781	0.208141
Stc1	-0.797312	4.65121	0.0168176	0.208522
Dctn6	0.761198	4.4394	0.0168521	0.208841
Rpp38	1.12444	3.09278	0.0168759	0.208932
Rbp1	1.95022	0.502421	0.0168852	0.208932
Sgol1	-1.28079	3.17645	0.0168875	0.208932
Ino80c	0.628104	4.83081	0.0169037	0.208932
Fam131a	-0.492268	8.09462	0.0169065	0.208932
Leprel4	-1.00038	3.52526	0.0169182	0.208932
D7Ertd715e	-0.709612	4.93174	0.0169206	0.208932
Def8	0.514125	6.21803	0.0170098	0.209925
Gmnn	-1.94649	0.603376	0.0170224	0.209963
Pou6f1	-0.524513	7.28026	0.0170304	0.209963
Mir5623	-5.1645	-1.00896	0.0170474	0.210063
Fam26e	1.24144	2.72984	0.0170697	0.210208
Gas6	0.519207	6.78643	0.0170767	0.210208
Flrt3	0.496784	6.33264	0.017094	0.210241
Ccnl1	0.738761	4.17022	0.017097	0.210241
Gpr64	1.33314	1.76987	0.0172093	0.211474
Malt1	1.64141	1.20881	0.0172149	0.211474
Cd300lb	-3.50448	-0.348503	0.0172243	0.21148
2900097C17Rik	0.544342	10.016	0.0172452	0.211627
Mkrn2	-0.64231	5.39245	0.0172788	0.211932
Ntn3	0.79994	3.74713	0.017347	0.212552
2610008E11Rik	0.674395	5.91261	0.0173472	0.212552
Rgag4	0.662971	5.37558	0.0174367	0.213539
Ccpg1os	1.16161	2.32516	0.0174585	0.213696
Rbm20	0.936701	3.88006	0.0174773	0.213818
Rabep2	1.56853	1.65251	0.0175522	0.214623
H3f3a	0.927693	3.80185	0.0175633	0.21465
Rabgef1	-0.574271	5.51311	0.0176012	0.214934
Vmac	0.875059	3.37823	0.0176046	0.214934
Slc22a23	-0.634145	6.92063	0.0176305	0.215141
Zfp804b	-1.84997	0.843154	0.0177167	0.216082
Tcp10b	5.61623	-0.487458	0.0177415	0.216165
Parp9	1.40373	1.7504	0.0177416	0.216165
4933417O13Rik	5.09872	-0.85434	0.0177617	0.216299
Kpna1	-0.484084	7.65111	0.0177713	0.216307
Optn	0.78492	4.04847	0.0177872	0.21639
Tmem200c	0.605666	5.06729	0.0178293	0.216765
Hddc3	-0.970622	3.04054	0.0178362	0.216765
Emb	-0.934493	4.20826	0.0178904	0.217313
A330021E22Rik	-1.66405	0.937422	0.0179019	0.217343
Gm4925	5.09872	-0.872241	0.0179193	0.217368
Htra2	-0.630431	5.38954	0.017929	0.217368
Gm11190	4.93405	-0.983036	0.0179313	0.217368
2410002F23Rik	0.554951	6.41939	0.0180179	0.218308
Birc6	-0.53301	6.87049	0.0181001	0.219192
Epc1	0.660036	5.07781	0.0181215	0.219204
Lats1	0.539998	6.91989	0.0181264	0.219204
Kif3c	-0.477282	9.28485	0.0181286	0.219204
Pomgnt2	0.561904	6.29211	0.0181657	0.219268
Arih1	-0.498371	7.49353	0.0181789	0.219268
Mpv17	0.604815	5.28182	0.0181834	0.219268
3632454L22Rik	1.82047	1.37148	0.0181871	0.219268
AI429214	1.14714	2.41716	0.0181872	0.219268
Pdcd11	0.883351	3.82188	0.018189	0.219268
Rbm4	0.883351	3.88086	0.0182241	0.219581
Dtd2	0.819554	4.01186	0.0182784	0.220036
Clvs1	-0.554523	6.24647	0.0182803	0.220036
Vstm4	1.22581	2.04072	0.0182896	0.220037
Crem	-0.689278	4.72531	0.0182989	0.220038
Sgcd	-2.78028	-0.0939458	0.0183108	0.22007
Man1c1	-0.77359	4.33958	0.0183363	0.220249
Cspg5	-0.547159	7.97808	0.0183476	0.220249
Polr2m	0.483005	8.40537	0.0183533	0.220249
Gadd45b	-1.00891	3.61437	0.0183882	0.220525
Mbtd1	0.702214	4.7388	0.0183948	0.220525
Nmnat1	1.49311	1.54886	0.0186072	0.22296
Map4k1	-2.25378	-0.0257075	0.0186218	0.223023
Tmed3	-0.619921	5.5252	0.0186522	0.22319
Sebox	1.77774	1.28277	0.018662	0.22319
Med9	-0.492373	6.35691	0.0186638	0.22319
Fbxl2	-0.614263	5.51794	0.0186978	0.223485
[truncated: 21,894 more rows]

## Sheet: Top1 cKO-Veh_vs_WT-Veh
	logFC	logCPM	PValue	FDR
Slc7a3	-3.6041	5.1754	9.89592e-25	2.36443e-20
Shmt2	-2.64373	5.05661	1.8109e-16	2.12151e-12
Chac1	-2.58476	5.13601	3.48601e-16	2.12151e-12
Hapln4	-3.22917	4.90109	3.55169e-16	2.12151e-12
Cyb5r1	-2.28215	6.05349	1.07145e-14	5.12002e-11
Top1	-1.87536	6.36357	3.57893e-13	1.42519e-09
Cd24a	-1.85863	6.90013	3.27082e-12	1.11642e-08
Nkain2	-1.70591	6.64434	1.01751e-11	3.03891e-08
Mthfd2	-2.41476	4.4145	3.64317e-11	9.67181e-08
6330403A02Rik	1.49843	8.85624	1.58468e-10	3.78628e-07
Gpr4	-3.97571	2.4879	8.51743e-10	1.85006e-06
Nppc	-2.24512	4.23446	1.88774e-09	3.75866e-06
Kcnq5	-1.46934	7.10828	3.11243e-09	5.72041e-06
Palmd	2.15377	4.33983	6.00258e-09	1.02443e-05
Slc7a1	-1.42431	7.56612	7.14599e-09	1.13826e-05
Hap1	1.93369	7.83692	8.19562e-09	1.22386e-05
Trp53i11	2.30388	6.00963	9.44407e-09	1.27353e-05
Lrfn5	-1.42904	6.5067	9.64696e-09	1.27353e-05
Pcdh9	-1.50984	7.58597	1.01272e-08	1.27353e-05
Vat1	-1.42581	6.48497	1.16274e-08	1.37381e-05
Slc6a9	-1.87518	4.83133	1.20747e-08	1.37381e-05
Csmd1	-1.5728	5.49187	1.34057e-08	1.45592e-05
Omg	-1.3354	7.2976	1.66177e-08	1.72629e-05
Ostn	-3.36926	2.36863	2.80218e-08	2.78969e-05
Fam212b	1.60343	6.43955	2.92567e-08	2.79612e-05
Susd5	-3.05999	2.67615	3.35477e-08	3.0829e-05
Hs6st3	-1.66968	4.99278	3.63129e-08	3.10811e-05
Opcml	-1.26759	8.81177	3.64237e-08	3.10811e-05
Gm1987	-7.78803	1.60298	4.20029e-08	3.33012e-05
Ccl21a	-7.78803	1.60298	4.20148e-08	3.33012e-05
Nell2	-1.33035	8.74639	4.32066e-08	3.33012e-05
Asns	-1.278	7.57105	4.46855e-08	3.33647e-05
Ptprd	-1.23554	7.59395	7.13899e-08	5.07537e-05
Ptprk	-1.57323	5.81027	7.2223e-08	5.07537e-05
Sub1	1.39136	8.23038	1.44712e-07	9.87888e-05
Shroom2	1.32986	7.02467	2.18152e-07	0.000143604
Trpc5	-2.01529	4.13982	2.2238e-07	0.000143604
Gm3435	-2.96323	3.5477	2.43297e-07	0.000152976
Pnmal2	1.24242	9.19975	2.59227e-07	0.000158813
Grm7	-1.37255	6.3217	2.73873e-07	0.000160716
Grm5	-1.11972	8.2999	2.75787e-07	0.000160716
Hpca	1.20271	7.6488	3.57959e-07	0.000203636
N4bp2l1	-1.42883	5.09937	3.93746e-07	0.000218785
Grp	2.18757	4.02198	4.17321e-07	0.000225665
Tenm1	-1.31972	6.00322	4.25016e-07	0.000225665
Slc38a2	-1.42047	6.87433	5.00981e-07	0.000259749
Dlg2	-1.10641	9.41681	5.10953e-07	0.000259749
Chd2	-1.51531	5.18938	5.83767e-07	0.000290221
Psat1	-1.39625	6.59899	5.95188e-07	0.000290221
Stc2	-2.05649	4.14086	6.58748e-07	0.000314789
Hdac9	-1.208	7.96951	8.52713e-07	0.000396717
Lrrn1	1.24361	6.34024	8.63402e-07	0.000396717
Cdh12	-1.73804	4.33315	1.08293e-06	0.000488195
Nlgn1	-1.16332	6.84427	1.18899e-06	0.000526085
Pik3r3	1.16103	7.05176	1.28005e-06	0.000556079
Tppp	1.24534	9.16083	1.30771e-06	0.000557949
Nrxn1	-1.10279	9.32984	1.35648e-06	0.000568605
Slc7a5	-1.21967	7.69804	1.39843e-06	0.000576083
Nrg3	-1.17208	6.27014	1.42707e-06	0.000577915
Atp2b4	1.13863	8.82058	1.54023e-06	0.000613344
Robo2	-1.1872	7.02957	1.61771e-06	0.000633639
Fam19a2	-1.13606	7.0742	1.82164e-06	0.000702009
Psph	-1.87773	4.48645	2.16126e-06	0.000819668
Aars	-1.16632	7.46974	2.19868e-06	0.00082083
Nav3	-1.20365	6.36979	2.44428e-06	0.00089848
Gm3448	-3.21044	2.71539	2.52182e-06	0.000901552
Gm3417	-3.21044	2.71541	2.5281e-06	0.000901552
Calb1	1.36371	7.51863	2.59597e-06	0.000912141
Epha10	-1.48783	5.12337	2.9504e-06	0.00102165
Adcy8	-1.25275	6.04292	3.08273e-06	0.00105222
Tenm2	-1.29223	6.20157	3.29659e-06	0.00110937
Fam84a	1.12662	7.24344	3.44723e-06	0.00114396
Cox6a2	-2.02508	3.18845	3.58693e-06	0.00117401
R3hdm1	-1.13013	8.08357	3.67144e-06	0.00118543
Cadm2	-1.04408	9.01423	4.15895e-06	0.00131651
Aldh1l2	-1.89283	4.46846	4.18762e-06	0.00131651
Fam131c	-3.60706	1.18286	4.35147e-06	0.00132392
H2-Q9	-2.35816	3.65925	4.36427e-06	0.00132392
H2-Q7	-2.35816	3.65925	4.37742e-06	0.00132392
Ppfia2	-1.04647	7.15876	4.48015e-06	0.00133805
2500004C02Rik	3.54631	1.95628	5.19173e-06	0.00153143
Slc30a3	1.59568	5.16076	5.53374e-06	0.00161241
Sema3a	-1.24084	5.49383	5.74593e-06	0.00165407
Rprm	1.60681	6.73726	6.79493e-06	0.00193275
Myo16	-1.17154	5.84924	7.02119e-06	0.00197297
Grm8	-1.59748	4.0063	7.10146e-06	0.00197297
Anks1b	-0.946884	8.181	8.67375e-06	0.00238209
Akap5	1.21893	7.57722	9.35141e-06	0.00251435
Tmem158	1.22992	6.53143	9.36582e-06	0.00251435
Ttc27	-2.12107	2.93895	1.00624e-05	0.00265974
Oxr1	-1.02271	8.60997	1.013e-05	0.00265974
Eif4ebp1	-1.9407	3.04061	1.03342e-05	0.00266987
Ntm	-1.10321	6.96652	1.03921e-05	0.00266987
Sord	-1.49302	5.08209	1.06289e-05	0.00270166
Plcb1	-1.02417	7.5746	1.10967e-05	0.0027633
Vamp1	1.39885	6.64347	1.11027e-05	0.0027633
Reep6	-1.97057	3.80242	1.26038e-05	0.00310457
2310002F09Rik	-4.62831	0.788697	1.28717e-05	0.00313819
Fam163b	1.00711	8.51052	1.39532e-05	0.00336752
Ptprr	-1.24103	5.47259	1.47312e-05	0.00351972
Git1	-1.03968	8.03608	1.49152e-05	0.0035284
Ddit3	-1.40692	5.23484	1.51904e-05	0.00352883
Cd34	1.73437	4.87042	1.55388e-05	0.00352883
Kctd12	1.14188	7.7112	1.56424e-05	0.00352883
Bcat1	-1.09016	7.33767	1.56532e-05	0.00352883
Layn	-1.9407	3.0949	1.57941e-05	0.00352883
Rasgrp1	1.00003	8.38012	1.59167e-05	0.00352883
Cars	-1.24947	5.03762	1.59508e-05	0.00352883
Lcn2	-4.14281	3.80441	1.72312e-05	0.0037771
Smad3	1.35316	6.02744	1.7432e-05	0.0037864
Slc3a2	-0.985717	7.82125	1.77238e-05	0.00379668
Adcyap1	-1.10208	6.64594	1.77972e-05	0.00379668
Gucy1a2	-0.981911	7.86965	1.82195e-05	0.00382614
Kcnt2	-1.49736	4.41692	1.82556e-05	0.00382614
Cd74	-3.34886	2.23554	1.90296e-05	0.00395368
Pou3f1	-1.34308	5.7972	1.96236e-05	0.00404195
Yars	-1.07822	7.0874	2.4914e-05	0.00506449
Asb11	-2.81122	2.00444	2.51643e-05	0.00506449
Hcn1	-0.986482	7.27131	2.52239e-05	0.00506449
Cplx2	1.02558	10.4294	2.61158e-05	0.00519988
Pcdh15	-1.91662	2.95489	2.78159e-05	0.00549261
Frmpd4	-0.930727	6.84549	2.82905e-05	0.00554053
Ift140	-1.62671	3.73612	2.87333e-05	0.0055815
Cxadr	-1.14558	8.40228	2.95859e-05	0.00570078
AI504432	1.22811	7.03117	3.05259e-05	0.00583484
Dlgap1	-0.995774	8.33542	3.26204e-05	0.0061857
Nhsl2	1.20205	6.36189	3.35916e-05	0.00631972
Htr1a	1.4616	4.82495	3.42152e-05	0.00638674
Scube1	1.18022	6.0177	3.53886e-05	0.00655457
Myo1b	-1.52138	4.40173	3.61592e-05	0.00664579
Ppp1r10	-1.41912	5.50067	3.69129e-05	0.00671802
Epha5	-0.891635	8.08948	3.71146e-05	0.00671802
P2rx3	-1.77123	3.33011	3.80714e-05	0.00683939
Kcnma1	-1.05539	6.67903	4.00908e-05	0.00714843
Ncam2	-0.925646	6.52282	4.32821e-05	0.007642
Cdh13	-1.08828	6.2251	4.34986e-05	0.007642
Nbea	-0.892018	8.17618	4.47895e-05	0.00781135
Lcorl	-1.03798	5.73866	4.58025e-05	0.00793014
Klhl4	-1.95986	3.72131	4.64093e-05	0.00797738
Nrxn3	-0.965561	7.49441	4.71557e-05	0.00801932
Trib3	-2.07676	2.36179	4.75179e-05	0.00801932
Grem2	-1.12735	5.60137	4.76602e-05	0.00801932
Rab26	1.64501	3.73572	5.01567e-05	0.00838038
Iyd	-2.48414	1.64611	5.13776e-05	0.00852476
Aldh18a1	-1.20881	5.4376	5.73738e-05	0.00945402
Rtn2	-0.994092	6.63792	6.00309e-05	0.00982409
Gabra5	-1.09741	7.33518	6.1031e-05	0.00991982
Phactr1	-0.913716	8.54559	6.27951e-05	0.0100518
Gm13057	7.16982	0.88711	6.30511e-05	0.0100518
Gm13040	7.16982	0.887085	6.31054e-05	0.0100518
Herpud1	-1.17889	5.94558	6.41142e-05	0.0101449
Tiam2	-1.11162	5.71554	6.47644e-05	0.0101804
Tcte3	-2.71402	1.88193	6.72353e-05	0.0104997
Itgb3	-1.56611	3.25648	6.80301e-05	0.0105548
Sfrs18	1.17696	6.14274	7.12693e-05	0.0109861
Atf4	-0.91582	8.58979	7.31139e-05	0.0111981
Inf2	1.04609	6.1176	7.91029e-05	0.0120383
Fgd2	-4.45307	0.625391	8.29469e-05	0.0124675
Rprml	1.26868	6.73596	8.29672e-05	0.0124675
Vars	-1.53311	5.26055	8.58766e-05	0.0128241
Csrp2	-2.4189	1.94639	8.71479e-05	0.0128476
Dzip1	1.23953	5.58036	8.73203e-05	0.0128476
Smoc2	1.8474	3.06456	8.76475e-05	0.0128476
Dnaja3	-1.04123	6.16186	8.83069e-05	0.0128654
Mvd	-1.28781	4.35379	9.00667e-05	0.0130422
Caln1	-1.078	5.90318	9.29707e-05	0.0133816
Slc1a4	-0.877324	7.60212	9.46143e-05	0.0135366
Tars	-1.15409	5.05746	0.000102559	0.014586
Nell1	-1.11009	4.95023	0.000107296	0.0151694
Cnksr2	-0.939038	6.9381	0.000109511	0.0153915
Sc4mol	-1.29136	7.47051	0.000116189	0.01619
Otub2	-0.985123	5.71366	0.000116548	0.01619
Ttl	-0.895958	7.11533	0.000117606	0.0162426
Sbk3	-4.51388	0.638935	0.000120128	0.0164954
Bid	-1.44692	4.28129	0.000125192	0.0170926
Nfatc2	1.26417	4.19119	0.000131749	0.0178857
Myo5c	4.65342	2.4107	0.000141668	0.0190383
Cntn5	-2.01407	2.47523	0.000141997	0.0190383
Dgkk	-1.64623	4.96755	0.00014263	0.0190383
Nnat	1.00296	8.61003	0.000148263	0.0196803
Satb2	-1.00843	5.91278	0.000151792	0.0200374
Tspyl4	0.928492	10.2682	0.000158705	0.0208348
Slc5a5	-1.93304	2.61452	0.000161046	0.0208698
Madd	-0.854785	7.4456	0.000161506	0.0208698
Elfn2	1.18523	7.08437	0.000161635	0.0208698
Lars	-1.17549	5.52447	0.000162465	0.0208698
Vstm2l	0.948372	6.72811	0.000165224	0.0211107
Syt17	1.38618	4.23337	0.000183404	0.0231857
Lck	-2.23536	1.75887	0.000184679	0.0231857
Pcdh11x	-0.966057	6.35602	0.000184925	0.0231857
Gramd1b	-1.17004	5.29716	0.000185976	0.0231857
2410006H16Rik	-1.26938	3.89634	0.000186317	0.0231857
Cxcl14	0.983943	6.00698	0.000192734	0.0238601
Dpysl3	-0.974119	6.51793	0.000193941	0.0238858
Chst8	-1.0442	5.2505	0.000199791	0.02448
BC049635	-2.05533	3.18624	0.00020612	0.0251266
Timp1	2.37644	1.82765	0.000208596	0.0252994
C630043F03Rik	2.02799	3.18783	0.000217011	0.0260682
Pik3cd	-1.37587	4.0571	0.000217117	0.0260682
Fhl1	0.997474	7.03551	0.000222228	0.0265485
Galntl6	-1.14997	4.45462	0.000224625	0.0267013
Sema5a	1.13854	6.64932	0.000236823	0.027997
Grm2	-1.09043	5.41824	0.000237869	0.027997
4930539N22Rik	-1.59435	2.94731	0.000239605	0.0280631
Iars	-1.14456	4.80758	0.000244889	0.0284095
Gmnn	-6.24425	0.246399	0.000245576	0.0284095
Nol4	-0.869131	6.88307	0.000247521	0.0284095
Pla2g4e	-2.08894	2.2559	0.000247661	0.0284095
Edil3	-0.836013	7.3068	0.000248528	0.0284095
Wbscr17	-1.03725	6.31731	0.000249697	0.0284095
Ppm1j	-3.26576	0.857308	0.000253146	0.0286655
Tcap	-3.47054	1.09869	0.000256614	0.0288642
Lingo2	-1.15217	5.21613	0.000257317	0.0288642
Fblim1	-2.4158	1.58803	0.000259338	0.028955
Bdnf	-1.03889	7.65148	0.000260887	0.0289924
Hspbp1	-0.999478	5.41342	0.000264537	0.029262
Itga4	1.33802	4.5584	0.000267993	0.0295077
Serinc5	0.961393	5.8215	0.000274115	0.0299826
Ldb2	-1.10681	6.76503	0.000275687	0.0299826
Kbtbd11	0.88712	7.42765	0.000276071	0.0299826
Prrg3	0.999294	6.03931	0.000282725	0.0305662
Lrrc4c	-0.840548	7.67735	0.000288089	0.0309292
Mars	-1.15351	6.50222	0.000289741	0.0309292
Plekhh3	-1.6235	3.2814	0.000289966	0.0309292
Ncor1	-0.846428	7.44571	0.00029308	0.030988
Rgs7	-0.993889	5.87537	0.000293111	0.030988
Vstm2b	1.29856	5.11512	0.000295197	0.0310711
Mug1	7.05518	1.21646	0.000301074	0.0315507
Ptprn2	-0.841312	8.31665	0.000319594	0.033234
Gpc5	-1.32002	3.92572	0.000319918	0.033234
Celf2	-0.807473	9.09248	0.000323093	0.0334184
Kcna3	1.22149	4.79482	0.000324581	0.0334276
Fstl5	-1.04767	5.23737	0.000328981	0.0337354
Nap1l5	1.17142	9.40419	0.000343355	0.0350589
Rras2	-1.10378	5.92944	0.000346641	0.0352438
Socs5	0.847258	7.88495	0.000348857	0.0353188
Hpcal1	0.962042	6.15811	0.000351725	0.0354589
6330403K07Rik	1.17777	8.31794	0.000359283	0.0359997
6720401G13Rik	1.94475	4.36061	0.000360102	0.0359997
Nup43	-3.2224	1.36602	0.000376771	0.0375091
Gfra4	1.06516	5.27888	0.000379692	0.0376307
Lrtm2	1.08921	5.99374	0.000381142	0.0376307
Pcdha3	-0.761972	8.52168	0.000390984	0.0384435
Snx7	-1.25595	4.60342	0.000394836	0.0386632
Pcdha12	-0.758041	8.49575	0.000399492	0.0387365
Rgs12	1.14379	4.55751	0.000400378	0.0387365
Fgf12	-0.751583	8.38571	0.000404275	0.0387365
2015-03-01	-0.848931	6.06668	0.000404414	0.0387365
Htr3a	1.96272	2.65887	0.000404601	0.0387365
AI854517	-1.07282	5.61588	0.000405356	0.0387365
Tshz2	-0.869506	6.34509	0.000406933	0.0387365
4930570G19Rik	1.60455	3.19542	0.000420698	0.0398878
Mef2c	-0.785226	9.54254	0.000426876	0.0403136
Kcnip2	0.945955	6.00512	0.000434813	0.0409015
Crym	1.37363	4.38963	0.00043676	0.0409235
Oog4	6.2853	0.186654	0.000466136	0.0435054
Trib2	0.937477	7.42911	0.000473583	0.0440081
Kcnh7	-1.08455	4.64595	0.000476643	0.0440081
Gars	-0.864525	7.18791	0.000477048	0.0440081
Kalrn	-0.777618	7.73314	0.000479431	0.0440579
Sfi1	1.90195	4.96809	0.000485897	0.044481
Tenm3	-0.916976	7.36986	0.000488412	0.0445405
Ndufb7	1.04221	4.62459	0.000513103	0.0466143
Wdr6	0.790932	8.77218	0.000516902	0.0467816
Pcdha5	-0.74813	8.49752	0.000520469	0.046796
Il1rapl1	-1.62245	2.84602	0.000520978	0.046796
Cpd	-0.864756	7.61548	0.000527457	0.0471727
Eda	-1.40622	3.31189	0.000529121	0.0471727
Rspo1	-2.545	1.6146	0.000538543	0.0478342
Gpcpd1	1.00757	6.59359	0.000573903	0.0507861
Ppp2r5b	-0.824387	7.05572	0.000577817	0.0509439
Pcdha1	-0.739252	8.47211	0.0005819	0.0511152
Pex5	-0.847285	6.73325	0.000586164	0.0513012
Gm8801	-2.32472	1.93518	0.000596702	0.0520329
Col9a1	-2.76666	0.791406	0.000599082	0.0520504
Clmp	-0.926847	5.64916	0.000603331	0.0521094
Hdac11	0.841151	7.71141	0.000605099	0.0521094
Pcdha11	-0.735462	8.47317	0.00060644	0.0521094
Gabpb2	1.54983	3.14951	0.000608545	0.0521094
Slc12a5	0.752803	8.31668	0.000610665	0.0521094
Pcdha8	-0.7352	8.45271	0.000630582	0.0536174
Pcdha10	-0.736024	8.46956	0.00064393	0.0545582
Pcdha9	-0.732201	8.48311	0.000654911	0.0545683
Srgap1	-0.953506	5.84868	0.000656938	0.0545683
Miat	1.46624	6.88676	0.000656961	0.0545683
Olig1	1.54285	5.47352	0.000658124	0.0545683
Homer2	0.824332	7.2494	0.000659054	0.0545683
Ptp4a3	0.97617	5.76426	0.000659984	0.0545683
Pcdha7	-0.731295	8.48259	0.000660036	0.0545683
Rnf112	0.939335	6.95076	0.000667223	0.0548042
BC089491	3.85224	0.335589	0.000667477	0.0548042
Pcdha2	-0.734851	8.48582	0.000673826	0.055136
Flna	0.781361	6.63011	0.000683897	0.0557691
A930013F10Rik	2.25926	1.65433	0.000699022	0.0568086
Tmem44	-1.07405	4.94189	0.000705166	0.056917
Adrbk2	0.865176	6.69689	0.000705827	0.056917
Pcdhac1	-0.727444	8.46541	0.000710295	0.056917
Pcdha6	-0.725052	8.49013	0.000711827	0.056917
Pcdha4	-0.725776	8.52081	0.000712906	0.056917
Ralyl	-0.798452	6.6396	0.000714649	0.056917
1500004A13Rik	0.970411	5.84256	0.000724046	0.0574739
Psd3	-0.786861	10.2127	0.00072985	0.0577428
9030025P20Rik	-3.38937	2.65223	0.000737165	0.0580355
Chd6	0.925721	6.8338	0.000740417	0.0580355
Vmn2r3	-4.1804	0.522867	0.000740838	0.0580355
Pqlc1	-1.04672	4.98301	0.00075685	0.0590961
Ak4	0.985286	6.46739	0.00076395	0.0594562
Kcnq4	-2.3655	1.19396	0.000772248	0.0599068
Ppp1r18	-1.50665	3.51658	0.000775621	0.0599738
S1pr5	-2.31197	1.37935	0.000796387	0.0612225
Traf3	0.835874	7.96605	0.000796894	0.0612225
Acp6	-1.5981	2.37183	0.000801457	0.0613757
Chrna4	0.976408	5.31121	0.000805322	0.0614747
Tanc2	-0.728337	8.13923	0.00081723	0.0621849
Ehmt2	-0.906103	7.16038	0.000827488	0.0627656
Baiap2	0.783463	7.16528	0.00083124	0.0628507
Gcnt2	-1.34961	3.61131	0.000841529	0.0634279
Pcdhb17	0.959447	4.84127	0.000856202	0.0643309
Slc9a9	-1.20814	3.95549	0.000875665	0.065587
Hopx	1.00532	6.89257	0.000885296	0.0661012
Fbxo9	1.08236	5.53051	0.000890012	0.0662463
A230077H06Rik	1.97182	2.21176	0.000916894	0.0679341
Fasn	-0.780075	8.67602	0.000918374	0.0679341
Gnb5	0.796181	7.00136	0.000928208	0.0684496
Pcdhb14	1.27928	3.80707	0.000935368	0.068562
Kcnk9	1.01748	4.80328	0.000935471	0.068562
Mir8115	-1.41174	3.32685	0.000941614	0.0688012
Ano3	1.27551	3.66474	0.000945263	0.0688228
A830009L08Rik	-2.8811	0.87545	0.000947671	0.0688228
Rabgap1	-0.746773	6.5078	0.000958587	0.0694046
Ankrd63	0.974518	4.74075	0.000968305	0.0698964
Grik2	-1.0219	5.02226	0.000994708	0.071586
Maoa	0.800468	6.00616	0.000998907	0.0716724
E130012A19Rik	0.80638	5.70455	0.00100671	0.0720163
Abhd15	-3.64076	-0.243228	0.0010105	0.0720714
C130046K22Rik	1.60078	2.49665	0.00101634	0.072272
Tmem191c	0.9067	5.11902	0.00103528	0.0734001
Gm11190	5.80725	-0.0813937	0.00108483	0.0765532
Arhgef3	0.823388	6.19295	0.00108616	0.0765532
Map4k1	-5.86307	-0.348386	0.0011043	0.0776034
Nnmt	-2.81784	0.433211	0.00111347	0.0777958
Fbxw7	-0.706318	8.0671	0.00111356	0.0777958
Eif3c	-0.898561	7.57725	0.00112022	0.0778217
Epm2aip1	0.885325	9.02254	0.00112044	0.0778217
Peg3	0.995748	8.47365	0.00112466	0.0778395
4930428E07Rik	2.32005	2.47522	0.00112721	0.0778395
Fam13b	1.54388	3.69605	0.00114257	0.0786727
3110047P20Rik	-0.743237	7.26738	0.00115219	0.0791061
Fchsd1	-0.896859	6.06144	0.00115549	0.0791061
Btn2a2	-3.02702	0.629988	0.00116001	0.0791887
Myo1e	-1.32282	3.88566	0.00118313	0.0805369
Hlf	0.765472	6.5793	0.00119089	0.0808352
Zdhhc21	0.836233	7.87718	0.0011974	0.0808539
Relt	-1.4649	3.34515	0.00119794	0.0808539
Tox	-1.08218	4.40686	0.00121055	0.0814754
Aqp11	-1.37056	3.04037	0.00121469	0.0815242
3830406C13Rik	0.894728	5.36559	0.00121987	0.0816428
Nrcam	-0.675105	8.88879	0.00125231	0.0831562
5930412G12Rik	-1.89494	1.79785	0.00125349	0.0831562
Nars	-0.743474	8.29601	0.00125426	0.0831562
BC021767	-6.06621	-0.19132	0.00125641	0.0831562
Zfp704	0.834028	7.06695	0.00127392	0.0839572
Rbm45	1.51146	3.14811	0.00127554	0.0839572
Klf10	1.23409	5.97432	0.00127998	0.0840184
Ubtd2	0.763834	6.48996	0.00129083	0.084324
Gpr21	-1.51049	3.04961	0.0012917	0.084324
Luc7l3	1.14106	6.10867	0.00131768	0.0855481
Fam101a	2.76192	0.75642	0.00132336	0.0855481
Orai3	-1.14639	4.28691	0.00132737	0.0855481
Rassf3	-1.1079	4.7529	0.00132959	0.0855481
Clic4	-1.03714	6.25803	0.00133278	0.0855481
Pcdhb20	0.989354	4.79056	0.00133623	0.0855481
Chic1	1.09795	5.91566	0.00133892	0.0855481
Kcnq1ot1	1.89187	3.03053	0.00134888	0.0855481
Samd9l	1.72335	2.36568	0.00135405	0.0855481
Capn1	-1.73758	2.96787	0.00135435	0.0855481
Tes	-1.28429	3.447	0.00135653	0.0855481
Sema5b	1.35478	3.19667	0.00135815	0.0855481
Plxdc1	-1.71702	2.47147	0.00135928	0.0855481
Gyk	-0.804172	5.51656	0.00136058	0.0855481
Mxd4	0.822753	5.67774	0.0014149	0.0887305
Fhod3	-0.998299	5.35211	0.00144931	0.0906504
Ddr2	-1.32501	4.22157	0.00145547	0.0907977
P2ry1	1.31021	3.71058	0.0014671	0.0912849
Lpar2	-1.8295	1.90777	0.00148229	0.0917977
Aox2	6.93063	0.506332	0.00148302	0.0917977
Nkain1	-0.915261	6.64328	0.00149925	0.0925621
Gm10421	-1.58632	2.32189	0.00150528	0.0926951
Nxph1	-0.936696	5.33769	0.00152129	0.0934399
Elovl7	-1.08971	4.21165	0.00153391	0.0939737
Dclk1	-0.716494	10.8316	0.00154141	0.0941486
Ank2	-0.655331	9.19093	0.00154465	0.0941486
Nin	1.11949	4.88969	0.00154886	0.0941653
Chrm4	-1.16936	4.82573	0.00155371	0.0942203
Fkbp5	0.846338	5.41768	0.00157814	0.0954595
Phgdh	-2.00922	1.97386	0.00162841	0.0982516
Pmvk	-0.915616	5.53562	0.00164222	0.0988351
Cstad	2.98875	1.2517	0.00165719	0.0994856
Itpka	-0.829604	5.88024	0.00166419	0.0995402
Skiv2l2	-0.920847	4.95603	0.00166643	0.0995402
Mroh1	-1.18252	4.82619	0.00167248	0.0996521
Mroh2a	-1.91951	1.22921	0.00168779	0.100155
8430429K09Rik	1.3484	3.46604	0.0016893	0.100155
Jrk	1.08507	4.03307	0.00169529	0.100261
Rnd3	0.815666	5.52822	0.00170453	0.100523
Dleu7	-1.43943	2.94183	0.00170812	0.100523
Meg3	1.29461	9.70635	0.00174886	0.102617
Ehd1	-0.861948	5.53692	0.0017523	0.102617
1700048O20Rik	1.88665	3.08538	0.00176083	0.102634
Pigk	0.768341	6.14474	0.00176118	0.102634
Sv2b	-0.659872	9.37149	0.00177132	0.102973
Csmd3	-1.38051	3.31786	0.00178046	0.103253
St8sia2	-1.2175	5.10189	0.00178719	0.103393
Syt1	-0.658891	10.393	0.0018037	0.103846
Fat3	-0.695777	7.7914	0.00181069	0.103846
Adra2c	0.960676	4.97127	0.00181161	0.103846
Skor1	-2.81784	0.423076	0.00181279	0.103846
Fam196b	1.44056	3.1832	0.00181675	0.103846
Nbl1	-1.03954	5.3117	0.0018287	0.104279
Map3k5	-0.971182	4.45798	0.00183702	0.104304
Tra2a	1.1272	5.51124	0.00183785	0.104304
Lipo1	1.84094	1.77663	0.00184531	0.104479
Map9	-0.663021	8.44631	0.00185021	0.104508
Sidt1	-1.08861	5.48869	0.00185648	0.104615
Dlk1	1.29468	4.09254	0.00188675	0.106071
Wnt4	-1.24986	3.70571	0.00190786	0.107006
Aacs	-0.774913	6.22079	0.0019199	0.107429
Dner	-0.718102	8.85683	0.0019393	0.108261
Amelx	5.70956	-0.156638	0.00194575	0.108368
Hbs1l	-0.948771	5.51021	0.00196595	0.109197
D630023F18Rik	1.20383	3.31494	0.00197399	0.109197
Plcxd2	-0.810419	7.94938	0.00197435	0.109197
Krt10	1.95727	2.78024	0.00203202	0.112127
Anapc13	1.59064	2.23483	0.00204332	0.112263
Atxn2l	-0.763813	6.7274	0.00204388	0.112263
Cckbr	0.97317	6.0666	0.00205864	0.112814
Fgf10	1.63186	2.94853	0.0020646	0.112882
Rgag4	0.93448	5.48078	0.0021064	0.114904
Kcnip4	-0.832168	5.82846	0.00212648	0.115736
Pcdhac2	-0.65525	8.85484	0.00214272	0.116228
Mei4	-2.48341	1.2108	0.00214526	0.116228
C1qb	-2.38037	1.49989	0.0021635	0.116951
Cbx6	0.756137	9.68425	0.00217298	0.117198
2810013P06Rik	1.22236	4.44692	0.00219194	0.117955
2310011J03Rik	0.822161	5.20535	0.00223103	0.119789
Olfml2b	-2.21311	3.03434	0.00224119	0.120064
Rit1	-1.01009	4.96406	0.00225064	0.120301
Rpl22l1	-2.06718	2.8478	0.00225964	0.120513
Lztfl1	0.836089	5.62723	0.00226761	0.120668
Grin2b	-0.781873	7.10304	0.00232363	0.123358
Pan2	1.43757	3.27438	0.00232847	0.123358
Cacng5	0.976645	5.61288	0.00235205	0.124331
Ccl19	-6.15798	-0.124072	0.00240326	0.126757
Chrna1	-2.62438	1.19127	0.00241517	0.126757
Car15	-2.17963	1.26703	0.0024159	0.126757
Dynlt1b	1.54369	2.54667	0.00241917	0.126757
Atf5	-0.664035	6.59687	0.00244683	0.127926
Sars	-0.746926	7.24544	0.00247865	0.129306
Zc3hc1	-1.06864	4.1667	0.00249076	0.129655
Tfrc	0.706707	8.78039	0.00250951	0.130261
Hspa12a	0.720296	8.23055	0.00251794	0.130261
Nrn1	0.738527	7.64173	0.00252663	0.130261
Rab3c	-0.662051	10.3933	0.00252865	0.130261
Tet2	0.807112	5.54283	0.00252965	0.130261
Dmrtc1a	-3.18545	0.23662	0.00254183	0.130606
Rasgef1a	0.716923	7.1639	0.00256947	0.131618
Ank3	-0.690379	7.26135	0.00257379	0.131618
Dab1	-0.711527	6.81264	0.00257804	0.131618
Jup	-1.02224	4.80802	0.00258501	0.131692
Ctnnd2	-0.660733	7.5483	0.0025987	0.132108
Cpne4	-1.00312	6.13594	0.00260579	0.132187
Snord49b	-1.7845	1.54075	0.0026145	0.132348
Ovol1	-2.74079	0.360133	0.00262669	0.132684
Haus1	2.9924	0.408702	0.00263905	0.132779
Pdk3	1.01493	4.69733	0.00263968	0.132779
Clstn2	-0.737052	6.63586	0.00264587	0.13281
Gstm7	1.40666	2.60461	0.00266077	0.133279
Fhl2	1.12367	4.22644	0.00268901	0.134075
Sv2c	1.23191	4.52097	0.00269266	0.134075
Dpm2	0.923978	4.67463	0.0026935	0.134075
Arl5c	-3.40425	-0.450353	0.00273207	0.135712
Sncb	0.64182	8.30433	0.00276256	0.136682
Sh3bp4	0.821918	5.68522	0.00276748	0.136682
Gfod2	-0.875191	5.14609	0.00276877	0.136682
D430019H16Rik	0.764547	8.74782	0.00279317	0.137602
Traf4	-1.28224	4.17875	0.00281204	0.138247
Ppp1r2	0.738399	7.13446	0.00282412	0.138409
Rspo2	-1.0245	3.81566	0.00282693	0.138409
Hspb1	-3.41706	0.413194	0.00286709	0.140022
Esyt1	-3.26685	0.297596	0.0028755	0.140022
Cpne8	-0.832422	5.1027	0.00287745	0.140022
Gm5077	-3.64076	-0.207517	0.00290606	0.140957
Gm13043	5.80725	-0.283898	0.00290845	0.140957
Ppl	-3.40425	-0.334139	0.00300148	0.145009
Fam150b	-0.996976	4.66883	0.00300805	0.145009
Tal1	-1.52562	2.32659	0.0030112	0.145009
Car12	1.35872	2.96417	0.00301634	0.145009
Trp53tg5	-3.09918	0.097929	0.00304243	0.145857
Rasd2	0.814288	5.82336	0.00304619	0.145857
Ncapg	-1.1185	3.32562	0.00306335	0.146385
Lsamp	-0.903759	5.0093	0.00307077	0.146447
Npy1r	0.926901	6.12565	0.0030947	0.147209
Doc2b	0.719572	6.08097	0.00309907	0.147209
Cd68	-1.62104	3.84363	0.00314519	0.149103
Zfp706	0.695597	8.09771	0.00315456	0.149251
Cnot6	0.896602	4.58583	0.00317409	0.149878
Kcnd2	-0.709372	6.74037	0.00319443	0.150541
Slc6a1	0.818457	8.59708	0.00321754	0.15102
Nipal3	-0.672261	7.2613	0.00323624	0.15102
H2-Bl	-2.82501	0.68711	0.00323638	0.15102
Dcc	-0.791311	5.82137	0.00323752	0.15102
Fstl1	0.702371	7.54772	0.00324181	0.15102
Chml	0.855057	5.9762	0.00324251	0.15102
Mkrn2	-0.937592	5.26397	0.00328772	0.152828
Nos1	-1.98962	1.83185	0.00330505	0.153335
Gm10046	5.70956	-0.334919	0.00336006	0.155303
Nap1l2	0.789121	7.99872	0.00336565	0.155303
Pi4ka	-0.759625	6.8341	0.00337136	0.155303
Fam19a1	-0.807952	6.15941	0.00337348	0.155303
Igfbp2	0.702759	7.13358	0.00346168	0.159058
Scpep1	-0.921143	4.76142	0.00348796	0.159957
Enc1	0.716051	9.64817	0.00350513	0.160437
Scrn1	0.696814	7.64221	0.00352624	0.160618
Gabrb1	-0.866959	4.6535	0.00353892	0.160618
Prkcg	-0.859765	7.10404	0.003542	0.160618
Dennd6b	1.00473	4.57163	0.00354233	0.160618
Cygb	1.06188	4.66936	0.00354271	0.160618
Arhgap26	-0.698021	7.20939	0.00355489	0.160866
Spock2	0.743681	9.74217	0.00357333	0.161394
Hdlbp	-0.696443	7.70297	0.00358486	0.161609
9230114K14Rik	1.24726	2.73189	0.00361283	0.162564
Kcnk12	-1.04693	4.1095	0.00364365	0.163571
Pam	-0.721625	8.05257	0.00365298	0.163571
Idh1	-0.929383	6.25864	0.00366406	0.163571
Nans	-1.30339	3.57068	0.0036668	0.163571
Kctd15	-1.40097	4.02763	0.00366945	0.163571
Coq5	-0.881476	5.03278	0.00367784	0.16364
Syt10	1.20081	4.36295	0.0037039	0.164321
Phf10	-0.851225	5.27714	0.00370691	0.164321
Ipo4	-0.803421	5.90614	0.0037389	0.165432
Slc30a1	0.746514	6.44168	0.00375928	0.16563
Gm14492	-5.62656	-0.604511	0.00375964	0.16563
Lrrtm1	-0.666617	7.20381	0.00376417	0.16563
Panx2	-0.673097	6.19021	0.00381649	0.167514
Adcyap1r1	0.848052	7.5537	0.00383367	0.167514
Cacna1a	-0.729092	6.98478	0.00383513	0.167514
Kcnip3	0.892316	7.16812	0.00384402	0.167514
Kazn	0.747666	6.30684	0.00384802	0.167514
Emilin2	-2.16774	1.05533	0.00384904	0.167514
Kcnk2	-0.784669	6.58024	0.0038678	0.168024
Clic3	-3.34391	0.435336	0.00393242	0.170521
Lipg	0.998712	4.97555	0.00395031	0.170987
4930563E22Rik	1.79979	2.00719	0.0039828	0.172073
Mtfp1	-0.888132	5.32856	0.00398981	0.172073
Crhbp	-0.913485	4.86432	0.00400379	0.172365
Col26a1	-1.13676	3.86967	0.00402669	0.173039
Lynx1	-0.781652	7.94615	0.00403784	0.173207
Vma21	0.702467	6.89075	0.00406313	0.173979
Slc41a3	-1.82488	1.53215	0.00408218	0.174482
Ubap2l	-0.785684	5.72355	0.00410625	0.175197
H2afj	1.3561	4.223	0.0041594	0.17712
Gm5124	0.966426	4.83277	0.00416613	0.17712
Mog	-2.65938	0.288274	0.00418459	0.177589
Sorcs3	-1.00514	5.69112	0.00422304	0.178902
Slc29a4	-0.867025	6.03181	0.00425577	0.179858
4930545L23Rik	-1.62416	1.67944	0.00426064	0.179858
Ift74	1.40084	2.3845	0.00427663	0.180214
Rims1	-0.678811	5.87301	0.00429381	0.180419
Car11	0.852056	5.43263	0.00430361	0.180419
1700001L05Rik	1.76868	2.1214	0.00430415	0.180419
Hspb3	-1.75116	1.73648	0.00431766	0.180669
Scfd1	1.47779	2.23337	0.00434844	0.181639
Cxcl1	-3.00333	1.23943	0.0043672	0.182104
Stbd1	-1.35107	3.02921	0.00444574	0.185056
Pcm1	0.831633	6.89692	0.00448603	0.186033
Gm4788	-6.40271	0.0161947	0.00449227	0.186033
Cacnb4	-0.618006	8.96029	0.00449258	0.186033
2310015A10Rik	1.38858	2.58485	0.004518	0.186762
Tmem163	-0.820584	5.29562	0.00453364	0.187085
Gm14169	1.79553	2.86912	0.00454679	0.187304
Lrpap1	0.748465	7.60274	0.00457482	0.187688
4732491K20Rik	1.71165	1.44478	0.00457825	0.187688
Spop	0.715055	7.35995	0.00458198	0.187688
Ctnna2	-0.708045	7.29735	0.00458754	0.187688
Hpse	-2.80427	-0.12414	0.0046139	0.188143
2610203C20Rik	0.891032	4.95326	0.00462145	0.188143
Coch	-1.0787	3.74575	0.00462226	0.188143
Mal2	0.737636	8.64952	0.00464409	0.188709
Slc1a5	-2.52848	2.34937	0.00472622	0.191422
Rims2	-0.669239	6.24983	0.00473186	0.191422
Pcdh18	1.13137	3.92144	0.00473881	0.191422
Gab2	-0.82398	5.67139	0.00474289	0.191422
H2-D1	-1.04678	5.80949	0.00477937	0.192189
Large	-0.684508	7.15365	0.00478864	0.192189
Col5a1	0.957165	4.07496	0.00479277	0.192189
Samd8	-0.654951	7.99346	0.00479407	0.192189
Pdcd11	1.04444	3.88201	0.00483102	0.193208
Pvrl1	0.884013	7.4243	0.00483565	0.193208
Taf6	-0.875105	5.02885	0.00485562	0.193682
Baat	-2.80427	-0.0823711	0.00488066	0.194356
Syt4	-0.578352	9.97488	0.0048963	0.194654
Osbp2	-0.680061	6.21761	0.00491592	0.19511
Chka	-0.807719	5.4035	0.00493933	0.1955
Dalrd3	0.667667	6.6916	0.00494405	0.1955
Ndufb2	1.79166	2.30983	0.00495805	0.1955
Coq10b	0.802588	4.67426	0.00495848	0.1955
Ccnd1	0.908401	6.90916	0.00503265	0.198097
Neurod4	-2.89099	0.498067	0.00504359	0.198202
Ttbk1	-0.662618	7.07272	0.00505295	0.198243
Wif1	-1.72186	1.81987	0.00506621	0.198438
H2-Q8	-1.44017	3.58527	0.00509589	0.199097
H2-Q6	-1.44017	3.58528	0.0050997	0.199097
Gm16532	1.20996	4.48126	0.00516325	0.200929
Mbd5	-0.716086	5.81267	0.00516558	0.200929
Nras	-0.779303	6.80515	0.00517574	0.200929
Met	-0.676626	6.16272	0.00518027	0.200929
Pdcd5	2.77309	0.291202	0.00518983	0.200973
C130083M11Rik	1.36735	3.15389	0.00520151	0.201017
Klhl11	0.831386	5.95602	0.00520777	0.201017
Thy1	0.641756	9.87495	0.00522214	0.201246
Dse	-1.18486	3.12669	0.00526578	0.202601
Fezf2	-0.894296	5.18091	0.00528729	0.203101
Gdpd5	-0.902654	5.09607	0.00530863	0.203594
D3Ertd751e	1.04162	4.31881	0.00535016	0.204456
Rai14	1.15177	4.16089	0.00535585	0.204456
Arrdc3	1.02479	5.98793	0.00535678	0.204456
Sptbn2	-0.604849	10.0008	0.00539535	0.205426
Fam214a	0.770528	5.3205	0.00539937	0.205426
Pqlc2	-1.46012	2.39006	0.00546112	0.207445
Cbln1	-0.914566	5.17831	0.00549994	0.208276
Supt6	-0.80641	6.50108	0.00550045	0.208276
Pou4f1	-5.34353	-0.82329	0.00552537	0.208363
Rdh11	-0.873197	5.25736	0.00552566	0.208363
Gpr153	0.813537	5.03106	0.00553573	0.208363
Murc	-5.34353	-0.816301	0.00553763	0.208363
Scpep1os	-1.81725	1.13346	0.00556029	0.208852
Ddn	-0.566973	9.90678	0.0055681	0.208852
Ispd	1.65356	2.08652	0.00559173	0.209409
C1ql3	0.899162	8.40589	0.00560848	0.209624
Tcf4	-0.597442	8.55037	0.00561901	0.209624
Trank1	0.845762	7.31706	0.00563029	0.209624
Usp54	0.973913	4.30205	0.00563255	0.209624
Eml4	0.731765	5.80432	0.00564158	0.209633
Cttn	0.665533	7.25962	0.00565372	0.209758
Nudt18	-0.753859	5.88998	0.00566671	0.209914
Dmbx1	-5.49198	-0.743579	0.00568272	0.210181
Klhl13	0.80462	6.28259	0.0057202	0.210791
Ptk2b	0.633589	6.87336	0.00572368	0.210791
Rasl10a	1.52409	2.5196	0.00572567	0.210791
Cpm	-1.4014	2.44723	0.00574382	0.211134
Tmem215	1.9132	1.90742	0.00578514	0.212307
D630045J12Rik	0.799392	6.73245	0.00580235	0.212307
Lrrc3	-0.783864	5.601	0.00580597	0.212307
Hexim1	0.673123	6.11011	0.00581127	0.212307
Pde4dip	-0.602242	8.30675	0.00583765	0.212562
Nudt10	0.833421	5.69647	0.00583833	0.212562
Arhgap1	-0.686169	6.11298	0.00584495	0.212562
Bai3	-0.659912	5.96448	0.0058646	0.212953
Sez6	0.613956	8.09116	0.00594381	0.214994
Wdr7	-0.631315	7.66734	0.00594651	0.214994
Gm13446	1.96962	1.08071	0.0059478	0.214994
Fabp7	0.72973	5.38404	0.00597491	0.215647
Rai2	0.872821	4.33536	0.00600551	0.216425
Gpr123	0.798844	6.6242	0.00602687	0.216868
Laptm5	-2.11376	0.948169	0.00607226	0.218172
Frmd5	-0.803906	4.71851	0.00610582	0.218927
Prcp	-1.57866	3.05995	0.0061116	0.218927
Robo1	-0.843055	5.52082	0.00612082	0.218929
Dpp10	-0.662789	6.50067	0.00615369	0.219776
B630019K06Rik	0.823752	5.87576	0.00621216	0.221533
Shank3	-0.63618	8.08072	0.00624542	0.222387
Mcf2l	0.729198	6.72986	0.00626494	0.22275
Jak2	0.874911	4.97315	0.00628521	0.222933
Ino80c	0.74906	4.87872	0.00628873	0.222933
Col8a1	1.1392	3.28603	0.0063022	0.223079
Ahi1	0.798401	7.03953	0.0063234	0.223499
Magi2	-0.668659	6.51904	0.00634111	0.223794
Hps3	-0.992718	4.02932	0.00637562	0.224679
Vbp1	0.776991	6.85942	0.00641637	0.225589
Sgpp2	-1.31838	3.12528	0.0064275	0.225589
Pcdhb18	0.89515	4.37631	0.00642977	0.225589
Disp2	0.775722	9.17459	0.00644934	0.225944
Frem1	1.68319	1.66641	0.00649806	0.227318
Rasl12	-3.09918	0.0734661	0.00652149	0.227804
Ccm2	-0.81146	4.87373	0.00653662	0.227812
Mapk1	0.642245	9.80149	0.00654079	0.227812
Dlg1	-0.634256	7.56866	0.0065966	0.229106
Cartpt	-1.86557	1.42185	0.00659712	0.229106
Zbtb17	-1.00773	4.36592	0.00661934	0.229544
Fbxo25	0.788181	6.34472	0.00665332	0.230146
Syne1	-0.797547	7.38534	0.00665597	0.230146
Pik3c3	0.917017	4.12349	0.00667643	0.23052
Nacc2	0.713387	7.40357	0.00669881	0.230758
Dgkd	-0.650733	7.78382	0.00670942	0.230758
Nkx3-1	-1.49279	2.10242	0.00672055	0.230758
Dctn2	-0.651829	7.6712	0.00672194	0.230758
9330151L19Rik	1.01076	5.12309	0.00674647	0.231268
Npr3	0.97451	5.63768	0.0067916	0.232481
Znrf2	0.862393	5.62576	0.00681566	0.232971
Tspyl3	0.752156	5.85715	0.00683906	0.233437
Ptn	-0.632861	7.6846	0.00686574	0.233954
Abce1	-0.607306	7.07858	0.00687772	0.233954
Unc5a	0.772799	6.40999	0.00688358	0.233954
Inpp5d	1.36675	2.70854	0.00691052	0.234495
Usp20	-0.749281	5.93577	0.00691915	0.234495
Cyp51	-0.761312	7.16758	0.0069778	0.236148
Gys1	-1.15809	4.43989	0.00705789	0.238521
Sipa1l2	0.740549	6.49543	0.00706803	0.238526
Slco1a6	-6.15798	-0.215325	0.00713482	0.240441
Kank3	0.988457	3.50215	0.0071457	0.240468
Trim66	-0.644281	6.17965	0.00718294	0.240899
BC031361	1.35171	2.61906	0.0071877	0.240899
B930041F14Rik	1.10723	4.61548	0.00718876	0.240899
Alkbh7	1.04085	3.11594	0.00721918	0.24158
Ppapdc2	0.677477	6.66289	0.00723675	0.241829
Ntng1	-0.941268	4.25209	0.00729742	0.243516
Tnn	-1.40622	2.51717	0.00732981	0.244255
F8	1.85012	1.15426	0.00734082	0.244282
Cth	-1.91951	1.23286	0.00736327	0.244688
B230219D22Rik	0.695428	8.48204	0.0073738	0.244697
Gpr56	-0.888816	5.8501	0.00739206	0.244963
Tcf24	-3.26967	-0.580559	0.00742554	0.245732
Thra	-0.599713	8.07748	0.00746979	0.246546
Dhx57	-0.692159	5.38777	0.00747079	0.246546
Satb1	-0.58863	7.03604	0.00748157	0.246562
Kcnq2	0.698603	7.03393	0.00754099	0.248177
Gphn	-0.652606	6.10069	0.00755235	0.248209
Phf20l1	0.827489	5.3364	0.00758345	0.24835
Lrrn3	0.751291	7.24367	0.00758408	0.24835
Lrrtm2	0.715321	7.54951	0.00761163	0.24835
Pter	0.867427	7.64476	0.0076127	0.24835
Paqr3	-1.07062	3.44682	0.00761484	0.24835
Sox8	1.06032	3.83243	0.00761898	0.24835
Mcm6	-1.31673	2.06471	0.00765308	0.249065
Rsph4a	-1.36097	2.34682	0.00766177	0.249065
Ttc7	1.24164	2.59161	0.00767462	0.249144
Xiap	0.627877	7.91824	0.00775795	0.251507
Sema4g	-0.829543	5.54564	0.00781426	0.252989
Arhgap23	-0.644829	6.57165	0.00786406	0.254257
Arhgap19	-1.24211	3.07177	0.00790396	0.255202
Fahd2a	1.46989	2.16756	0.00791985	0.25537
Peg13	0.641589	8.70359	0.00798269	0.257049
Pcdh7	-0.538386	8.23644	0.00801958	0.257435
Syngap1	-0.607886	7.79131	0.00802371	0.257435
Xxylt1	-0.825212	5.02117	0.00803159	0.257435
Gm14446	-1.61061	1.52059	0.00803777	0.257435
Sh3rf3	-0.557432	6.84434	0.0080551	0.257645
Zmym5	0.736271	5.6493	0.00809875	0.257979
Tmem183a	-0.654872	6.82631	0.00810458	0.257979
Gm5506	0.574094	7.4553	0.00810954	0.257979
Zfp180	-0.667893	6.06986	0.00811202	0.257979
Fam189a1	-0.633541	6.44056	0.00812771	0.257979
Neto1	0.750105	6.54904	0.00813601	0.257979
Hnrnph3	0.927362	3.87751	0.00814114	0.257979
Arhgap27	1.61414	1.93165	0.00818476	0.258741
Gtse1	1.36095	2.20147	0.00818684	0.258741
Adm2	-5.34353	-0.870334	0.00820664	0.25882
Slco3a1	-0.608468	6.65597	0.00823837	0.25882
Rhpn2	-1.43596	2.4358	0.00823978	0.25882
Ddah2	-1.2249	3.83303	0.00824878	0.25882
Stk32a	-2.17963	1.26048	0.00824909	0.25882
Gspt2	0.859786	5.82509	0.00825535	0.25882
Rala	-0.612005	7.56683	0.00826518	0.25882
Mmp15	-0.824665	5.70604	0.00831108	0.259844
Necab1	-0.544516	8.75221	0.0083236	0.259844
Peg3os	0.892843	5.88411	0.00833987	0.259844
Acvr1c	-0.85118	5.34303	0.00834136	0.259844
Spa17	2.77309	0.245494	0.0083734	0.260149
Pcdh17	0.725714	7.50477	0.00838248	0.260149
Arsa	-0.796146	6.01536	0.00839037	0.260149
Brca2	-1.1185	3.29791	0.00839816	0.260149
Tank	0.848318	4.55507	0.00840559	0.260149
Phyhipl	0.667266	8.02328	0.00848033	0.262088
Anxa6	0.808109	4.69408	0.00850007	0.262088
H2-L	-1.0041	5.37037	0.00850117	0.262088
Xpnpep3	-0.971257	3.60332	0.00854137	0.262988
Cep104	-1.04319	3.45243	0.00856848	0.263181
Prok2	2.64769	0.54201	0.00856965	0.263181
Rell2	-0.69175	6.77969	0.00863137	0.264736
Tmem54	1.38849	2.14645	0.00864356	0.26477
Lace1	-0.943331	3.79868	0.00865999	0.264934
Mir6357	-5.17804	-1.01172	0.00868199	0.265228
Zrsr2	0.812191	5.89097	0.00869258	0.265228
1700021K19Rik	-0.65154	6.83006	0.00870415	0.265228
Trp53inp1	0.672304	6.44542	0.00871401	0.265228
Plxnc1	0.865973	6.58858	0.00876956	0.266579
Per3	0.995268	3.66178	0.00879521	0.267019
Maf1	-0.696246	6.10801	0.00881375	0.267242
Pura	0.753344	5.46229	0.00884157	0.267513
Tspyl5	0.74932	6.46415	0.00884507	0.267513
Hist3h2a	1.09015	5.61964	0.00893762	0.26997
Ly6h	0.604283	7.69128	0.00896122	0.270059
4933421O10Rik	1.22012	3.19318	0.00896315	0.270059
Samd4b	-0.732089	6.66153	0.0089996	0.270442
Celsr3	0.805333	6.00828	0.00900416	0.270442
Dgkq	0.793742	5.14831	0.00900983	0.270442
St6gal2	1.02192	4.0617	0.00905894	0.271575
Jam2	0.746852	5.12868	0.00907989	0.271601
Far1	0.632887	7.06774	0.00908254	0.271601
Bms1	1.23781	3.95238	0.00914788	0.272997
Cdh8	-0.699155	5.93442	0.00915208	0.272997
Apcdd1	1.11231	3.71378	0.00918043	0.273501
Dcakd	0.716941	5.66955	0.00920579	0.273915
Fmod	0.878813	4.72762	0.00926512	0.275338
Zfp629	-0.714077	5.76884	0.00928286	0.275522
Slco1a1	-6.06621	-0.302412	0.00931825	0.2762
Kmt2e	-0.585069	7.15893	0.0093288	0.2762
Atrnl1	-0.619709	7.14149	0.00935066	0.276483
Dscam	-0.68775	6.26317	0.00936153	0.276483
Actr3b	-0.700017	6.32534	0.00939795	0.277216
Sh3bgrl2	0.654183	6.0873	0.00944854	0.278365
Lmo3	0.816169	6.53349	0.00946756	0.27858
Por	-0.804724	6.23376	0.00947916	0.27858
Cxx1b	0.740254	6.02773	0.00957488	0.281047
Vmn2r4	-5.49198	-0.34715	0.00961978	0.281817
Selenbp2	-4.25355	0.202279	0.0096247	0.281817
Ppm1h	-0.577963	7.52991	0.00966204	0.282355
Samd14	-0.665904	6.70252	0.00966671	0.282355
Mcts2	1.06614	3.55917	0.0096831	0.282489
Nap1l1	0.594706	7.73191	0.00971022	0.282934
Bdh2	5.36913	-0.503352	0.00974044	0.2833
Taf7	0.760761	4.982	0.00974646	0.2833
Npnt	-1.06704	4.27409	0.00985216	0.286024
Arl4a	-0.648397	6.44157	0.00989481	0.286914
Pitpnm2	0.589441	7.24021	0.00991585	0.287175
Rgs2	0.755	7.00125	0.00992906	0.28721
Cntn4	-1.05077	3.15415	0.0101058	0.291968
Stac2	-1.0723	5.89886	0.0101483	0.292842
Racgap1	-1.1545	3.36809	0.0101903	0.293677
H2-K2	2.91526	1.00737	0.0102018	0.293677
2010012O05Rik	0.946165	3.90167	0.0102305	0.294149
Eno1	0.569264	6.3602	0.0102442	0.294189
C530005A16Rik	1.3796	2.78236	0.0102937	0.295255
Mapk8	0.603383	8.65708	0.0103437	0.296043
Prkcdbp	1.3132	2.4328	0.010346	0.296043
Rpl23	-1.31709	2.77377	0.010394	0.297063
Cirbp	0.690962	6.32882	0.0104488	0.29807
Setd7	0.609054	7.94364	0.0104542	0.29807
Erbb4	-1.12295	3.10789	0.0104706	0.298181
Fam32a	0.609532	6.70869	0.0105719	0.300707
Zfp389	-3.40425	-0.403843	0.0105861	0.300752
Fam213a	-0.672409	5.98185	0.0106002	0.300798
Dak	-1.23153	3.21076	0.0106238	0.301108
Casd1	0.679168	5.94844	0.0106705	0.301814
Stard7	-0.59972	7.63676	0.0106739	0.301814
Fam109b	-1.86929	1.18508	0.0106937	0.302014
Gjd3	2.31492	0.354362	0.0107106	0.302136
Dio3	1.40883	2.2376	0.0107296	0.302284
Syk	-1.51837	1.74108	0.0107412	0.302284
Lgals1	-1.32788	2.40533	0.0107785	0.302824
Gm16897	2.31652	0.839119	0.0107857	0.302824
Acaca	-0.818062	5.03118	0.0108003	0.302877
Pkd2l2	1.25381	3.24981	0.0108313	0.30339
Gm11437	5.36913	-0.698181	0.0108672	0.303786
Immp2l	-2.80427	-0.149054	0.0108709	0.303786
Myo7a	-1.55632	2.00054	0.0109385	0.30532
Mblac2	0.766685	6.88521	0.0109986	0.306638
Gsg1l	0.717889	5.84018	0.0110571	0.30791
Slc9a5	-0.984111	4.76221	0.0110779	0.308057
Nbr1	-0.557296	7.19744	0.0110881	0.308057
G2e3	0.836681	4.41918	0.0111231	0.308671
Zdbf2	0.701821	8.02675	0.0111513	0.309093
Abca8b	1.1284	3.76562	0.0112136	0.31046
Acaa1b	-5.49198	-0.611036	0.01124	0.310831
Hspa9	-0.679138	7.27011	0.0112857	0.31136
Slc8a3	0.654445	5.62857	0.0112956	0.31136
Mplkip	0.880172	4.02105	0.0113009	0.31136
Fgf11	1.58627	1.88799	0.0113192	0.31136
Atp11a	0.649461	5.75843	0.0113243	0.31136
Tada3	-0.854546	4.23424	0.0113444	0.311383
Kcnj9	0.717162	6.46169	0.0113512	0.311383
Hmces	-0.953121	3.24478	0.0115252	0.315794
Slc24a4	1.38849	2.09406	0.0115766	0.316839
E330009J07Rik	1.47854	2.04652	0.0116611	0.318785
Ccdc85b	0.662526	6.65368	0.0116887	0.319027
Rbp4	-1.75265	0.964707	0.0116992	0.319027
Grin2a	-0.907018	3.92789	0.01171	0.319027
1700010K23Rik	-0.960151	3.77357	0.0117297	0.319199
Aspg	-5.34353	-0.87026	0.0118262	0.321429
Alkbh6	1.06518	3.71499	0.0118385	0.321429
Btbd6	-0.725699	5.61161	0.0118996	0.322408
Gprasp1	0.59778	10.1198	0.0119015	0.322408
Ccbe1	-1.0249	3.57487	0.0119422	0.323144
Pon3	-3.12122	-0.766177	0.0119637	0.323359
Prkag2os1	1.40672	1.85148	0.0119884	0.323661
St3gal4	-1.02394	3.61318	0.0120115	0.323916
Syt13	0.712901	7.73599	0.0120522	0.324647
Vopp1	-0.523284	8.05494	0.0120907	0.325319
Pnkp	1.01845	3.41668	0.0121127	0.325545
Dlx1	0.866858	5.31124	0.0121683	0.326438
Cxcl2	-3.26967	-0.655426	0.0121808	0.326438
St3gal6	-1.9524	0.729746	0.0121869	0.326438
Opn3	-0.953916	4.08832	0.0122152	0.326829
Shd	-1.05051	2.74577	0.0122331	0.326942
Pja1	0.574867	8.51337	0.0122756	0.327672
Nap1l3	0.751612	7.20738	0.0122879	0.327672
9430083A17Rik	1.59064	2.22091	0.0123139	0.327999
Fgf21	-2.48135	0.109241	0.0123433	0.328418
Mrc1	-5.96821	-0.395645	0.0124005	0.329257
Gm6614	-5.96821	-0.395656	0.0124031	0.329257
Ndufa1	1.70206	2.24194	0.0124287	0.329257
Dlg4	-0.543169	9.44284	0.0124414	0.329257
Ric8b	0.631853	6.01504	0.0124438	0.329257
Ldoc1l	0.643598	7.05665	0.0124806	0.329675
L3mbtl3	-0.89726	3.70784	0.0124872	0.329675
Sox13	1.89125	0.732688	0.012502	0.329703
Fzd10	2.11038	1.16837	0.0125488	0.330573
Gpr68	1.38504	3.99525	0.01257	0.330764
Dcdc2a	-1.28518	2.02737	0.0125876	0.330864
Mrm1	-0.820313	4.78447	0.0126304	0.331625
B3gat1	0.643064	8.78575	0.012674	0.332403
Tchh	1.20208	2.9342	0.0127198	0.333239
Fam3c	0.674589	6.20383	0.0127735	0.334281
Sdpr	-0.996388	3.04677	0.0128348	0.335259
Zfp110	-0.974642	4.57532	0.0128503	0.335259
Dcaf12l1	0.661681	6.85353	0.0128589	0.335259
Tssc4	0.674176	5.21516	0.01288	0.335259
C3	-2.5704	2.79519	0.0128811	0.335259
Stag1	0.89064	4.3687	0.0130056	0.337798
Robo3	2.52364	0.633586	0.0130098	0.337798
Serpinf1	-1.94015	2.08222	0.0130211	0.337798
Klhl23	-0.567975	7.54812	0.013048	0.33813
6330416G13Rik	-1.12953	3.29786	0.0130883	0.338807
Ddx17	0.63829	8.86469	0.0131366	0.339689
Amacr	-0.909909	3.19051	0.0131919	0.340749
Npas4	-0.747916	4.89437	0.0133048	0.34302
Gprasp2	0.581871	8.52671	0.0133152	0.34302
Arl14ep	-0.536844	6.51066	0.0133228	0.34302
N4bp3	-0.964262	3.10009	0.0133967	0.344551
Rapgef4	-0.52615	6.73933	0.0135226	0.347241
Sirt3	-0.66151	5.46103	0.0135304	0.347241
Fbxl19	-0.582797	6.4547	0.0135669	0.347806
Brsk1	-0.541092	7.58311	0.0135873	0.347935
Sp9	1.14074	3.35818	0.0136011	0.347935
Man2c1os	2.51436	0.00711157	0.0136351	0.34809
F420014N23Rik	1.12352	2.75138	0.0136363	0.34809
C1qa	-1.54308	1.40027	0.0136584	0.348282
9530027J09Rik	-1.76326	1.10128	0.0136912	0.348746
Tmem150b	-0.578021	5.70104	0.0137463	0.349432
Tmem198	-0.632907	5.56315	0.0137474	0.349432
4933413L06Rik	-1.54867	1.63969	0.0138037	0.350057
Cpne7	0.790577	6.14409	0.0138078	0.350057
Ric8	-0.598265	6.44976	0.0138159	0.350057
Aox4	3.72195	0.70212	0.0138532	0.350629
Mthfr	-0.759614	4.80207	0.013903	0.351173
Dcun1d4	0.545601	7.71692	0.0139135	0.351173
Cck	0.870416	8.03653	0.0139188	0.351173
Thsd7a	-0.703838	5.5324	0.0140825	0.354696
Ung	-1.66048	1.73902	0.0140881	0.354696
Mrap2	-1.25292	2.03439	0.0141083	0.35483
Vash2	-1.01596	4.2287	0.0141292	0.354984
Ptcd2	-0.791829	4.45251	0.0141894	0.356117
Atad1	-0.551329	7.91582	0.0142103	0.356117
Ube2e3	0.628667	6.38092	0.0142191	0.356117
Cacna2d3	-0.738684	5.13062	0.0142414	0.356303
Fam43b	0.695317	5.7679	0.0142904	0.357154
Gm14634	-2.90941	-0.0357484	0.0143439	0.358118
Cntn6	1.29749	2.76718	0.014361	0.358171
Ece2	0.957009	3.82062	0.0143971	0.358696
Cyth3	0.652142	5.82868	0.0144138	0.358739
Trpc3	-1.04565	3.33272	0.014444	0.359116
Cntn3	-0.789305	4.81769	0.0144595	0.359128
Entpd2	-2.45037	1.50787	0.0144812	0.359229
D10Wsu102e	0.622518	5.62635	0.0144937	0.359229
Fzd1	0.692834	5.1276	0.0145463	0.360159
1700020L24Rik	-2.74079	0.326737	0.0146661	0.362751
Camta2	-0.562177	6.87756	0.0146859	0.362864
Gm9962	-0.910963	4.041	0.014714	0.362976
Tango2	0.810432	5.46031	0.0147208	0.362976
Arid5a	-1.23128	4.38913	0.0147822	0.364114
Timm8b	0.71164	5.92236	0.0148547	0.365523
Alg1	-0.960932	4.11694	0.0148905	0.365662
Wnt10b	-1.58752	1.24641	0.0148909	0.365662
Ndn	0.58408	9.55117	0.0149421	0.366542
Slc38a4	2.57696	1.30409	0.0149926	0.367083
Atg13	-0.587998	5.9502	0.0150057	0.367083
Dok5	-0.674383	5.91062	0.0150102	0.367083
Pck2	-0.850927	4.08288	0.0150692	0.368048
Amy1	2.84996	0.397683	0.0150805	0.368048
Golga1	0.794946	4.44455	0.0151212	0.368118
4930506M07Rik	-0.57978	6.25251	0.0151499	0.368118
Trem3	-3.26967	-0.546337	0.0151504	0.368118
Zbed4	-1.19572	2.63805	0.0151598	0.368118
Ltb4r2	5.08736	-0.840855	0.0151735	0.368118
Btg2	0.699724	5.46339	0.0151758	0.368118
Mrps15	0.964589	3.18959	0.0152008	0.368192
Cct4	-0.697126	6.33096	0.0152274	0.368192
Plk3	-0.96816	4.03524	0.0152275	0.368192
Trim43a	-2.57771	0.793393	0.0152449	0.368192
Scg2	-0.639555	10.68	0.0152559	0.368192
Acsl4	-0.53771	8.44775	0.0153313	0.369637
Agpat5	0.508794	6.54188	0.0154501	0.371906
Lrrc7	-0.577364	5.81859	0.0154565	0.371906
Mylk	-0.843372	4.4012	0.0154884	0.372043
Slc9a4	5.08736	-0.925791	0.0154968	0.372043
Rdh16	-5.17804	-1.023	0.0155089	0.372043
Prkar2a	-0.641147	7.25398	0.0155724	0.373191
Efcab5	-1.80219	0.568194	0.0156073	0.373345
Mknk1	-0.833402	4.44176	0.0156184	0.373345
Acat2	-0.608833	6.26684	0.0156273	0.373345
Rpl13a	-0.900225	4.7775	0.0156554	0.373345
Leprotl1	-0.585763	7.45834	0.0156623	0.373345
Kcnab1	-0.564259	6.37692	0.0156726	0.373345
Chrac1	1.28006	2.78962	0.0157204	0.37411
Cox6b2	1.3364	2.1523	0.0157888	0.375365
Grb10	0.681028	6.42057	0.015886	0.377285
Serp2	0.741419	6.35835	0.0159011	0.377285
Rab21	0.582353	6.39815	0.0160174	0.378842
Krtcap3	-1.97133	0.481432	0.0160329	0.378842
H2-M3	-1.72186	1.71192	0.0160436	0.378842
Tenm4	-0.635051	6.73889	0.0160495	0.378842
Tsnax	0.585829	7.25662	0.0160971	0.378842
Eif3g	-0.625008	5.66331	0.0161069	0.378842
Rasd1	1.2459	2.89899	0.0161089	0.378842
Dtd1	0.864084	5.13745	0.0161109	0.378842
Slit3	-0.817381	3.85623	0.0161275	0.378842
Mir6931	2.19758	0.608481	0.0161503	0.378842
Sec16b	-2.48135	0.171784	0.0161526	0.378842
Mterfd2	0.759854	4.02647	0.016157	0.378842
Grin3a	0.860427	5.32482	0.0162766	0.3811
Rufy2	0.693414	5.83933	0.0162935	0.3811
5730455P16Rik	-0.503476	7.38485	0.0163012	0.3811
Vamp4	0.721892	6.55453	0.016376	0.382475
Isoc1	-0.767321	5.67811	0.0164268	0.382776
Atp4a	-3.64076	-0.292259	0.0164472	0.382776
Klk8	-2.18845	0.274999	0.0164605	0.382776
Myd88	-1.44931	2.19854	0.0164686	0.382776
Thrsp	0.749212	4.79964	0.016469	0.382776
Xrn1	-1.01843	3.07292	0.0165287	0.38379
Mipol1	-5.17804	-1.06944	0.0166003	0.385078
Sel1l3	-0.598829	6.36175	0.0166415	0.385661
F730043M19Rik	1.01689	3.92167	0.0167432	0.387641
Tmem164	-0.649599	6.30166	0.0167973	0.388516
Rbm24	0.833643	4.52362	0.0168253	0.388772
Yipf3	-0.693401	5.80274	0.0168409	0.388772
Ndufv3	0.557877	5.51871	0.0169001	0.389051
Leprel2	1.15648	3.09143	0.0169032	0.389051
Gtf2ird2	0.942134	3.49104	0.0169138	0.389051
Rap2b	0.53594	7.06939	0.0169181	0.389051
Tubgcp5	0.911678	3.67008	0.0170086	0.390756
Anapc16	-0.59341	5.66261	0.0170764	0.391766
Zbtb7b	-1.11901	4.31056	0.0170941	0.391766
Vrk1	1.10505	3.02662	0.0171017	0.391766
Fam57b	-0.672643	6.78629	0.0171377	0.392213
Polr2m	0.502019	8.39857	0.0171793	0.392512
Lrrn4cl	-1.53548	1.23085	0.0171912	0.392512
Dear1	-1.35145	2.06343	0.0172	0.392512
Rnpc3	1.09353	3.22121	0.0172433	0.393123
Sqle	-0.712701	7.52641	0.0172789	0.39356
Slc24a2	-0.497671	8.65327	0.0173383	0.394538
Pld3	-0.506646	8.40788	0.0173824	0.395164
Nckipsd	0.723158	5.22606	0.0174496	0.396314
Parva	0.696832	6.1891	0.0174774	0.396568
Fibin	-1.47329	2.84692	0.0175251	0.397275
Gpnmb	-1.17718	2.62109	0.0175974	0.398395
Dcp1b	-0.976572	2.84956	0.0176079	0.398395
Crtc1	0.637177	6.72486	0.0176302	0.398475
Fam129a	-2.15191	0.806934	0.0176448	0.398475
Itm2b	0.536403	9.40219	0.0176617	0.398481
Pld2	-1.43943	2.84514	0.017705	0.398782
Tex9	1.2351	2.63196	0.0177084	0.398782
Caly	0.616548	6.89344	0.0178495	0.401336
5830454E08Rik	3.1717	-0.318538	0.0178554	0.401336
Gpr125	-0.868379	4.56316	0.0178763	0.401426
Mak16	0.727292	4.92729	0.017919	0.402008
Wsb1	0.743795	5.77926	0.0179801	0.403
Scly	-1.31709	2.80586	0.0180195	0.40339
Htr2a	0.953148	3.63034	0.0180312	0.40339
Hspa14	0.658963	4.90022	0.0180781	0.40406
Lrrc45	0.882267	4.03357	0.0181265	0.404461
Gbp10	5.08736	-0.626656	0.0181408	0.404461
Igsf6	1.64022	3.09052	0.0181468	0.404461
Lrrn2	0.545449	7.5081	0.0182012	0.405258
LOC101056043	0.813816	3.71119	0.0182271	0.405258
Srgn	-2.21273	0.939319	0.0182342	0.405258
Sec14l1	-0.6007	7.76554	0.0182504	0.405258
Cds1	-0.601577	7.16421	0.0183532	0.406461
Lhfpl3	-0.582559	6.09831	0.0183562	0.406461
Zfp933	0.735735	4.55462	0.0183654	0.406461
Bzrap1	0.768418	6.21604	0.0183812	0.406461
Mgat4b	-0.669664	6.47248	0.0184234	0.406461
Dpf3	3.46569	0.106587	0.0184385	0.406461
C1ql2	-1.35145	1.98533	0.0184453	0.406461
B4galnt2	-2.80427	-0.076518	0.0184566	0.406461
Shf	-0.88434	3.75224	0.0184577	0.406461
Kcna4	0.633268	6.0214	0.018498	0.406973
Neu1	-0.597946	5.93304	0.0185195	0.407071
Dynll2	0.59165	9.51255	0.0185944	0.408343
Pycr1	-1.53851	1.85366	0.0186331	0.408817
Tardbp	0.650847	7.04521	0.0186804	0.409252
Nrgn	0.564302	9.34288	0.0186872	0.409252
Actr10	0.569745	7.05133	0.018723	0.409659
Ippk	0.735625	4.40984	0.018741	0.409678
Rpusd1	0.694522	5.19427	0.0188499	0.411675
Plek	0.948928	3.45764	0.0188668	0.411675
D8Ertd82e	0.880079	4.96543	0.0188904	0.411815
AI429214	1.23141	2.44833	0.0189434	0.412593
Afap1	-0.640008	6.11787	0.0190007	0.413464
Ddx19b	-0.554134	6.67957	0.0191028	0.415308
Trim67	-0.744051	4.91712	0.0192115	0.417077
Pla2g4a	-3.52735	-0.365028	0.0192191	0.417077
Tnpo3	-0.552505	5.9477	0.019306	0.418583
Dph6	0.777848	4.58703	0.0193393	0.418925
Akt3	-0.503829	8.36393	0.0193574	0.418938
Rps6ka1	-1.34843	2.48427	0.0194182	0.419668
Man2a1	-0.851898	3.65299	0.0194367	0.419668
2210408F21Rik	-1.72079	0.483576	0.0194439	0.419668
Srsf1	0.587768	7.29463	0.0194775	0.419895
Gng3	-0.581456	7.56567	0.0194896	0.419895
Fgf13	0.524449	7.7624	0.0195619	0.421074
Slc45a1	-0.573283	5.73586	0.0196196	0.421936
Rnf223	-2.80427	-0.134804	0.0197023	0.423334
Zfp367	-0.594523	5.29157	0.0197707	0.423888
0610010F05Rik	-0.679525	6.07521	0.0197876	0.423888
Ddit4	-0.571995	7.07974	0.0197945	0.423888
Ap2b1	-0.544333	9.08674	0.0198269	0.423888
Bag2	-1.04347	4.20939	0.0198439	0.423888
Plcd3	-1.3132	3.2916	0.0198512	0.423888
Cxx1c	0.624009	6.26151	0.0198771	0.423888
Zfp128	-0.782977	4.01594	0.0199746	0.423888
Hexb	-0.84118	3.79838	0.0199828	0.423888
Otof	1.99848	0.54825	0.0200132	0.423888
Serpinb6c	2.91791	0.965407	0.0200201	0.423888
Cyp2d9	-5.34353	-0.730443	0.0200242	0.423888
Fbrsl1	0.670377	5.09532	0.0200349	0.423888
Cyp2d34	-5.34353	-0.730409	0.0200374	0.423888
Cyp2d13	-5.34353	-0.73038	0.0200487	0.423888
Cyp2d12	-5.34353	-0.730354	0.0200586	0.423888
Cyp2d11	-5.34353	-0.730347	0.0200616	0.423888
Cyp2d10	-5.34353	-0.730311	0.0200756	0.423888
Ngdn	0.994336	2.58798	0.0200832	0.423888
6530411M01Rik	3.27649	-0.0744173	0.0200899	0.423888
Pde4b	-0.622241	6.84712	0.0201032	0.423888
Scg3	-0.675084	8.01881	0.0201184	0.423888
Pi15	-1.63774	1.19584	0.0201528	0.424238
Vps9d1	-0.772446	4.80474	0.0201765	0.424363
Ywhab	0.577178	9.96274	0.020243	0.425059
Hnrnpd	0.69711	7.22809	0.0202557	0.425059
Isyna1	-1.2189	2.78366	0.0202629	0.425059
Parvg	-1.55943	1.13072	0.0203123	0.425721
Timp2	0.628682	9.3376	0.0203485	0.425814
Gng2	0.609236	10.0963	0.0203524	0.425814
Mamld1	0.988177	5.16399	0.0204723	0.427947
Ier5l	0.679651	4.56614	0.0204908	0.42796
Abcg2	-1.76326	1.18879	0.020521	0.428217
Nfe2l3	-1.2764	2.83754	0.0206207	0.429859
Hscb	-1.61551	1.11322	0.0206503	0.429859
Blvra	-1.21786	1.93711	0.0206537	0.429859
Add3	0.460335	7.21349	0.0206846	0.430127
Pld1	-1.12375	2.53764	0.0207232	0.430342
2700029M09Rik	0.796418	4.40619	0.0207451	0.430342
Fopnl	0.648798	6.27819	0.0207489	0.430342
Tceal5	0.914135	5.46778	0.0207731	0.43039
Gse1	0.921041	5.97791	0.0207977	0.43039
Dpp8	-0.485446	7.62735	0.0208097	0.43039
Fxyd7	0.841001	4.92055	0.0208233	0.43039
Dguok	1.20981	1.83424	0.0209327	0.431919
Arhgap12	-0.582025	6.10158	0.0209334	0.431919
Frzb	-1.47685	3.40852	0.0209765	0.432434
Tpd52l1	-0.995212	2.68706	0.0210306	0.433176
Fras1	-0.638486	5.25589	0.0210824	0.433669
Pgd	0.710582	4.7003	0.0210908	0.433669
Plekha6	0.631664	6.34797	0.0211261	0.433847
Srcin1	0.57511	8.93111	0.0211358	0.433847
Doc2a	-0.730681	5.46278	0.0211841	0.434096
Pfkl	0.609203	6.16954	0.0212162	0.434096
Ier3ip1	0.670304	5.8346	0.021227	0.434096
Fam49b	0.547847	8.04452	0.0212381	0.434096
Mat2a	0.442175	7.16337	0.0212388	0.434096
Tmem181b-ps	0.846462	5.76275	0.0212632	0.434223
BC025920	1.57953	1.59347	0.0213345	0.435309
Hecw2	-0.513484	6.88133	0.0213594	0.435444
Usp29	-0.461963	6.67139	0.0214336	0.436584
Malat1	0.874903	8.24203	0.0214586	0.436722
Kcnd3	0.69372	7.27867	0.0215787	0.438204
5930438M14Rik	-2.27472	0.332493	0.0215839	0.438204
Cit	-0.692506	4.28814	0.0215865	0.438204
Slc35f3	0.832923	4.84394	0.0216509	0.439097
2810029C07Rik	0.902597	3.885	0.0216841	0.439097
Mvb12a	-1.33023	3.10729	0.0216915	0.439097
Prrc1	-0.589009	5.50783	0.021704	0.439097
Ttc22	2.93607	-0.413787	0.0217661	0.439982
BC021891	-1.09272	2.89378	0.0217894	0.440079
Plxna4	-0.608445	7.96122	0.0218642	0.441218
Scn3b	0.603315	8.30173	0.0219586	0.442748
Med10	0.65785	5.30608	0.0219978	0.442901
1810014B01Rik	1.43866	1.4277	0.0220032	0.442901
1110007C09Rik	-2.15191	0.814099	0.0220311	0.443088
Rab3d	-0.771396	5.56939	0.0221328	0.444759
Mrpl33	1.03307	3.44192	0.022212	0.445976
Epha6	-0.707204	4.64298	0.022446	0.450014
Tmem178	0.627913	5.93655	0.0224508	0.450014
Tmie	-1.67149	1.49972	0.0224947	0.450517
Bmp3	0.781538	4.06183	0.0225297	0.450707
Ttyh3	0.555363	8.65437	0.022542	0.450707
Gm3893	-5.34353	-0.934943	0.0226148	0.451786
Metap2	0.668316	5.67739	0.0227017	0.452833
Pvrl2	-0.866153	4.52281	0.0227051	0.452833
Cxxc4	0.808145	5.94208	0.0228154	0.454461
Abcb4	-2.09669	0.18964	0.0228248	0.454461
H3f3b	0.54874	6.97814	0.022863	0.454842
Parp6	-0.565076	6.31047	0.0229309	0.455428
Hectd2	0.584863	6.03076	0.022954	0.455428
Nat8l	0.635668	8.16847	0.0229626	0.455428
Epn1	-0.504566	7.94629	0.0229687	0.455428
Gm20324	-3.26967	-0.515813	0.0230958	0.457569
B3gnt7	-1.469	1.6114	0.0231527	0.457752
Pdp1	0.536316	7.52275	0.0231572	0.457752
Brms1	1.04891	3.19381	0.0231625	0.457752
Nf2	-0.573286	7.23781	0.0231946	0.458007
Lyrm9	0.653551	6.43996	0.0232888	0.459447
Slc43a3	-2.28823	2.20542	0.023306	0.459447
Hey1	0.612412	5.86419	0.0234175	0.461265
Per2	0.657431	4.37538	0.0235665	0.463817
Pdxp	0.521696	8.2185	0.0235912	0.463921
Jsrp1	1.66316	1.19977	0.0236181	0.464068
Tm2d3	0.735213	3.98087	0.0236593	0.464319
Smarca2	0.59927	7.09786	0.0236778	0.464319
Scn3a	0.729287	6.44143	0.0236891	0.464319
Fat1	0.688271	6.32623	0.0237371	0.464878
Dzip1l	0.71077	4.37451	0.0237624	0.464992
Pspc1	0.625533	5.84026	0.0238479	0.466282
Slc36a1	0.728633	6.82435	0.023932	0.466946
Slc29a2	-1.05506	3.10529	0.0239373	0.466946
Notch2	0.710315	4.28544	0.0239405	0.466946
Gclc	0.578982	5.99389	0.0240345	0.468398
Tmem14a	0.966042	3.68622	0.0240612	0.468536
Hcn3	-0.555654	5.4361	0.0242353	0.470813
Top1mt	1.38849	2.0367	0.0242441	0.470813
Wt1	-3.26967	-0.563645	0.0242443	0.470813
Map6d1	-0.619959	5.52033	0.0242569	0.470813
Cmss1	-2.18845	0.38747	0.0243721	0.472627
Nrsn1	-0.441209	8.64998	0.0243951	0.472627
Hist2h2be	1.52887	1.87421	0.0244097	0.472627
1700008O03Rik	-1.62274	0.806423	0.024446	0.472946
Sdc1	-1.32106	3.43078	0.024486	0.473337
Higd1a	0.673875	6.73752	0.0245294	0.473431
Ugcg	0.559708	7.54508	0.0245423	0.473431
Ppp1r15a	-0.69958	6.02439	0.0245644	0.473431
Abcb6	-0.865113	4.33127	0.0245998	0.473431
Rapgef5	-0.537472	6.11179	0.024601	0.473431
Map3k9	-0.519137	7.45902	0.0246098	0.473431
Mau2	-0.546792	6.51105	0.024736	0.475435
Cyld	0.593314	7.05818	0.0247537	0.475435
Cage1	-1.32488	1.92019	0.0249254	0.478347
Pacrgl	1.19305	1.88873	0.0249697	0.478813
Slc6a11	0.865738	5.38105	0.0251388	0.481669
Tnks	0.560004	7.27273	0.0251869	0.48172
Ccl17	-4.99108	-1.24106	0.0251943	0.48172
Sox4	-0.802378	6.49455	0.0252019	0.48172
Dusp1	-0.651907	4.98385	0.0252848	0.482918
Pomt1	-0.98444	2.93844	0.0254597	0.485279
Pcdh10	0.512105	8.4017	0.025467	0.485279
Map1b	0.537558	11.14	0.0254694	0.485279
St3gal1	0.660838	5.71262	0.0255317	0.486079
9230110C19Rik	-0.826715	3.89785	0.0257101	0.489085
Csad	0.964967	3.09594	0.0257654	0.489386
Cdca5	-4.99108	-1.23309	0.0257669	0.489386
Slco4c1	-2.38335	0.190976	0.0258975	0.491009
Nup62	-0.602509	6.00872	0.025909	0.491009
Pag1	0.659639	5.67486	0.025914	0.491009
Apba1	-0.433608	9.00549	0.0259418	0.491148
Zranb2	0.581902	7.56001	0.0260272	0.492107
Gcat	-1.58671	1.81958	0.0260406	0.492107
Leng8	0.861429	5.68878	0.0260543	0.492107
Enox2	-0.84147	3.83662	0.026083	0.492261
Atxn7l3b	0.5327	9.79946	0.0261288	0.492645
Ccdc71l	0.619145	5.57919	0.0261446	0.492645
Phex	-1.79329	0.332393	0.0261866	0.493047
Sdc2	0.520852	6.65755	0.0262262	0.493144
4930455C13Rik	-0.955389	3.34174	0.0262517	0.493144
Sema7a	-0.659442	6.87794	0.0262834	0.493144
Gm12429	-2.27108	0.807996	0.0262986	0.493144
Ddx42	-0.546377	6.3945	0.0263072	0.493144
Eftud1	-0.902374	3.5245	0.0263156	0.493144
Rab3b	-0.500204	6.55179	0.0264273	0.49485
5830415F09Rik	1.5871	1.29869	0.0264804	0.495456
H2-Q4	-1.11519	4.32719	0.0265392	0.495783
Izumo4	1.02277	2.63952	0.0265428	0.495783
Lyz2	-1.04662	3.40351	0.0265602	0.495783
Aph1c	-0.945071	3.87992	0.0266122	0.496185
Adamts4	-1.93527	2.10328	0.0266232	0.496185
Naa38	0.817474	3.45998	0.0267636	0.497918
Fam131b	-0.560015	7.43298	0.0267975	0.497918
Tmsb15b2	-1.58717	1.52627	0.0268013	0.497918
Dgke	0.584815	6.63334	0.02681	0.497918
Snrnp200	-0.654715	6.21775	0.026846	0.497918
Mto1	-0.753713	3.73468	0.0268705	0.497918
Csf1r	-3.26967	-0.6011	0.0268735	0.497918
Itga7	-1.95875	1.74077	0.0268912	0.497918
Tmem50b	-0.516363	6.8903	0.0269231	0.497918
LOC106740	-0.626318	5.67653	0.0269246	0.497918
Tm7sf2	-0.947799	3.85381	0.0269661	0.49805
Kdm3a	0.758219	5.36123	0.0269909	0.49805
Ufc1	0.552523	5.52921	0.0269943	0.49805
Pitpnc1	-0.488842	7.29817	0.0270283	0.498133
Med29	-1.21172	3.08566	0.0270405	0.498133
Psmb10	0.947705	3.25194	0.0270948	0.498748
Gpr44	-2.20294	0.525996	0.0272166	0.500605
Reep4	-1.80219	0.580895	0.0272621	0.50084
Hykk	-1.42541	1.14525	0.0273008	0.50084
Brix1	0.688712	4.64854	0.0273012	0.50084
Pomc	2.07081	0.238261	0.0273418	0.50084
Fam111a	-1.32817	1.77566	0.0273502	0.50084
Kctd1	0.583627	5.31207	0.0273551	0.50084
Stard4	-0.649447	6.15957	0.0273926	0.50095
Fam189b	-0.557666	5.43805	0.0274031	0.50095
Hace1	0.966095	4.21563	0.0274393	0.501192
Crlf2	0.913403	3.74172	0.0274583	0.501192
Cxxc5	0.592711	6.45567	0.0275065	0.501374
Ilk	-0.631957	5.59669	0.0275277	0.501374
Chordc1	-0.556627	5.96941	0.0275312	0.501374
B3gat2	-0.515834	7.21293	0.0275553	0.501431
Rhov	-0.683146	4.05168	0.0276945	0.50358
Grik3	0.617858	6.83003	0.0277585	0.504345
Acap3	-0.504898	7.09275	0.0277788	0.504345
Vcpkmt	-0.95061	3.12423	0.0278607	0.505448
2015-09-04	-1.036	3.52219	0.0279251	0.506233
Ackr3	1.00887	3.96538	0.028093	0.508891
Mad1l1	1.25283	1.939	0.0281491	0.509016
Lrrc1	1.0987	2.32886	0.0281536	0.509016
Mafb	0.805169	4.74592	0.0281846	0.509016
Lrch1	0.870002	3.6807	0.0281852	0.509016
Arap3	-1.97133	0.429606	0.0282578	0.509942
Bace2	0.814885	3.64649	0.0282846	0.510041
Zfyve28	0.80354	4.65497	0.028309	0.510096
Cc2d1a	0.764691	4.86691	0.0283344	0.510169
Ldlr	-1.14124	4.00419	0.0283657	0.510347
Cacna2d1	-0.457909	8.146	0.0284246	0.511022
Neurog2	-1.28518	2.0595	0.0284675	0.511409
Fmn1	-0.607418	4.7616	0.0285179	0.51193
Wdr74	-0.686457	4.00382	0.0286178	0.513337
Apoe	-0.997369	10.0738	0.0288075	0.515773
Aox3	2.57073	0.912589	0.0288513	0.515773
Blcap	0.558407	7.10343	0.0288602	0.515773
Dtna	-0.514802	7.51167	0.0288757	0.515773
Slc37a4	-0.684902	4.27219	0.0288789	0.515773
Ppm1d	0.687644	4.62698	0.0288837	0.515773
Klhl14	1.43866	1.38236	0.0289047	0.515773
Pkig	0.573069	5.68282	0.0289629	0.515877
Ftx	1.31282	2.35293	0.0289687	0.515877
Zfp428	0.619534	5.10124	0.0289753	0.515877
Papd7	0.524927	5.75481	0.0290288	0.516445
Stc1	-0.769889	4.63633	0.0291684	0.518543
Ctsl	-0.712679	6.95823	0.0292614	0.519809
Slc25a22	-0.547884	8.21316	0.0293081	0.519933
Vstm2a	0.602345	7.94718	0.0293119	0.519933
Rnf152	0.684427	5.31447	0.0293724	0.520619
Dars2	-0.877745	4.36399	0.0294113	0.520923
Efhd2	0.648382	6.93549	0.029505	0.522195
Sstr4	0.748478	4.29072	0.0296034	0.523549
BC100451	0.780596	4.92681	0.029658	0.524126
Ddo	1.01291	3.06775	0.029892	0.52787
Ccs	1.10649	2.13046	0.0300086	0.529539
Pik3ca	0.557502	6.85149	0.0300733	0.530117
Dok7	1.30781	1.71953	0.0300857	0.530117
Kctd4	1.19523	3.71227	0.0301443	0.530757
Ripk2	-1.17602	2.35681	0.0301776	0.530952
Pknox2	-0.536162	6.33349	0.030226	0.531413
Nudt11	0.653905	6.51748	0.0303155	0.531415
Psmd6	0.574277	6.05229	0.0303205	0.531415
Mapk3	-0.576962	6.22212	0.0303258	0.531415
Zfp422	0.514812	5.61063	0.0303333	0.531415
Peak1	0.711496	6.47411	0.0303435	0.531415
B930059L03Rik	3.27649	-0.199762	0.0303662	0.531415
Nsdhl	-0.804396	4.87117	0.030401	0.531415
Sowahb	-0.737308	4.32639	0.0304041	0.531415
Dctn6	0.784459	4.3768	0.0304451	0.531744
Shb	0.698515	4.39713	0.0305027	0.531975
Asph	-0.443463	8.35931	0.0305446	0.531975
3110045C21Rik	-2.56776	-0.289594	0.030608	0.531975
Cpsf4	1.002	2.79201	0.030609	0.531975
Iah1	-1.16916	2.13798	0.0306263	0.531975
Slc24a3	-0.526644	7.1357	0.0306289	0.531975
Nr0b1	-4.99108	-1.24619	0.0306342	0.531975
Atg3	0.598986	4.75522	0.0306365	0.531975
Klhdc8b	-0.596514	5.62918	0.0306928	0.532291
Gas6	0.525527	6.76031	0.0306993	0.532291
Rgs11	0.892757	2.7778	0.0307468	0.53273
Masp2	0.864479	4.19016	0.0307729	0.532796
Btbd10	-0.58165	6.19642	0.030914	0.53485
Dbf4	-1.61551	1.1476	0.0309515	0.535007
Pxdn	0.789148	4.9597	0.0309678	0.535007
A230050P20Rik	0.795952	4.25617	0.0311021	0.536884
Msantd3	-0.662358	4.75069	0.0311215	0.536884
Mir692-2a	-0.822258	4.55236	0.031184	0.537575
Mir692-2b	-0.822258	4.55236	0.0312089	0.537617
Gde1	-0.514651	7.99119	0.0312409	0.53778
Cyb5d2	-0.904827	4.03872	0.0313496	0.539263
Steap2	-0.664903	4.34522	0.0313728	0.539274
A830018L16Rik	-0.63523	8.35959	0.0314161	0.53963
Atp11b	0.705609	5.93494	0.0316396	0.543079
4833424O15Rik	-0.45521	7.99515	0.0317497	0.544576
Npl	-1.65609	1.47747	0.0318522	0.545853
Sra1	-0.706058	5.10797	0.0318829	0.545853
Mest	-0.633677	6.26913	0.0318926	0.545853
Cuta	0.677484	4.98076	0.0319997	0.547294
Prkar1a	0.503782	10.464	0.0320299	0.547419
Aig1	-0.661426	4.02834	0.0320562	0.547476
Agpat9	-1.25337	2.08315	0.0321527	0.548731
Atg12	-0.470017	7.69359	0.0322099	0.548924
4930419G24Rik	0.987484	2.23566	0.0322184	0.548924
Ppargc1a	-0.506166	6.25549	0.0322329	0.548924
Nkiras2	-0.647365	5.166	0.0323072	0.549797
Prmt10	0.886648	3.74495	0.0323452	0.549998
Tmem42	0.918745	2.98204	0.032365	0.549998
Tmem261	0.556627	4.93029	0.0324896	0.551381
Trim12a	-2.56776	-0.42236	0.0324926	0.551381
4930413G21Rik	0.854508	3.9418	0.0325172	0.551407
Kdm4a	-0.533985	5.81023	0.0325655	0.551465
Zbtb7c	1.13068	1.83969	0.0325667	0.551465
Tbx18	1.57535	0.842548	0.0326068	0.551505
Gpr22	-0.435631	7.29899	0.0326153	0.551505
Lrrc6	2.13422	0.504897	0.0326599	0.551667
Grk5	-1.12886	2.05965	0.0326773	0.551667
B430319G15Rik	1.57535	0.737544	0.0327111	0.551667
AU041133	0.814936	3.30058	0.0327264	0.551667
Bok	-0.99805	3.8708	0.0327403	0.551667
Apobec4	-2.38335	-0.001928	0.0328131	0.552226
Arhgef37	-1.52453	0.95357	0.0328247	0.552226
Dnajc9	0.625703	4.80623	0.0328428	0.552226
Stk30	-1.16916	2.24977	0.0329532	0.553382
Gm14164	-1.61061	1.38854	0.0329579	0.553382
Porcn	0.687413	4.94236	0.0330912	0.554806
Tmem180	-0.674649	4.24884	0.0331164	0.554806
Mkrn3	0.686028	5.55383	0.0331318	0.554806
Rhob	0.469649	8.54787	0.0331664	0.554806
Mpv17l2	-0.83078	3.77674	0.0331734	0.554806
Ift43	-1.30279	1.20559	0.033199	0.554806
Col25a1	0.978817	6.13857	0.0332053	0.554806
Cpne5	0.575702	4.93781	0.0332639	0.555398
Igf2bp1	-2.0417	-0.216832	0.0333141	0.555426
Rhbdl3	0.849005	5.05178	0.0333231	0.555426
Camta1	0.549641	8.28106	0.0333531	0.555426
Hmgcr	-0.481984	8.78566	0.0333586	0.555426
Atf6	-0.590366	6.6625	0.0334126	0.555596
Vmn2r2	-3.26967	-0.228147	0.0334153	0.555596
Rbm33	0.586575	5.95995	0.0334664	0.555673
Mtg2	0.942814	2.79953	0.0334913	0.555673
Cldn10	-1.01843	3.07376	0.033505	0.555673
Brpf3	0.711294	4.69304	0.033513	0.555673
Psmb1	-0.643958	5.37472	0.0335486	0.555878
Syngr1	-0.465331	9.83245	0.033611	0.556527
Rsad1	-0.682913	4.17097	0.0336691	0.557102
Atf3	-1.49698	3.2791	0.0337566	0.558164
Ndufa4l2	-1.80219	0.466653	0.0337966	0.558439
Htr5a	-0.658246	4.37421	0.0339404	0.560427
Fosl2	-0.584748	7.74024	0.0339713	0.56055
Csrp2bp	-0.598767	5.03124	0.0340221	0.561
Tgfa	0.596149	5.04715	0.0340713	0.561424
Cln6	-0.954489	3.63471	0.0341455	0.562259
Ccdc47	-0.569202	6.41378	0.034175	0.562358
Hist3h2ba	0.987097	4.23399	0.0343244	0.562567
Slc43a2	0.712549	6.82712	0.034364	0.562567
Mapkapk5	-0.757132	4.23102	0.0343675	0.562567
Tbcc	0.606954	4.96741	0.0344018	0.562567
C1qc	-1.34585	1.34552	0.0344039	0.562567
Ykt6	-0.583582	7.05891	0.0344046	0.562567
Pign	0.697768	4.05429	0.0344105	0.562567
Ogn	1.31023	1.97399	0.03443	0.562567
Aqp9	-2.0417	-0.197558	0.0344318	0.562567
Lims1	-0.542031	6.46399	0.0344718	0.562567
Il11ra2	-5.17804	-1.09541	0.0344864	0.562567
Coasy	-0.850846	5.47665	0.0344933	0.562567
Gm2002	-5.17804	-1.09542	0.0344938	0.562567
Ubald1	0.478807	6.80703	0.0345452	0.562822
Traip	1.25283	1.96898	0.0345566	0.562822
Grid1	-0.629135	5.10155	0.0346403	0.563802
Glb1	-0.794368	3.75294	0.0349093	0.567793
Bambi-ps1	-1.97133	0.47393	0.0349841	0.568622
Bap1	-0.468869	7.4754	0.0350117	0.568684
Rpl11	1.69215	0.579991	0.0351197	0.56991
Tmtc1	0.519522	7.28225	0.0351349	0.56991
Npsr1	1.97932	0.138244	0.0351954	0.570352
Agfg1	-0.462397	6.86607	0.0352099	0.570352
Hspa4	-0.437876	8.42521	0.0352748	0.570706
Srsf7	0.6456	6.54374	0.0352974	0.570706
Gcnt7	1.5423	0.420055	0.0353034	0.570706
Gm15319	-3.00741	-0.152333	0.0353721	0.571431
Hddc3	-0.966568	3.01618	0.0354049	0.571563
Gpr157	-1.36543	1.67567	0.0354281	0.571563
Dnpep	0.692721	3.96672	0.0354872	0.57213
Ttc21b	-0.964358	2.84186	0.0355537	0.572815
Leprel4	-0.985456	3.48653	0.0356406	0.573827
Gpr101	1.00606	2.67686	0.0356657	0.573845
Klhl25	-0.709119	5.01618	0.0357971	0.575571
Suv420h1	0.575264	6.28919	0.035851	0.576052
B3galtl	-0.764021	4.82551	0.0359037	0.576129
1110059E24Rik	0.701777	4.25097	0.0359041	0.576129
Cend1	0.536706	8.09496	0.0359347	0.576234
Adcy7	-1.30708	2.25	0.0359642	0.576316
Mdga2	-0.45668	6.17835	0.0359979	0.576316
Mllt6	0.534869	6.56572	0.0360122	0.576316
Creld1	-0.549659	6.17618	0.0361394	0.577964
Cald1	0.488035	6.01462	0.0361918	0.578051
Fundc2	0.515336	6.67815	0.0361932	0.578051
Ppp1r12b	-0.697419	4.29344	0.0362543	0.57864
Ankrd34c	0.703925	4.29616	0.0363088	0.578782
Zgpat	0.64652	4.45074	0.0363224	0.578782
Kdm8	1.54308	1.26585	0.0363359	0.578782
Ppdpf	0.751367	4.5711	0.0363812	0.578993
Snhg3	1.69215	0.559419	0.0364109	0.578993
Tox4	-0.468744	6.31745	0.036448	0.578993
Arpp21	-0.470255	8.79985	0.0364602	0.578993
Dync1h1	-0.509577	9.47693	0.0364703	0.578993
Calhm2	1.25387	1.25744	0.0365599	0.58003
St8sia3	0.583595	8.05572	0.0366384	0.580558
Hbb-bs	-2.43318	-0.378568	0.0366487	0.580558
Hbb-b1	-2.43318	-0.378546	0.0366661	0.580558
Tbr1	0.472197	6.15492	0.0367512	0.581363
Nfya	0.528292	6.08207	0.0367664	0.581363
Slc4a10	-0.46789	7.70657	0.0367899	0.581363
Serpinb6e	4.92273	-0.978614	0.0369104	0.582751
Mug2	4.92273	-0.978601	0.0369265	0.582751
Gm3604	-0.983556	2.23252	0.0369514	0.582758
Tnr	0.625053	6.20059	0.0369939	0.583044
Fam135b	-0.591388	4.84632	0.0370713	0.583573
Cep110	1.61917	0.534271	0.0370763	0.583573
Klhl34	-0.623229	4.5947	0.0371797	0.584816
Incenp	0.946976	3.22203	0.0372058	0.584842
Ltk	-1.37425	2.61807	0.0372498	0.585147
Lrrc4b	0.47896	7.76814	0.0373131	0.585757
Prps2	0.569682	5.75455	0.037478	0.587339
Rbm12	0.551931	5.47546	0.0374959	0.587339
Islr2	0.524604	7.65836	0.0375162	0.587339
Ifit1	-2.09669	0.277188	0.0375167	0.587339
Smap1	-0.485584	7.64026	0.0375596	0.587339
Fgf14	-0.604114	5.40136	0.0375614	0.587339
Sphk2	-0.615436	5.37302	0.0376248	0.587814
Mettl20	-1.25065	1.75064	0.037641	0.587814
Asprv1	-2.28473	-0.596377	0.0377552	0.589068
Chd3os	0.683293	6.64717	0.0377706	0.589068
2810410L24Rik	1.70463	1.1263	0.0378119	0.589328
Lsm4	0.663011	4.24688	0.0380587	0.592616
Rfc3	1.45078	1.28681	0.0380724	0.592616
Zfp160	0.665188	4.9166	0.0381213	0.592685
Zcchc16	-1.20714	1.5563	0.038141	0.592685
Lonp1	-0.526996	6.11325	0.0381725	0.592685
Zscan26	0.608339	6.12799	0.0381825	0.592685
2510009E07Rik	-0.455419	7.77245	0.0382228	0.592685
Dock10	1.26005	1.34642	0.0382257	0.592685
Lrrc8b	-0.50797	6.7678	0.0382715	0.59301
Kctd2	-0.492674	5.70209	0.0383234	0.593163
N6amt2	0.94373	3.70421	0.038369	0.593163
Hypk	0.749385	4.2217	0.0383982	0.593163
Larp1b	-1.01097	2.46096	0.0383989	0.593163
Gga3	-0.576587	5.24308	0.0384055	0.593163
Ptms	0.450521	9.00181	0.0384637	0.593678
4930414L22Rik	0.613476	4.41678	0.0385354	0.594117
Neurl1b	-0.445896	7.24256	0.0385419	0.594117
Cstf2	0.520472	7.14187	0.0385769	0.594273
Sympk	-0.490355	6.34518	0.0386538	0.594954
Neurl4	-0.530187	6.65311	0.0386709	0.594954
Arel1	-0.505468	7.49292	0.0387727	0.595432
Chchd5	0.931973	3.06205	0.0387741	0.595432
Ccdc62	2.80205	-0.618837	0.0387799	0.595432
Ssr4	-0.790276	3.61155	0.0388016	0.595432
Zdhhc2	-0.511729	6.08669	0.0388651	0.596023
Arap2	-0.475985	6.33927	0.0389203	0.596486
Slain1os	1.44668	1.61224	0.038986	0.59711
Plekha8	0.700679	4.44207	0.0390734	0.597888
Gm5126	1.46785	1.57429	0.0390954	0.597888
Polr2e	0.646024	5.33891	0.0391118	0.597888
Scn4b	0.665882	4.2158	0.0391962	0.598651
Fam109a	-0.691957	4.65874	0.0392119	0.598651
Lypd6b	-0.997118	3.42425	0.0393114	0.599787
Sorcs2	-0.498459	7.18095	0.0395008	0.601387
Wipf1	1.05161	2.30096	0.039511	0.601387
Azi1	-1.04422	2.93264	0.0395152	0.601387
Slc25a39	-0.60461	5.39276	0.0395169	0.601387
Snx12	0.634373	5.35539	0.0395562	0.601601
Med23	-0.674569	4.22039	0.0396504	0.602651
Tmed5	-0.549835	5.74716	0.0397143	0.603239
Crhr2	-1.43828	1.56448	0.0398134	0.604359
Eprs	-0.574161	6.687	0.039901	0.604995
Ap1g2	1.10361	1.76281	0.0399059	0.604995
B3gnt2	0.600991	5.94394	0.0400168	0.606292
Otx2	1.25387	1.2713	0.0400967	0.607118
Snx18	-0.554236	6.1836	0.0401707	0.607479
Tlk2	-0.484818	5.61548	0.0401715	0.607479
Etfb	0.777451	3.13456	0.0402042	0.607589
Tmppe	0.702747	4.70976	0.04031	0.608803
Fgfbp3	1.06421	2.13408	0.0404034	0.609736
Spg7	-0.708473	4.84341	0.0404449	0.609736
Mfap3l	-0.575844	7.59873	0.0404832	0.609736
B3galt2	-0.697452	7.21327	0.0404838	0.609736
Pogk	-0.525679	6.23383	0.0405021	0.609736
Lrfn1	-0.524478	6.27832	0.0405413	0.609736
Rfx3	-0.375114	7.05523	0.0405588	0.609736
Acy1	-2.28473	-0.602994	0.0405759	0.609736
Csf2ra	0.903196	3.10875	0.0406123	0.609817
Pawr	-1.16953	2.85811	0.0406323	0.609817
N6amt1	0.657679	4.33337	0.0406628	0.60983
Vegfb	-0.686231	4.84214	0.0406977	0.60983
Cyp2d22	-1.64401	2.61035	0.04076	0.60983
Phyhip	0.533669	7.93977	0.040805	0.60983
Rybp	0.590923	5.71237	0.040806	0.60983
A830010M20Rik	0.486067	8.00791	0.0408069	0.60983
Gnl2	0.543412	4.65075	0.0408119	0.60983
Zfp804a	-0.520009	5.30271	0.0408386	0.609848
Kptn	-0.827885	3.03234	0.0408665	0.609884
Ppp1r13l	-1.13955	2.1518	0.0409003	0.610007
Cntnap3	-0.714269	3.21806	0.0409951	0.611039
Cacnb3	0.525292	7.13283	0.041083	0.611942
Ppp2r4	0.460455	7.16958	0.0411212	0.611942
Capn6	-2.11924	-0.706625	0.0411325	0.611942
Kmt2a	0.526271	7.20214	0.0411655	0.612051
Lss	-0.762641	3.96169	0.041229	0.612469
Pet112	-0.947817	3.12218	0.0412669	0.612469
5031425E22Rik	1.02682	3.43101	0.0413114	0.612469
Igip	0.588488	6.64434	0.0413254	0.612469
Mpp1	0.698185	4.41035	0.0413296	0.612469
Clk1	0.972189	4.74658	0.0413474	0.612469
Frat1	-0.632831	4.29987	0.0414302	0.613118
Lrrc14b	-0.617502	4.76357	0.0414425	0.613118
Cul4a	-0.506051	6.02522	0.0415404	0.613391
Orc4	-0.595688	5.49769	0.0415855	0.613391
Fbxo36	-1.52453	0.896073	0.0415981	0.613391
Unc5d	-0.481352	6.45677	0.0416162	0.613391
Tmem229a	0.68027	6.12136	0.041626	0.613391
Pcdhb9	-0.528466	5.24511	0.0416322	0.613391
H2-Q1	-0.944519	4.77703	0.0416407	0.613391
Dlgap2	-0.592149	5.42212	0.0416897	0.613735
Rps15a	0.68243	5.75782	0.0418279	0.615158
Cep192	-1.14612	1.83696	0.0418378	0.615158
Dcaf6	-0.566152	5.93749	0.0419053	0.61577
Babam1	0.561974	5.35675	0.041942	0.615817
Ankib1	-0.483333	6.63153	0.04196	0.615817
Gm5591	-4.77623	-1.19204	0.0420302	0.616469
Usp48	0.588867	5.53207	0.0420738	0.61673
Casp3	-0.748825	5.73134	0.0421551	0.617167
Ncs1	0.50098	8.61694	0.0421553	0.617167
Cep68	-0.507895	5.46416	0.042199	0.617428
Pcp4	0.674399	7.51608	0.0422562	0.617491
Adam11	0.582334	5.9786	0.0422701	0.617491
Trp53bp2	0.828945	3.4063	0.0422808	0.617491
2700046G09Rik	1.54308	1.30778	0.0425649	0.62126
Snx16	0.694043	6.06589	0.042592	0.621277
Swap70	-0.916823	2.9907	0.0428041	0.623989
Ciapin1	-0.526952	6.20591	0.0428748	0.624453
Zfp825	0.916495	2.71135	0.0428935	0.624453
Ankrd33b	0.637784	6.13552	0.0429143	0.624453
Psmd2	-0.587571	6.27317	0.0429471	0.624549
Mphosph9	0.784605	3.99378	0.0429796	0.624604
Tbc1d16	-0.503061	7.27875	0.0430031	0.624604
Ndnl2	0.500843	5.84618	0.0431633	0.62655
Ppp3cc	-0.628503	4.09429	0.0432142	0.626908
Fcho1	0.568957	4.73315	0.0432872	0.627586
Ppp1r13b	0.580383	6.23729	0.0433145	0.627601
Xrcc2	0.82796	3.30238	0.0434189	0.628731
Gsta4	0.654875	3.84565	0.0434816	0.629258
Naga	-0.821464	3.84043	0.0436762	0.631692
A330050F15Rik	-0.777454	2.91868	0.0437347	0.631937
Itga3	-0.654836	4.72839	0.043746	0.631937
Cav1	0.756847	5.10249	0.0437779	0.632016
Zfp945	0.882046	4.35806	0.0438489	0.632389
Phkg2	-0.578966	5.10142	0.0438567	0.632389
Tmbim1	-0.673769	3.94368	0.0439675	0.633604
Zbtb6	-0.528838	5.50458	0.0440155	0.633913
Elac1	0.646072	5.66237	0.0441102	0.634435
Stradb	-0.519864	5.3666	0.0441424	0.634435
Dmrtb1	-0.865893	2.75665	0.0441612	0.634435
Sun2	0.615529	4.37649	0.0441652	0.634435
Slc22a17	0.439794	9.03172	0.0441845	0.634435
E130317F20Rik	1.08828	2.299	0.0442161	0.634508
Dnah9	-1.41286	1.25035	0.0442543	0.63453
Six3	0.611368	4.21528	0.0442708	0.63453
Maml2	1.01694	2.8385	0.0443658	0.635445
Cpxm1	-1.19786	3.56872	0.0443878	0.635445
Zfpm1	-0.697149	3.28708	0.0444368	0.635448
Mmp3	-2.42726	4.62931	0.0444412	0.635448
Naa60	0.495593	6.80434	0.044601	0.637352
Akap11	0.538121	9.41272	0.0446645	0.637485
Cggbp1	0.496525	7.49733	0.044667	0.637485
Gpr3	-0.822556	4.1901	0.0446904	0.637485
Stk19	-0.845416	3.22994	0.044768	0.637679
Nupr1l	4.73686	-1.29267	0.0447848	0.637679
Mir6897	4.73686	-1.29268	0.0447886	0.637679
Add2	0.481397	8.94947	0.0448107	0.637679
Cstb	-0.757355	3.92217	0.0449043	0.63863
Gm11837	-0.44508	5.64401	0.0449449	0.638827
C1qtnf4	0.453689	6.24027	0.0451925	0.641943
2810049E08Rik	-1.29511	1.48997	0.0452298	0.641943
Lrp1b	-0.790098	2.72227	0.0452447	0.641943
Chat	-2.43318	-0.320854	0.0453067	0.642182
Olfm1	0.432348	10.0628	0.0453153	0.642182
Tmem59l	0.475678	7.78844	0.0453941	0.642917
2310039H08Rik	0.942597	2.16277	0.0455137	0.642963
Tomm6os	0.641549	4.10988	0.0455255	0.642963
Lta	-4.77623	-1.30043	0.0455261	0.642963
Tspan2	-0.585726	5.29846	0.045573	0.642963
Serpine2	0.37522	7.61268	0.0455907	0.642963
Prox2	1.65268	0.926603	0.045594	0.642963
Pctp	-2.43318	-0.507419	0.045594	0.642963
Nr5a2	-4.77623	-1.44839	0.0456126	0.642963
Ccdc17	1.46909	1.79011	0.0456648	0.643319
Gm2694	1.97932	0.126586	0.0457128	0.643329
4930506C21Rik	1.15177	1.49754	0.0457194	0.643329
Tigd3	1.23788	1.74004	0.045812	0.644253
H2-T3	2.80205	-0.6104	0.0459023	0.64479
Cpt1c	-0.652548	5.75866	0.0459238	0.64479
Sh2b2	-0.911586	2.83783	0.0459936	0.64479
B230312C02Rik	4.52346	-1.47074	0.0460062	0.64479
4930519F09Rik	-1.29985	1.29119	0.0460265	0.64479
Ftl1	-0.571896	6.84143	0.0460277	0.64479
Rassf7	1.03688	2.08184	0.046039	0.64479
Edaradd	-4.77623	-1.43988	0.0461101	0.645406
Smarca4	-0.443562	6.97045	0.046242	0.646514
Snrk	0.491573	7.04704	0.0462434	0.646514
Ppp1r2-ps3	0.966499	2.75936	0.0463596	0.64776
Gng8	-4.77623	-1.47151	0.0464157	0.648138
Camkk1	0.527455	5.68951	0.0464409	0.648138
Dnaaf2	0.741892	4.32548	0.0464856	0.648383
Jph3	0.503977	7.57855	0.0465256	0.648563
Hes1	0.939442	2.56017	0.0465714	0.648823
Cdkn2b	-1.24163	2.99759	0.0466695	0.649811
Ercc6l2	0.699111	3.83872	0.0467074	0.649812
Phactr4	-0.959728	2.87258	0.0467865	0.649812
Ppt1	0.470551	6.70156	0.046789	0.649812
Boc	0.731502	4.85587	0.0468098	0.649812
Cfhr2	-5.34353	-0.993696	0.0468265	0.649812
Cacna2d2	0.524456	5.24683	0.046837	0.649812
Nkain4	1.26005	1.37904	0.0468726	0.649812
Otub1	0.485687	7.21849	0.0469291	0.649812
Pet100	1.00725	2.49206	0.0469342	0.649812
Tsnaxip1	4.73686	-1.25767	0.0469901	0.649812
Kcne2	4.73686	-1.25767	0.046991	0.649812
Odf3l2	4.52346	-1.47874	0.0469971	0.649812
Tet1	0.564476	6.53196	0.0470232	0.649812
Tro	0.500722	8.32076	0.0471032	0.650542
Ddx19a	-0.910766	4.58227	0.0471998	0.651461
Itpr3	-3.12122	-0.72535	0.0472506	0.651461
Tcf7l2	1.14185	1.92798	0.0472546	0.651461
Pts	0.593346	4.33625	0.0472788	0.651461
Zfp174	-0.751238	3.86677	0.0473635	0.652251
Higd2a	0.509885	5.44007	0.0474381	0.652903
Efna1	-1.87502	0.781914	0.0475029	0.653061
Sox3	1.23644	2.94953	0.0475227	0.653061
Tnrc6a	0.705317	6.23001	0.0475316	0.653061
Ydjc	0.512396	4.82492	0.0477066	0.655088
Ccdc9	0.93988	3.61603	0.0478768	0.6569
Mfsd7b	0.588842	4.42054	0.0479207	0.6569
Ndrg3	0.459479	9.28417	0.047921	0.6569
Idi1	-0.877308	3.98971	0.0479485	0.6569
Cib1	-1.19553	2.12375	0.0480904	0.658466
Tmsb15l	-1.00347	2.18775	0.0481597	0.658775
5730409E04Rik	0.567593	6.15999	0.0481723	0.658775
Plcg1	-0.588576	5.68495	0.0481956	0.658775
Prmt7	-1.00579	3.44435	0.0482686	0.659395
Atp2b3	0.705437	5.32984	0.0483573	0.660229
Traf3ip2	1.2567	2.07459	0.0485318	0.662233
Nme6	-1.79329	0.254859	0.0485637	0.66229
Lypd6	1.02069	4.21772	0.0486842	0.663539
Slc35f5	-0.534253	5.12992	0.0487108	0.663539
Ppfibp1	0.536878	4.96812	0.0487894	0.66423
Ttc33	0.575408	5.79265	0.0489967	0.666629
Smarca1	0.740581	4.77813	0.0490553	0.666629
1190002N15Rik	0.463913	5.59459	0.0490789	0.666629
Mir7066	4.92273	-1.13433	0.0491149	0.666629
Mir29c	4.52346	-1.46054	0.0491167	0.666629
Ccdc121	4.52346	-1.46052	0.049133	0.666629
LOC547349	-0.995128	4.00758	0.0492967	0.668471
Pafah1b3	-0.962129	3.01219	0.0493602	0.668952
Tial1	0.626903	6.87018	0.0493942	0.669033
Fdps	-1.40211	1.38012	0.0494249	0.66907
Tradd	-1.0621	1.9862	0.0494876	0.669539
Syndig1l	0.644325	4.16421	0.0495307	0.669744
Mbip	0.965402	3.09154	0.0495816	0.670052
4930422G04Rik	1.08351	1.78591	0.0496411	0.670077
Tmem176b	0.685286	3.9179	0.0496581	0.670077
Sntg1	-0.781714	3.35711	0.0496792	0.670077
Grin2d	-0.834345	3.62105	0.0497185	0.670077
Mageh1	0.555322	6.12393	0.0497236	0.670077
Gas7	0.520275	9.49005	0.0498178	0.670968
2410018L13Rik	2.93607	-0.437397	0.049918	0.671938
Taf7l	-2.0417	-0.235594	0.0500313	0.673084
Tdrd5	4.52346	-1.4314	0.0500895	0.673488
Zfp385c	-0.590097	4.85315	0.0502497	0.674142
Scarna3b	-4.77623	-1.48104	0.0502527	0.674142
Gpr158	-0.40433	7.5903	0.0502582	0.674142
Mir1843	-4.77623	-1.48105	0.0502663	0.674142
Acss2	-0.713401	4.473	0.0502937	0.674142
Zfp941	0.620816	5.46058	0.050317	0.674142
Hnrnpm	0.648606	5.39236	0.0503356	0.674142
Kcnab3	-0.817539	3.01095	0.0504655	0.675384
Vasp	-0.945777	3.61646	0.0505105	0.675384
Rxrb	-0.52497	5.89283	0.0505195	0.675384
Gpsm1	-0.527929	6.09754	0.0505414	0.675384
Nfs1	0.623549	4.11755	0.0507424	0.677666
Rorc	-1.86417	1.49707	0.0507689	0.677666
Cxcl12	0.639603	4.15417	0.0508759	0.678714
Dact2	0.645242	5.85763	0.0509651	0.678924
Colq	1.28602	2.20298	0.0509719	0.678924
Tef	0.410256	8.2044	0.0509769	0.678924
Cwh43	1.54119	-0.19179	0.0510255	0.679193
C1d	0.533818	6.33853	0.0512434	0.680582
Prkcb	-0.454272	9.72628	0.0512595	0.680582
Mvp	-1.79329	0.338716	0.0512673	0.680582
Oprl1	0.541597	6.23089	0.0512848	0.680582
Pid1	-0.487264	6.26601	0.0512913	0.680582
Phka2	1.02895	2.72223	0.0513053	0.680582
Pou4f3	-4.52368	-1.66194	0.0513292	0.680582
Nck2	0.51231	5.51548	0.0514519	0.68154
Cyp2d40	-4.77623	-1.34995	0.0515069	0.68154
Fem1b	0.504687	9.23706	0.0515216	0.68154
Tyro3	-0.473355	7.08292	0.0515685	0.68154
4933417A18Rik	4.73686	-1.17667	0.0515913	0.68154
Gm6034	-2.0417	-0.27294	0.0516142	0.68154
Srpk3	2.19886	-0.163886	0.0516274	0.68154
Scarb1	-0.70436	4.32753	0.0516634	0.68154
Ppp1r7	-0.43576	6.52579	0.0516795	0.68154
2410021H03Rik	-0.960741	2.12896	0.0516908	0.68154
Nip7	-0.609845	5.53735	0.0517437	0.68154
Elfn1	0.768172	5.64022	0.0517438	0.68154
Myh6	2.84996	0.0162665	0.0519833	0.68415
Letmd1	-0.495521	6.04361	0.0520034	0.68415
Frmd6	0.597776	4.37787	0.052064	0.68415
Bmp2k	-0.694975	4.49869	0.0520706	0.68415
Atp5j2	1.05261	2.64089	0.0520913	0.68415
Man1a	-0.555142	5.53039	0.0521537	0.68415
Yme1l1	-0.481183	6.77465	0.0521707	0.68415
9930013L23Rik	-0.561572	5.94311	0.052171	0.68415
Sccpdh	0.580551	6.1093	0.0522768	0.684746
Gm11651	4.52346	-1.44904	0.0523045	0.684746
Rasal2	-0.436645	7.34229	0.05233	0.684746
Tmem192	0.792743	3.14654	0.0523311	0.684746
Rpap3	0.880016	2.93295	0.0524657	0.686132
Arxes2	0.560517	6.35004	0.0525735	0.686809
Dmp1	-1.31673	2.13796	0.052575	0.686809
Nsmce2	0.629785	4.65586	0.0526348	0.687204
C230052I12Rik	-0.774922	3.03034	0.0526627	0.687204
Herc4	0.668616	4.4433	0.0527092	0.687435
Skap2	-1.14939	1.43105	0.0528665	0.688845
A730046J19Rik	2.06618	0.838225	0.0528874	0.688845
Rab3il1	-1.36706	1.07939	0.0529038	0.688845
Flrt1	0.769939	5.80636	0.0530084	0.689832
Krt76	-4.77623	-1.42661	0.0531072	0.690303
Ifnlr1	-4.77623	-1.4266	0.0531131	0.690303
Kcnk10	-0.632831	4.26782	0.0531313	0.690303
Angptl7	-1.80219	0.445602	0.0532168	0.691038
Nmd3	-0.90697	3.4462	0.0533972	0.692952
Ankrd13b	-0.514802	7.24161	0.0534222	0.692952
Rilpl1	-0.611606	4.51922	0.0535467	0.694141
Mrps18b	-0.968522	2.97786	0.053572	0.694141
Fip1l1	-0.446762	5.94083	0.053651	0.694788
2015-03-09	-0.637728	5.61707	0.0538468	0.696945
Skiv2l	-0.542204	5.42811	0.053911	0.697398
Msi2	0.577573	7.29406	0.0540136	0.697983
Hspa4l	0.515462	6.44731	0.0541145	0.697983
Tmem79	-1.90711	-0.292589	0.0541438	0.697983
Zfp57	-0.673644	4.01022	0.0541749	0.697983
Rhof	0.491805	5.82054	0.0541931	0.697983
Medag	-0.631922	4.50969	0.0542155	0.697983
Msantd2	1.04557	2.82036	0.0542221	0.697983
Chsy3	-0.640268	4.54725	0.0542409	0.697983
D330045A20Rik	-1.90711	-0.322925	0.0542489	0.697983
Adamts10	1.10155	2.65907	0.0542563	0.697983
Abi3	-0.819675	4.55147	0.0542775	0.697983
Smug1	0.661203	4.95417	0.0544814	0.699214
Cyp2d26	-4.77623	-1.43799	0.054488	0.699214
Clca3	-4.77623	-1.43798	0.0544986	0.699214
Itpk1	0.493823	6.6359	0.0545552	0.699214
Scd3	-1.37677	0.932792	0.0545659	0.699214
Gemin5	-0.799573	4.18773	0.0545751	0.699214
Cpeb1	-0.634778	4.52621	0.0545824	0.699214
Syn2	0.477912	9.56911	0.0546074	0.699214
Mtm1	0.831151	2.39191	0.0546448	0.699319
Mir770	1.17398	2.92555	0.0547194	0.699824
9430020K01Rik	0.441475	7.36517	0.0547429	0.699824
Mrpl2	0.505388	4.38977	0.0548052	0.700246
Dhcr7	-0.499481	6.06249	0.0548916	0.700975
Mir504	1.76162	0.676075	0.0549543	0.701401
Suv39h1	0.551709	5.76822	0.0550592	0.702365
Dpp6	-0.454969	7.71985	0.0551693	0.703331
Rdx	0.417099	6.87737	0.0551971	0.703331
Foxg1	-0.438613	7.74147	0.0552545	0.703331
Snx14	-0.459572	5.35163	0.0552697	0.703331
Acbd4	-0.800552	4.01352	0.0552821	0.703331
Rab9b	0.691077	6.1894	0.0554767	0.705072
Crlf3	-0.844272	2.68661	0.055478	0.705072
Serinc2	-0.904866	2.21233	0.0556201	0.706502
Camk1	-0.608162	4.67257	0.0556996	0.706701
Astn2	-0.852638	3.45563	0.0557408	0.706701
Trpa1	-2.27821	0.0293116	0.0557499	0.706701
Abracl	1.09084	2.74558	0.0557961	0.706701
Phospho1	-0.803368	4.61825	0.055819	0.706701
Pnpla3	1.21287	2.29486	0.0558257	0.706701
Pcmt1	-0.419247	7.04036	0.0558721	0.706701
Zbtb1	0.599442	4.70684	0.0559042	0.706701
Hinfp	-0.774922	3.05534	0.0559298	0.706701
Rai1	0.557335	6.7905	0.0559315	0.706701
Nrtn	-1.1334	1.67355	0.0560104	0.707046
Kdm1a	-0.468408	5.87561	0.056018	0.707046
Rcc2	-0.519205	6.96068	0.0560565	0.707158
Elmod3	-0.894904	3.36059	0.0561375	0.707807
Slc6a17	-0.42524	10.1233	0.0561811	0.707982
Nelfe	-0.790633	3.67629	0.0562412	0.708115
Adam22	0.532959	8.05835	0.0562546	0.708115
Ttc14	0.580605	6.60568	0.0562805	0.708115
Mrpl27	0.713177	4.15891	0.0563178	0.708211
Ptbp1	0.614038	4.95122	0.0563554	0.708311
2810442N19Rik	1.63871	0.76791	0.056421	0.708762
Htatip2	-1.1318	2.62051	0.05649	0.709256
Cdh24	1.23788	1.70108	0.0565262	0.709339
Zfhx3	1.00292	2.30669	0.0566061	0.709969
Rad9b	-1.24587	1.23391	0.0567279	0.710971
Tbce	0.782504	3.48993	0.0567456	0.710971
Enox1	-0.551317	4.57957	0.0568899	0.711848
4930579G18Rik	1.39463	1.29071	0.0569017	0.711848
Ccl25	-0.820676	3.17133	0.056905	0.711848
Paqr4	-0.523355	6.08321	0.0569978	0.712637
Rnft2	-0.421376	7.47797	0.0571938	0.714517
Fez2	-0.611907	4.98007	0.057208	0.714517
Ss18	0.680882	3.56901	0.0572664	0.714537
Pik3ip1	0.655359	5.08346	0.0572695	0.714537
Snca	0.571219	8.65174	0.0573616	0.715313
Prex2	0.476614	5.80021	0.0574991	0.716521
Rabep2	1.34679	1.40003	0.0575184	0.716521
Sgtb	-0.401816	7.65668	0.0576978	0.717819
Cebpd	-1.09259	4.66318	0.057703	0.717819
Sh3rf2	1.43087	1.9918	0.0577569	0.717819
Srd5a1	0.649104	4.83547	0.0577631	0.717819
Smap2	0.459945	7.58253	0.0577728	0.717819
Gm7030	4.73686	-1.26181	0.057826	0.717985
Tspo	-2.02201	0.721311	0.0578852	0.717985
Nsun4	-0.654932	3.96251	0.0579022	0.717985
Trerf1	0.796121	3.58391	0.0579347	0.717985
Tomm20	0.483513	8.77108	0.0579364	0.717985
Eif5a2	0.501203	6.45058	0.0580881	0.719492
1500015A07Rik	1.59878	0.924371	0.0581683	0.720059
Rasgrf2	-0.521978	6.08926	0.0581942	0.720059
3110056K07Rik	1.46785	1.69427	0.0583152	0.720392
Agbl3	1.06244	2.63734	0.0583341	0.720392
Mybph	-0.449863	6.31201	0.0583659	0.720392
Atxn10	-0.446603	8.01598	0.0583929	0.720392
Tgm1	-3.26685	0.114623	0.0584017	0.720392
2610044O15Rik8	0.808885	3.89105	0.058402	0.720392
Egr3	0.668396	6.03626	0.0586046	0.722518
Slc25a19	-0.508585	5.35758	0.0587762	0.72426
Twf2	0.703635	4.29805	0.0589605	0.725899
Atp6v0e2	0.458507	9.29325	0.05897	0.725899
B4galt6	0.466895	8.7912	0.0590231	0.725916
4933434E20Rik	-0.481981	5.36834	0.059045	0.725916
Mxd1	0.535598	4.68917	0.0590625	0.725916
Faf2	-0.4786	6.48667	0.0591068	0.725972
Cdo1	0.561251	4.58876	0.0591347	0.725972
Nsg1	0.478206	9.06555	0.0591583	0.725972
3110035E14Rik	0.629256	8.21553	0.0593325	0.727737
Tle4	0.500049	5.66717	0.059416	0.728085
D430036J16Rik	-1.15158	1.92868	0.0594218	0.728085
Rbm4b	0.890097	3.19957	0.0596208	0.729644
Mfsd4	0.483117	5.66743	0.059621	0.729644
Klhl40	1.34154	1.7222	0.0596616	0.729644
Akap1	-0.461802	6.03824	0.0596714	0.729644
Aktip	-0.527913	6.76136	0.0597035	0.729644
Creb3l1	-0.815203	3.18954	0.0597336	0.729644
Fcgr3	-1.50107	0.994665	0.0597699	0.729644
Spag9	-0.406384	8.83255	0.0598001	0.729644
Rfwd2	-0.504645	5.24786	0.0598239	0.729644
Camk2n1	0.48004	10.4731	0.0599083	0.7303
Dusp6	-0.445313	7.23948	0.0599759	0.730752
Rere	0.473276	7.11858	0.060014	0.730843
Kcne1l	1.26954	1.57483	0.0603147	0.734131
Arg2	-0.982236	2.76698	0.060359	0.734296
Mmd	0.433379	8.72396	0.060449	0.734703
Tmem208	0.735079	3.88932	0.0604767	0.734703
Cacna1i	-0.428638	7.02696	0.0605297	0.734703
C130050O18Rik	4.27292	-1.6292	0.0605318	0.734703
Ier5	0.402933	7.18067	0.0605462	0.734703
Sema3f	-1.05246	2.51572	0.0606508	0.735057
Serpina3n	-1.60233	6.68253	0.0606759	0.735057
Rbbp6	0.520715	6.7379	0.0606919	0.735057
Il34	0.799597	4.46476	0.0606984	0.735057
1600029O15Rik	1.43961	0.667269	0.060767	0.735232
Flnb	0.633912	4.71417	0.0607744	0.735232
Polr1a	-0.874757	3.61108	0.060825	0.735251
Zfp667	0.582521	5.482	0.0608375	0.735251
Slc39a11	-0.74478	4.34606	0.0608953	0.735577
C630031E19Rik	-0.858643	2.2016	0.0609559	0.735938
Ppp1r9b	-0.409385	9.27973	0.0610111	0.736232
C130074G19Rik	-1.11384	2.88219	0.0610597	0.736446
Rab27b	-0.383672	6.49233	0.0611592	0.737273
Snx4	0.47714	5.95388	0.06119	0.737273
Adprh	0.414692	6.82025	0.0613446	0.738763
Lacc1	-0.913297	2.0425	0.0614137	0.739222
Ptgs1	-1.73899	0.737827	0.0615344	0.739947
Ccdc88b	2.6543	-0.767837	0.0615358	0.739947
Med30	0.786797	3.76296	0.0615784	0.740086
Armc6	-0.650748	5.12072	0.0616141	0.740143
Ptprt	-0.532997	5.50107	0.0617272	0.741034
Fdft1	-0.593552	6.08833	0.0617684	0.741034
Jakmip3	0.762025	4.62858	0.0617812	0.741034
Mansc1	-1.08011	2.83804	0.0618677	0.741698
Gsto1	-0.565082	4.89075	0.0620739	0.743797
1810010H24Rik	-0.994796	2.53646	0.0621377	0.744189
Ints10	0.513563	4.36147	0.0622983	0.745738
Lztr1	-0.51509	7.05795	0.062346	0.745936
Tktl2	-2.11924	-0.748111	0.0624893	0.746088
Setd8	-0.551389	5.2281	0.062496	0.746088
[truncated: 21,894 more rows]

## Sheet: Top1 cKO-Topot_vs_Top1 cKO-Veh
	logFC	logCPM	PValue	FDR
Cadm2	-2.20777	7.6648	1.61e-18	3.85e-14
Nkain2	-2.10545	4.80168	1.58e-10	1.89e-06
Syt1	-1.36932	9.47343	4.55e-10	3.62e-06
Nrg3	-1.84525	4.92425	1.29e-09	7.73e-06
Nbea	-1.43426	7.09055	6.1e-09	2.92e-05
Kcnip4	-1.85763	4.69855	9.3e-09	3.7e-05
Luzp2	-1.68969	6.5949	1.3e-08	4.44e-05
Opcml	-1.38933	7.48704	3.26e-08	9.74e-05
Negr1	-1.22876	8.23739	7.44e-08	0.000197516
Lphn3	-1.49437	5.44369	1.74e-07	0.000416851
Vps13b	-1.64136	4.79369	2.34e-07	0.000466316
Pcdh11x	-1.55437	5.14789	2.34e-07	0.000466316
Tenm1	-1.80271	4.50347	3.35e-07	0.000615215
Grm7	-1.58612	4.83931	4.6e-07	0.000699711
Grm5	-1.39679	7.0278	4.65e-07	0.000699711
Nrxn3	-1.22388	6.41389	4.69e-07	0.000699711
Galntl6	-2.31078	2.98427	7.98e-07	0.00112199
Dgkb	-1.34994	5.8445	1.31e-06	0.00167729
Robo2	-1.37125	5.77795	1.33e-06	0.00167729
Spock3	-1.1737	6.26197	2.3e-06	0.00274529
Erc2	-1.08431	6.96617	2.46e-06	0.00280342
Pcdh9	-1.341	6.08807	3.41e-06	0.00369896
Mctp1	-1.26089	5.10613	3.71e-06	0.00369896
Dpp10	-1.18874	5.63132	3.72e-06	0.00369896
March1	-1.2844	5.07147	3.89e-06	0.00371506
Npas3	-2.23881	3.38094	4.26e-06	0.00391042
Cdkn1a	1.10344	8.49394	4.5e-06	0.00397839
Htr2c	-1.23661	5.51354	5.95e-06	0.00507727
Nes	1.34133	6.74276	6.32e-06	0.00509782
Gria4	-1.18652	6.46258	6.4e-06	0.00509782
Slc5a3	1.01111	7.25658	6.65e-06	0.00512331
Reln	-1.72641	6.13039	6.93e-06	0.00517204
Akt3	-0.997085	7.67382	8.14e-06	0.0058784
Gucy1a2	-1.17691	6.78228	8.37e-06	0.0058784
Ppfia2	-1.29165	6.00568	9.32e-06	0.00635971
Slc4a4	-1.93995	6.686	1.1e-05	0.00731393
Gphn	-1.2238	5.25384	1.16e-05	0.00751173
Ptprd	-1.15846	6.35353	1.22e-05	0.00767768
Adarb2	-2.31078	2.90359	1.3e-05	0.00798237
Ctnna2	-1.04634	6.47221	1.47e-05	0.0086414
Epha5	-0.982659	7.15867	1.48e-05	0.0086414
Phlda3	1.05102	6.98709	1.65e-05	0.0093584
Gtse1	1.61066	3.73655	1.89e-05	0.0102039
Cacna2d1	-1.01043	7.46816	1.91e-05	0.0102039
Lsamp	-1.9753	3.77608	1.92e-05	0.0102039
Scn9a	1.72138	3.92221	2.23e-05	0.0114506
Large	-1.06295	6.34789	2.28e-05	0.0114506
Lrrc7	-1.39068	4.95645	2.3e-05	0.0114506
Ntsr2	-3.21942	2.4334	2.61e-05	0.0127474
Atp5j2	-2.44212	2.29852	2.96e-05	0.0141408
Mdga2	-1.21448	5.42907	3.06e-05	0.0143304
Brinp3	-2.01338	3.03097	3.27e-05	0.0150153
Serpinb6c	-6.77326	0.760319	3.54e-05	0.0155773
Nlgn1	-1.21414	5.64614	3.54e-05	0.0155773
Fam172a	-1.11925	5.75026	3.59e-05	0.0155773
Ncam2	-1.15725	5.48451	3.76e-05	0.015943
Mbd5	-1.37676	4.87227	3.8e-05	0.015943
Csmd1	-1.61091	3.87951	3.99e-05	0.0164529
Pmaip1	1.05877	5.69468	4.07e-05	0.0164777
C130083M11Rik	1.28042	4.43139	4.14e-05	0.0165037
4930539N22Rik	-3.73708	0.994514	4.32e-05	0.0169241
Gpc6	-1.64214	3.80272	4.59e-05	0.017701
1700010K23Rik	-2.02242	2.55875	4.83e-05	0.0183259
Foxp2	-1.97036	2.67033	5.29e-05	0.0197345
Lingo2	-1.58363	3.90577	5.48e-05	0.0201392
Synpr	-1.05782	6.3911	5.94e-05	0.0215146
Cntn6	-2.24754	2.5491	6.34e-05	0.0226171
Wdr7	-1.09271	6.85597	6.53e-05	0.0229368
Grp	1.12114	5.40168	7.5e-05	0.0259874
Inf2	0.999518	7.14348	7.91e-05	0.0270096
Ccser1	-1.70983	3.43674	8.25e-05	0.0274696
Grm3	-1.36707	4.16304	8.28e-05	0.0274696
Gpc5	-2.68701	2.27912	8.4e-05	0.0274794
Slc38a3	-1.63596	4.81546	8.65e-05	0.0279388
AU040972	-3.55801	0.86928	9.2e-05	0.0293131
Ppap2b	-1.28503	7.04749	0.000109498	0.0344243
Npvf	3.20814	0.80105	0.000124395	0.0385997
Nek1	-1.54401	3.14227	0.000139592	0.0427598
Trp53inp1	0.7903	7.2124	0.000148375	0.044875
Ampd2	0.839365	6.29436	0.000153514	0.0458489
Xkr4	-1.0667	5.4262	0.000163439	0.0478326
Plcb1	-0.941338	6.58108	0.00016416	0.0478326
Gpr158	-0.884888	6.98179	0.000169967	0.048928
Gpd1	1.26523	5.04994	0.00017731	0.0501154
Ctnnd2	-0.97664	6.74369	0.000178287	0.0501154
Evi2a-evi2b	-3.16035	1.02143	0.000189993	0.052785
Gfap	-1.35919	8.82149	0.000199124	0.054686
Gucy2g	1.77162	3.54584	0.000211389	0.0573945
Mir8116	-6.17014	0.0847659	0.000216569	0.0581402
Cdc42bpg	1.35595	3.58779	0.000227071	0.060014
Mug1	-7.08264	1.20234	0.000228572	0.060014
Eci3	-7.0423	1.16138	0.000252443	0.0655611
Myo6	-1.18119	5.61857	0.000281491	0.072319
Sdccag8	-1.32479	3.62489	0.00028777	0.0731455
Cdh13	-1.33967	5.02053	0.000295298	0.0742689
Slc1a3	-1.16454	8.77614	0.000299342	0.0745019
Lpar6	1.57013	2.77821	0.000303046	0.0746463
Gm15319	3.56	0.640924	0.000318151	0.0775671
Pcsk2os2	-2.51763	1.7949	0.000322309	0.0777873
Nrxn1	-0.880936	8.27922	0.000333458	0.0789536
Fgf12	-0.772362	7.60306	0.000333751	0.0789536
4930428E07Rik	-2.37958	2.46135	0.000342582	0.0802482
Clybl	-2.59005	1.26022	0.00036115	0.0837204
Cxadr	-0.96595	7.35038	0.000364413	0.0837204
Apoe	-1.13935	9.14603	0.000373111	0.0849023
Galnt13	-1.06657	4.94589	0.000391907	0.0883381
Bai3	-1.02933	5.15933	0.000401731	0.0897062
Matn4	6.03418	-0.135941	0.000406976	0.0900358
H2-Q5	-2.75011	1.79756	0.000421274	0.0923441
Tasp1	-1.13632	4.16101	0.000447575	0.0963423
Gm1987	6.12591	0.0408341	0.000454911	0.0963423
Ccl21a	6.12591	0.0408596	0.000455384	0.0963423
Ccl19	6.12591	0.0408735	0.000455643	0.0963423
Slc38a2	0.975333	6.60262	0.000464325	0.0973169
Kcnj10	1.0928	7.78577	0.000476714	0.0990447
A230009B12Rik	-5.92596	0.0747252	0.000492153	0.101371
Cds1	0.752258	7.25633	0.000499339	0.101972
Ncor1	-0.880713	6.59688	0.000563667	0.114133
Lacc1	1.64232	2.56665	0.000592833	0.11903
Fgf14	-1.07632	4.64995	0.000604455	0.120352
Srp54b	-1.79021	6.01899	0.000620055	0.122438
Ssbp2	-0.82313	6.53799	0.000664007	0.130042
Ascc3	-1.29529	3.40622	0.000676267	0.131366
Fam107a	-1.36596	6.42366	0.00068623	0.131769
Ntm	-0.976321	5.90542	0.000694395	0.131769
Perp	1.25963	4.19598	0.000694887	0.131769
Cnksr2	-0.887182	6.0453	0.000756281	0.142282
Gmnn	5.83111	-0.316939	0.000774918	0.144649
Prex2	-1.01079	5.63845	0.000828273	0.15341
Lpin1	0.914167	5.21363	0.000836324	0.15371
Fbxl15	1.01669	4.47415	0.00090988	0.165952
Tanc2	-0.765241	7.39016	0.000917912	0.166149
Ralyl	-0.855158	5.81071	0.00093738	0.168397
Fam19a2	-0.867086	5.98849	0.000949979	0.169387
Slc19a2	0.781426	5.87338	0.000965305	0.170845
Aox2	-6.95808	0.506431	0.00104599	0.183763
Col4a1	-1.06348	5.26976	0.00112369	0.193292
Wfikkn2	2.72557	2.38823	0.00112394	0.193292
Cpsf3	-1.1205	3.72897	0.0011245	0.193292
Edil3	-0.758416	6.50271	0.00117347	0.200268
Amelx	-5.7367	-0.185346	0.00118184	0.200268
Nbas	-1.83621	3.03286	0.00119333	0.200791
Aox3	-4.71527	0.779882	0.00120724	0.201302
Gja1	-1.30264	6.92881	0.00121921	0.201302
Exoc4	-0.858438	5.58541	0.00122164	0.201302
Gm21119	3.03292	0.683955	0.00127926	0.209351
Arid4b	-0.799109	5.5267	0.00131074	0.211707
Atrnl1	-0.915994	6.40674	0.0013244	0.211707
Mgat4c	-1.41561	3.13005	0.00132738	0.211707
Ifitm3	1.56354	3.33009	0.00132909	0.211707
Aldh6a1	-1.04704	5.83691	0.00136944	0.215748
Msantd1	-1.97378	1.6512	0.00137252	0.215748
Arc	0.813165	7.02577	0.0014559	0.227037
Grm2	-1.10599	4.34238	0.001468	0.227037
Nsdhl	-1.19347	3.94146	0.00147285	0.227037
Mipol1	5.71775	-0.461529	0.00150851	0.231044
Evi2a	-3.68663	0.105391	0.00152819	0.232566
Ecel1	-1.86408	4.2562	0.00154407	0.233496
Dcaf6	-0.799507	5.29766	0.00159536	0.236134
Dock3	-0.771452	6.85804	0.00159856	0.236134
Trim43a	2.72396	1.08116	0.00159887	0.236134
Fstl5	-1.03305	4.17755	0.00160104	0.236134
4930506M07Rik	-0.859789	5.55635	0.00161983	0.237207
Cntnap5a	-1.80359	2.33956	0.00162817	0.237207
Scn1a	0.822607	7.72699	0.00164448	0.238131
Nfat5	0.692079	7.45256	0.00165596	0.238348
Pclo	-0.808833	8.36837	0.00167785	0.239938
Ndrg2	-0.971473	7.14351	0.00168709	0.239938
Plp1	1.34124	3.05778	0.00170063	0.240432
Nr4a1	0.673728	6.75238	0.00171589	0.241163
Cdh18	-1.19068	3.68145	0.00174369	0.243638
Akr1c14	1.15556	4.10612	0.00175936	0.244397
Csmd3	-1.7509	1.90006	0.00177033	0.2445
Stxbp5l	-0.77856	6.94115	0.00178064	0.24451
Abca8a	2.45402	2.94981	0.00182388	0.248595
Dlgap1	-0.855241	7.34811	0.00183119	0.248595
Lars	-1.03789	4.44857	0.00185409	0.250282
Hk2	-1.5386	3.42148	0.00189181	0.253939
Hace1	-1.15276	4.12792	0.00195454	0.260893
Diap2	-1.14174	4.17854	0.00201923	0.26803
Stau2	-0.811983	5.81271	0.00206311	0.272342
Chrna4	-0.82046	5.37577	0.0021033	0.276121
Fam177a	-1.30176	5.38608	0.00214505	0.278559
1700047I17Rik2	-1.30176	5.38608	0.00214519	0.278559
Ramp3	-1.00508	4.27369	0.00219968	0.283938
Btg2	0.700754	6.20147	0.00221105	0.283938
Btc	2.0454	1.35422	0.00222226	0.283938
Ltb4r1	2.60191	0.272477	0.00224521	0.285345
Fxyd1	-5.51881	-0.485023	0.00227537	0.286525
Grin2b	-1.0154	6.21173	0.00227848	0.286525
Srp54a	-1.54065	6.43586	0.00231564	0.289673
Nol4	-0.774203	6.04478	0.00239061	0.297494
Prss23	1.02115	5.58465	0.00241395	0.298842
1700003M07Rik	1.22987	3.01833	0.00243075	0.29937
Lgals1	1.38131	2.51258	0.00246733	0.301386
Pard3b	-1.90287	2.10659	0.00247234	0.301386
Smoc2	-1.25481	3.19789	0.00255009	0.309286
Nxph1	-0.999377	4.28487	0.00259381	0.312999
Krtcap3	2.344	0.796793	0.00264394	0.315078
Peg10	0.754379	7.24877	0.00265024	0.315078
Lrfn5	-0.97494	5.18145	0.0026506	0.315078
Dym	-1.02346	4.34484	0.00269322	0.31856
Epha6	-1.3547	3.7024	0.00273058	0.321389
Smim3	-1.30796	3.01444	0.00280065	0.327788
Sepp1	-0.810992	6.16791	0.00283427	0.327788
1500015A07Rik	1.53733	2.44256	0.00285668	0.327788
Psrc1	1.01524	4.86212	0.00285786	0.327788
Fzd1	0.715064	5.83967	0.00286009	0.327788
42251	1.36456	3.73476	0.00286727	0.327788
Eml2	-0.966307	5.73461	0.00290135	0.330105
Kcnq5	-0.788001	5.87897	0.00299544	0.339195
Ccng1	0.652782	9.17382	0.00301836	0.340177
Gm10046	-5.7367	-0.351943	0.00303401	0.340336
Tmem79	2.76033	0.417085	0.00313275	0.34977
Wdr35	0.748824	5.28635	0.00315573	0.34993
B3galt1	-0.690275	5.90713	0.00316348	0.34993
Sema5a	-0.776342	6.75636	0.00337477	0.371014
Pcsk2	-0.642629	7.37637	0.00339104	0.371014
Sfxn5	-0.868694	6.43543	0.00347258	0.371014
Trhde	-1.28445	3.50135	0.00347542	0.371014
Rn4.5s	6.29354	0.0434504	0.00347818	0.371014
Lta4h	1.12002	3.51609	0.00349227	0.371014
Magi2	-0.861981	5.74299	0.00350095	0.371014
Huwe1	-0.797373	7.75096	0.00351348	0.371014
Exoc6b	-0.72317	6.02539	0.00351629	0.371014
Itfg1	-0.627937	7.51108	0.00352098	0.371014
Slc4a10	-0.770609	7.10207	0.00352489	0.371014
Vti1a	-0.80156	5.57238	0.00357038	0.374154
Als2cl	-2.97941	0.350311	0.00360272	0.375894
Gabrb1	-1.31177	3.62336	0.00365627	0.379584
Dync2h1	-1.33885	3.42296	0.00366986	0.379584
Jak2	0.693661	5.72198	0.00378543	0.388245
Fbxo4	1.76868	1.76865	0.00378609	0.388245
Ipo11	-0.781806	5.42187	0.00392123	0.400384
Nalcn	-0.764933	6.34646	0.00402208	0.408888
Kdelr3	1.69869	1.7244	0.00403874	0.408888
Gm14164	1.76551	1.54584	0.00407805	0.41073
Aox4	-4.63569	0.640464	0.00409132	0.41073
H2-Q1	-1.59101	3.77415	0.00417399	0.417277
Dpf3	-5.92596	-0.0105654	0.00420508	0.418633
Tfcp2l1	-1.57085	3.52126	0.00430022	0.426329
Slco1a5	2.77091	1.16379	0.00433172	0.426745
Slc39a12	-1.1375	3.78671	0.00434015	0.426745
Tmem176a	-1.2863	2.63132	0.00435971	0.426912
Pkib	1.11468	3.79751	0.00442167	0.431212
Kcnj15	2.51786	0.630953	0.00451063	0.4381
Hapln1	-1.28078	5.98614	0.00456648	0.441728
Dcc	-0.964004	4.92402	0.00464	0.44703
Actn2	-2.17856	0.961128	0.00470119	0.451106
Fgfr1op	0.744762	5.28935	0.00472122	0.451217
Pex3	-0.936831	4.14973	0.00483714	0.459513
Ralgapa1	-0.663308	6.9111	0.00486646	0.459513
H2-Q8	-2.25608	2.05599	0.00488117	0.459513
H2-Q6	-2.25608	2.05599	0.00488496	0.459513
Slco1a6	6.03418	-0.054496	0.00491258	0.460299
Sparcl1	-0.744047	9.36958	0.00496823	0.463197
Cidea	-2.7483	0.1454	0.00498228	0.463197
Itgb3	-2.05839	1.53759	0.00503152	0.464192
Bcap29	-0.904763	4.89102	0.00503673	0.464192
Hspb1	2.951	0.0582479	0.00505127	0.464192
Pibf1	-1.80685	1.80634	0.00512833	0.469468
Tbc1d5	-1.00627	4.33873	0.00517446	0.471883
Lrdd	1.32721	2.86706	0.00521642	0.473901
Tbck	-1.24433	2.56259	0.00528713	0.478505
Saal1	0.960005	3.90014	0.00545252	0.490049
Igf2	-1.73471	4.15267	0.00545569	0.490049
Robo1	-0.905959	4.68866	0.00571339	0.511274
Car11	-0.672886	5.48329	0.00576146	0.512496
Phf14	-1.42866	3.32264	0.00579475	0.512496
Mir3081	2.63457	-0.252904	0.00582785	0.512496
Kcnd2	-0.77564	5.98888	0.00583927	0.512496
Dzip3	-0.611367	6.515	0.00586438	0.512496
Rimklb	-0.802875	6.26523	0.00589847	0.512496
Sprr1a	3.79009	0.0475646	0.0059	0.512496
Slco1a1	5.93622	-0.156721	0.00595346	0.512496
Gm6614	5.93622	-0.156709	0.00595803	0.512496
Evi2b	-2.82952	0.182886	0.00595835	0.512496
Atp6v1b1	5.93622	-0.156696	0.005963	0.512496
Pgm2	-1.02816	4.48065	0.0061243	0.523915
Apln	-1.57192	3.17229	0.00614635	0.523915
Mdh1b	-5.26206	-0.73555	0.00616164	0.523915
Lancl3	0.722695	4.83276	0.00622448	0.527381
Phka1	-1.22024	3.12807	0.00626507	0.527658
Vim	0.919538	8.4705	0.00629164	0.527658
Top1mt	-1.7075	1.98239	0.006294	0.527658
Wdyhv1	1.13468	3.35846	0.0063254	0.528436
Gm13629	1.42368	2.01424	0.00643688	0.535876
Stim2	0.66727	5.9665	0.00650004	0.539255
Slc1a2	-0.689402	10.7041	0.00659039	0.544859
Tnk2	0.570286	6.74951	0.00665335	0.546607
Fndc5	-1.0362	4.22014	0.00665729	0.546607
Ermp1	-0.68157	6.18809	0.00668143	0.54671
Tshz2	-0.701661	5.55962	0.00675574	0.549922
Birc6	-0.850482	6.46591	0.00677844	0.549922
Acp6	1.2811	2.16413	0.00679409	0.549922
Slc16a3	-1.2684	4.477	0.00681275	0.549922
Ckap2	1.15389	3.12631	0.00696706	0.55995
Egr4	0.619194	6.23514	0.00698385	0.55995
Celf2	-0.725167	8.28752	0.00703079	0.560312
Map3k8	3.47365	-0.315125	0.00703527	0.560312
Ifi35	1.90891	1.26921	0.00709728	0.563373
Wdr45	0.804372	5.11843	0.00716482	0.565196
Spats1	-2.90641	0.204189	0.00716756	0.565196
Ccdc129	-1.85438	1.23883	0.00719633	0.565598
Sox11	0.673936	6.41743	0.00723891	0.56708
Pcdh7	-0.599421	7.62558	0.00730116	0.570087
Echs1	-0.719344	4.82854	0.0074296	0.576435
Fam84b	0.714969	5.58441	0.00743072	0.576435
Gjb6	-2.34393	1.50526	0.00746461	0.577191
Slc38a4	-2.63514	1.28927	0.00751195	0.578978
Astn2	-1.25383	2.49444	0.00766237	0.588672
Cd300lb	2.29809	0.433753	0.00780921	0.598031
Dscam	-0.830581	5.51431	0.00784651	0.598967
Parn	-0.964907	3.94892	0.00800442	0.608472
Srebf1	0.850311	5.57407	0.00803985	0.608472
Hrsp12	-0.688089	5.65304	0.00804742	0.608472
Hmces	1.07417	3.35727	0.00815028	0.614305
Gm2a	-0.683343	6.45553	0.00820774	0.615411
Rhcg	1.67843	1.93579	0.00821648	0.615411
Gbe1	-1.29471	3.23249	0.00835995	0.62376
Cntn1	-0.556052	8.69682	0.00838381	0.62376
Sp6	1.71941	1.38771	0.00840802	0.62376
Akr1c18	2.60191	0.210753	0.00843236	0.62376
Grik2	-0.999575	3.97909	0.00848313	0.625579
Bend7	1.24729	2.32207	0.00855969	0.629282
Lcn2	-2.7483	0.239361	0.00865025	0.633989
Cspg5	-0.556988	7.81774	0.00874489	0.638862
Orai2	0.56898	6.50633	0.00877021	0.638862
Ccdc41os1	-0.878959	4.87382	0.00884101	0.642062
Ptx3	-2.23052	0.923563	0.0090499	0.652871
Mrps15	-1.02455	3.17151	0.0090872	0.652871
Gm5591	5.71775	-0.385527	0.00909815	0.652871
Hr	0.87973	5.35894	0.00909916	0.652871
Pgpep1	0.824428	4.76189	0.00915764	0.6551
Kcnma1	-0.801181	5.68152	0.00918772	0.65529
Mt2	-0.981398	4.98111	0.00931065	0.661422
Rgs12	0.639129	5.3837	0.00932906	0.661422
Bcan	-0.84449	4.68994	0.00940517	0.664357
Tubg1	-0.911919	4.13185	0.00942607	0.664357
3110047P20Rik	-0.593496	6.58362	0.00950772	0.668141
Cox6b2	-1.73247	2.09815	0.00956431	0.670147
Thnsl2	-2.25569	0.625268	0.00959924	0.670628
Stk38l	0.704951	5.13522	0.00964777	0.672053
Triobp	-1.29986	4.73752	0.00973048	0.675844
Thrb	-0.661966	5.70002	0.00981805	0.679447
Anks1b	-0.594093	7.33128	0.0098804	0.679447
Elovl2	-1.00093	4.01811	0.00989435	0.679447
Map6d1	-0.778373	4.84082	0.00990597	0.679447
4930517E11Rik	-5.39614	-0.634483	0.00993777	0.679447
Aqp4	-1.26393	6.99234	0.00995297	0.679447
Gm11437	-5.39614	-0.713282	0.0101228	0.689074
Akap12	0.681442	6.85607	0.0103052	0.699493
Slc25a1	-0.796293	5.26735	0.0103702	0.700458
Gm3435	1.79772	2.3788	0.010378	0.700458
4632434I11Rik	1.08368	3.1818	0.010474	0.704944
Porcn	-0.812676	4.89754	0.0109221	0.731275
Fam184b	-1.45189	2.00686	0.0109534	0.731275
Emc2	-0.979247	3.27035	0.010957	0.731275
Oxct1	-0.505644	8.94519	0.0110896	0.736067
Nr4a2	0.707359	5.44683	0.0110905	0.736067
Git1	0.566273	7.77912	0.0111412	0.737387
Lgi2	-0.87648	5.9355	0.011202	0.738235
Aen	0.582201	6.14407	0.0112158	0.738235
Hs3st3a1	-2.37241	0.343138	0.0113281	0.743579
Sbf2	-0.873934	4.74357	0.0113653	0.743976
Park2	-1.62246	1.39505	0.0114088	0.74478
Slc17a6	0.537784	5.87591	0.0117201	0.759729
Tmem97	-0.995133	3.74625	0.0117418	0.759729
Setd7	0.566405	8.53141	0.0117525	0.759729
F8	-1.7222	1.16539	0.0117649	0.759729
Cdh12	-1.18339	2.70957	0.0118071	0.760395
Ptprt	-0.770888	4.87803	0.0118479	0.760971
Idh2	-1.06425	4.66987	0.0120554	0.770433
Boc	0.616587	5.49895	0.012101	0.770433
Gpcpd1	-0.611198	6.71861	0.0121158	0.770433
Pdzd2	-0.664586	6.36877	0.0121242	0.770433
Plekha6	0.585553	6.94071	0.0124129	0.78669
Fam13b	1.20625	4.88763	0.0124601	0.787589
Tal1	-2.0104	0.725349	0.0125147	0.788067
Tkt	-0.594132	6.14129	0.01256	0.788067
Klhdc7a	1.01437	4.15398	0.0125837	0.788067
Znrf1	0.505928	8.63255	0.0126127	0.788067
Erbb4	-2.09341	1.60072	0.0126326	0.788067
Spa17	-2.29552	0.288213	0.0126844	0.78863
Asic1	-0.635591	6.23981	0.01271	0.78863
Parm1	0.602298	5.98583	0.0127722	0.78863
Tex15	0.912308	3.66349	0.0127736	0.78863
Slc9a9	-1.13931	2.76599	0.0128615	0.792009
Srpk3	-3.11219	-0.307887	0.0130727	0.802482
Ache	-0.675946	6.44678	0.0131147	0.802482
Cpq	-1.21164	2.70321	0.0131364	0.802482
3110040N11Rik	-1.47311	2.08173	0.0131659	0.802482
Rsrc1	-0.813737	4.78866	0.0133061	0.808619
Ptgs1	1.99881	1.01145	0.0133519	0.808619
Stc2	-1.41702	2.28915	0.0133681	0.808619
Wtip	1.30899	2.21179	0.0134056	0.808838
Sfmbt1	0.609074	5.54562	0.013535	0.812675
Cenpl	2.02976	0.766918	0.0135776	0.812675
Prrg4	0.981267	3.81553	0.0135779	0.812675
Gria3	-0.635126	7.16339	0.0136052	0.812675
Samd10	-0.840677	4.05106	0.0136507	0.813356
Rac3	-0.693521	4.69653	0.0138761	0.824732
Ccdc28b	-0.723076	4.51614	0.0140226	0.830456
Zfp219	0.612284	5.23212	0.0140419	0.830456
Stag1	-0.801657	4.39337	0.0141039	0.832059
Plekhh3	0.973802	2.86828	0.0141485	0.832634
Pdgfd	-1.40414	1.56573	0.0142751	0.838024
Sla	-0.673861	5.23272	0.0144257	0.843628
Fgfbp1	2.51153	-0.377042	0.0144412	0.843628
Gm15760	1.19802	2.99916	0.0145655	0.848814
Cep76	0.821566	3.60164	0.0148224	0.856029
Sec16b	2.42393	0.146842	0.0148485	0.856029
Cnp	0.923084	5.01953	0.0148864	0.856029
4930545L23Rik	-5.83443	-0.496881	0.0148965	0.856029
E130309F12Rik	-0.928954	3.79806	0.0149252	0.856029
Zmat1	-0.795647	4.25754	0.0149348	0.856029
Cdhr1	-0.777616	4.37991	0.0149604	0.856029
Necab3	-0.802419	4.20581	0.0149759	0.856029
1700001L19Rik	-1.37051	2.03369	0.0151429	0.861301
Gm5136	-1.39772	1.97056	0.0151556	0.861301
Neat1	1.53146	3.48831	0.0152048	0.861301
Gm19557	3.21609	-0.589125	0.0152197	0.861301
D7Ertd715e	-0.718626	4.83184	0.0152484	0.861301
Inpp1	0.727232	5.32119	0.0153521	0.865114
Ntrk2	-0.700576	9.42738	0.0154925	0.870971
Gm20337	3.21609	-0.590853	0.015552	0.872261
Nid2	-1.28968	2.71195	0.0156225	0.872398
Drosha	-0.642712	5.4464	0.0156274	0.872398
Klhl40	-1.6195	1.64178	0.0157035	0.874603
Cpne7	0.475666	6.76372	0.0157539	0.875365
Cacna2d3	-0.874925	4.35624	0.0158421	0.878223
Mmd2	-0.611073	7.10732	0.0159557	0.882474
Srr	-0.62869	7.1315	0.0160605	0.886219
Pacrg	-1.1383	2.10634	0.0163159	0.898238
Zfp521	-0.955133	3.34887	0.0164205	0.901921
Fam110a	1.03914	3.29036	0.0164996	0.904187
Lrrc55	-0.68178	4.80535	0.016656	0.907454
Adamts15	-0.825154	4.09587	0.0167275	0.907454
Mamdc2	-1.76352	1.08185	0.0167296	0.907454
Thsd7a	-0.923795	4.70396	0.016744	0.907454
Mylk	0.832363	4.40601	0.0167491	0.907454
Lims2	2.42393	0.141396	0.0168167	0.907819
Gbp10	-5.11422	-0.655858	0.0168319	0.907819
Tdrd9	1.89377	0.68117	0.0169302	0.90918
Abi1	-0.520795	6.8373	0.0169332	0.90918
Fbln5	-1.04768	3.77606	0.0170222	0.911002
Dusp1	0.625467	4.99023	0.0170434	0.911002
H2-Q4	-1.27467	3.26009	0.0171099	0.911867
Nell1	-0.96481	3.88129	0.0171359	0.911867
Mafa	-1.62684	1.09511	0.0171759	0.911964
Frmpd4	-0.675105	5.97567	0.0173791	0.919561
Shc1	0.975429	3.29247	0.0174512	0.919561
Brpf1	0.629996	4.79044	0.0174796	0.919561
Hnmt	-0.760011	4.81752	0.0174924	0.919561
Dpp3	-0.65952	5.18322	0.0175114	0.919561
Scfd1	-1.61451	2.22906	0.0176948	0.927153
Hdac9	-0.700175	6.92939	0.0178023	0.929504
Mertk	-1.77082	1.32704	0.0178394	0.929504
F8a	0.58047	5.41868	0.0179559	0.929504
Cpne6	-0.588704	5.15735	0.0179696	0.929504
Bhlhe40	0.567959	7.0705	0.0180544	0.929504
Elp4	-0.82287	3.76225	0.0180621	0.929504
Phf11d	5.59471	-0.649813	0.0180989	0.929504
Rqcd1	-0.602414	5.49092	0.0181019	0.929504
Cdk5rap3	-0.904633	3.51885	0.0181213	0.929504
Zc3h12c	0.601892	5.91108	0.0181287	0.929504
Acta2	-1.93554	1.83499	0.0182881	0.935671
Atp1a2	-1.24845	7.23896	0.0184038	0.938623
Acat1	-0.597789	6.14969	0.0184244	0.938623
Fbxo33	0.565716	6.0332	0.0185287	0.941929
Rev3l	-0.635722	6.72673	0.0186659	0.946886
Trpm2	-1.12867	3.01684	0.0187868	0.949539
Kctd11	1.41214	1.87468	0.0188273	0.949539
Id3	-1.03399	5.18662	0.0189082	0.949539
Tph2	-4.9495	-1.09765	0.0189145	0.949539
Slu7	0.5881	5.41588	0.018933	0.949539
Pcdhb14	-0.885574	3.92302	0.0189616	0.949539
Lpo	2.32597	0.0464512	0.0189963	0.949539
Gm15421	-0.765635	5.73821	0.0190994	0.952699
Bcl6	0.676708	5.42689	0.019559	0.973592
Polr2f	-1.05868	3.12215	0.0196773	0.977444
Rims1	-0.758903	5.15687	0.0197501	0.978595
Efr3a	0.483543	7.91069	0.0197824	0.978595
Slitrk2	0.512187	6.70749	0.0200316	0.987825
Kcnh7	-1.13547	3.47866	0.0200517	0.987825
Islr2	-0.517214	7.67675	0.0201431	0.988945
Adk	-0.609951	4.73219	0.0201572	0.988945
Efnb3	-0.620564	7.42819	0.0202542	0.990969
Trim25	1.13841	2.1671	0.0203841	0.990969
Cnot6l	-0.573408	6.60294	0.0203928	0.990969
Ephb3	0.720515	4.44277	0.0203981	0.990969
E130102H24Rik	1.52895	0.936986	0.0204058	0.990969
Hspb6	-1.11385	2.85821	0.0204833	0.992715
Kmt2a	0.482634	7.6993	0.0206072	0.994903
Acvr1c	0.560951	5.15024	0.0206118	0.994903
Myadm	0.457526	8.11348	0.0206967	0.996987
Efcc1	-1.21143	2.0015	0.0207938	0.999652
Mprip	0.457243	8.02161	0.0208874	1
Rbbp6	0.4807	7.22341	0.0209307	1
Selo	0.642984	4.90503	0.0209479	1
Col4a4	2.51153	-0.390065	0.0210124	1
Plekhg2	0.891368	3.77517	0.0210204	1
Zak	0.596917	4.98592	0.0211797	1
Ssr4	0.885737	3.65534	0.0212574	1
Rai14	-0.815487	4.25202	0.0214732	1
Dab2ip	0.457749	7.92968	0.0214949	1
Klhl15	-0.879537	3.15691	0.0221978	1
Reep6	-1.22035	2.12527	0.0223244	1
H19	-1.98423	2.12514	0.0223798	1
Agbl4	-2.29552	0.246181	0.0224549	1
Sdk2	-1.16198	2.17187	0.0224852	1
Atp1b2	-0.688263	8.88745	0.0225877	1
Duxbl1	-2.81952	0.503253	0.0227244	1
Rfx3	-0.679775	6.50116	0.0228441	1
Top2b	-0.596719	6.90534	0.02285	1
Decr1	-1.04154	2.52573	0.0229009	1
Atmin	0.469801	7.2894	0.0229016	1
Ptgs2	0.820275	4.59623	0.0229313	1
Pcolce	-1.82003	0.799711	0.0230722	1
Mir340	-1.90031	1.75173	0.023267	1
Scaper	-0.946691	3.71597	0.0235618	1
Tgm3	1.25266	2.18106	0.0236284	1
Tspan18	-1.2234	3.19584	0.02364	1
Mark1	0.466594	7.36818	0.0237292	1
Mrpl42	-2.0367	0.105276	0.0240114	1
Ankib1	-0.565076	6.12143	0.0240551	1
Als2	0.541911	5.57899	0.0241304	1
Sec14l3	-1.56538	1.4239	0.0241532	1
Urod	0.676342	4.22873	0.024156	1
Fam53c	0.486114	7.28644	0.0242761	1
Ppp1r3c	-0.705947	5.42986	0.0243653	1
Actr8	-0.854711	3.88571	0.0243724	1
Lmbr1	-0.59401	5.62995	0.0244335	1
Kcnk9	0.586447	5.53749	0.0244813	1
Lin28b	-1.18695	2.21673	0.0245155	1
D330023K18Rik	-2.47298	-0.113415	0.0246053	1
Srp54c	-0.45389	7.08057	0.0246559	1
Metrn	-0.647671	4.95775	0.0246701	1
Tmem208	-0.948687	3.81631	0.0246827	1
Qk	-0.675874	7.79915	0.0247496	1
Nrcam	-0.520865	8.25229	0.0249053	1
Btrc	0.504015	6.99223	0.0249621	1
Rassf2	0.903847	4.30646	0.0249717	1
Mypop	0.594529	5.7446	0.0250272	1
Elk3	0.854748	4.01517	0.0250878	1
Mgat5	-0.770888	4.83447	0.0251314	1
Zfpm2	-0.942299	3.08049	0.0251482	1
4933412O06Rik	-2.85544	-0.612579	0.0252232	1
C2cd4c	-0.964907	3.89506	0.025546	1
Dpp6	-0.507163	7.26546	0.0255489	1
Mt3	-0.525084	5.90838	0.0255785	1
Iqck	0.676535	4.71906	0.0256313	1
Mier2	0.837145	4.1241	0.0258846	1
Aldh1a1	1.10802	3.30856	0.0259523	1
Car10	-0.67573	5.30316	0.0260881	1
Rundc3b	-0.48824	6.38364	0.0261763	1
Cort	-1.65576	2.40722	0.0262091	1
Gng8	4.95959	-1.18134	0.0262305	1
Cdc25a	0.904426	2.85302	0.0262367	1
Rimkla	-0.63897	4.65816	0.0266137	1
Glt1d1	-0.888584	3.08073	0.0266587	1
Frmd6	0.653274	5.03878	0.0266604	1
Kctd12b	0.942819	2.57182	0.0267899	1
Tatdn1	-0.925083	2.60059	0.0268729	1
Usp11	-0.536699	6.705	0.0270027	1
Nmt2	0.484484	5.57358	0.027055	1
Ankrd61	2.1075	-0.159921	0.0270797	1
Zbtb42	1.47622	1.18991	0.0271264	1
Vps51	0.569738	5.46465	0.0271612	1
Abcg2	1.70416	1.13695	0.0271717	1
Ube2i	0.547886	6.27495	0.0274898	1
Yars2	0.923208	4.00212	0.0275066	1
Penk	-0.545888	6.63835	0.0275773	1
Cd164l2	-2.36814	-0.176026	0.0277059	1
Gm11127	2.42393	0.103965	0.0277116	1
Kank4	-1.40844	1.23167	0.0278367	1
Ttc38	-1.16198	2.18638	0.0278495	1
Eva1a	-1.12564	3.54479	0.02791	1
Htr2b	-1.28306	1.43893	0.0279912	1
Rogdi	-0.690506	4.98752	0.0280632	1
Gm13247	-4.76351	-1.05816	0.0281474	1
Ube3c	-0.488558	6.65956	0.0283455	1
Calml4	3.47365	-0.400954	0.0284819	1
Plbd2	-0.649729	5.77589	0.0286017	1
Ccdc47	-0.547896	5.88528	0.0286478	1
H2-Bl	2.03873	0.164441	0.0286957	1
Tmem191c	-0.568458	5.23017	0.0287025	1
Tacc2	0.452376	7.04472	0.0287482	1
Cldn10	-1.48396	1.97502	0.0288498	1
Fxyd7	-0.549614	4.98393	0.0289145	1
Htra1	-1.14677	3.66459	0.0289554	1
Kcnk1	0.47227	7.4596	0.0289736	1
Fzd5	1.19687	2.68495	0.0289745	1
Tle4	-0.528115	5.65824	0.0291664	1
Pop5	0.856161	5.16314	0.029268	1
Zfp365	0.430793	8.89067	0.0292794	1
Egr3	0.510041	6.59795	0.0292889	1
Vip	-1.43006	2.49735	0.0293419	1
Crtac1	-0.608303	4.83792	0.0297487	1
Rassf10	3.06772	-0.722254	0.029821	1
N4bp1	0.476237	6.95487	0.0298455	1
Dpyd	-2.12823	0.131592	0.0299016	1
F11r	1.60707	0.641559	0.0299537	1
Zfp958	0.664122	5.10692	0.02999	1
Ntn1	-0.833733	3.25552	0.0300349	1
Rgs5	0.980038	4.23771	0.0301344	1
Ppp1r13l	1.07979	2.16543	0.0302043	1
Trpc4	0.533436	5.61982	0.0302272	1
Kmt2d	0.516342	6.79797	0.030295	1
Pcsk6	-1.30307	1.7997	0.0302972	1
Zfp3	0.775526	3.75316	0.0303093	1
Fblim1	1.64809	1.04143	0.0303959	1
Clk4	0.819458	4.48384	0.0304127	1
Xylt1	-0.774842	4.17695	0.0304225	1
Gmps	-0.660713	4.8898	0.0304235	1
Paqr4	-0.664195	5.53602	0.0304308	1
Phkb	-0.765925	4.3392	0.0305917	1
Ccdc148	-0.83776	3.53329	0.0307698	1
Pds5b	-0.552677	6.57017	0.0309747	1
Fmn2	-0.567431	6.65961	0.0309961	1
Nabp1	-0.817673	3.47835	0.0310792	1
N4bp3	-1.29348	2.03497	0.0312668	1
Serpina3n	-1.06402	5.5233	0.0312995	1
Rassf4	1.00304	3.76316	0.0313709	1
4932438A13Rik	-0.657014	6.66511	0.0313908	1
Rere	0.455044	7.58712	0.0314725	1
Cyp4f14	-2.12602	0.431769	0.0314938	1
Thrsp	-0.748392	4.81403	0.0314943	1
Icam5	-0.570599	7.87883	0.0315305	1
Prune2	-0.726358	6.39886	0.0317971	1
Lrpprc	-0.663739	5.06833	0.0318023	1
Csrp2	1.47622	1.22396	0.0318063	1
Arsg	-1.1587	2.59507	0.0318155	1
Prss35	-0.873198	2.99381	0.0319684	1
Ptprm	-0.958122	2.77618	0.0319831	1
Mir690	-2.0367	0.0960964	0.0320254	1
Cxcl12	-0.63013	4.15933	0.0321072	1
Mtrf1l	1.07524	2.41345	0.0321084	1
Zfp593	-0.722371	4.12011	0.0321309	1
Cadps	-0.463172	8.11716	0.0321716	1
Pml	0.814939	3.92044	0.0322367	1
Aldh7a1	-0.638317	4.74326	0.0322491	1
Stag3	-1.75809	0.801314	0.0322877	1
Crispld2	-1.90665	0.394883	0.0323595	1
Gstm1	-0.702038	6.52046	0.0323908	1
Fut8	-0.631589	5.7542	0.0324007	1
Rgs14	-1.06268	2.26989	0.0324623	1
Nudt17	-2.19231	0.47809	0.0326131	1
Gja4	-2.25509	-0.279764	0.0326651	1
Pcdha4	-0.495605	7.88175	0.0327247	1
Actr6	-0.674955	4.25678	0.0327892	1
Cxcl16	2.32597	0.0180632	0.0328147	1
A330023F24Rik	1.08905	4.28457	0.0328398	1
Nkain4	-1.31934	1.35999	0.033043	1
Dis3l2	-0.863012	3.19838	0.0330451	1
Rps6ka3	-1.10237	3.16321	0.0330728	1
E130218I03Rik	-0.89725	3.12766	0.0331036	1
Fth1	-0.392445	10.0998	0.0331541	1
4930413G21Rik	0.625513	4.63437	0.0333744	1
Pla2g4a	3.06772	-0.665295	0.0335292	1
Selenbp2	3.47365	-0.269893	0.0335542	1
Wrn	-0.919885	2.79714	0.0335634	1
Mak	-2.36814	-0.196548	0.0336305	1
Rrp8	-0.681385	3.94985	0.0336777	1
Tenm2	-0.835329	5.04085	0.0337095	1
H2-Q2	-1.17956	3.86596	0.0338207	1
Phf11b	5.31182	-0.933055	0.0339977	1
Akr1c6	5.31182	-0.933067	0.0340141	1
Akr1c19	5.31182	-0.933078	0.0340303	1
Akr1c12	5.31182	-0.933091	0.0340478	1
Agl	-0.733244	4.54456	0.0340954	1
Slc7a11	-0.617323	5.2343	0.0341424	1
Hexim1	0.552736	6.68724	0.0343127	1
Nme6	1.73501	0.247521	0.0344674	1
Cnrip1	-0.4613	7.17382	0.0345343	1
Ptprz1	-0.844611	7.47327	0.0345436	1
Ism1	-1.21133	1.74232	0.0346724	1
Mir7051	-1.67755	0.510027	0.0346771	1
Nr0b1	4.95959	-1.26771	0.0346942	1
Serpinb6e	-4.9495	-1.00619	0.0348217	1
Mug2	-4.9495	-1.00618	0.0348343	1
Smim8	-0.710195	4.45523	0.0349734	1
Sntg1	-0.946062	2.54222	0.0349901	1
Ppp4r2	0.476208	6.67042	0.0351022	1
Phf21b	0.751405	3.62766	0.0351371	1
Ramp2	-1.82543	0.296266	0.0351935	1
Zswim8	0.451367	6.93643	0.0352161	1
Ercc5	0.602234	4.74184	0.0353079	1
Snx7	0.837609	4.38766	0.0355398	1
Cntn4	-1.09657	2.07065	0.0355978	1
Il17ra	1.01074	2.62696	0.0357121	1
Pld3	-0.464196	7.91312	0.0358903	1
Mt1	-0.76518	5.47743	0.0360546	1
Cacna1a	-0.521674	6.32836	0.0361152	1
Fam155a	-0.530091	6.20149	0.0362267	1
Arrdc4	-0.758338	4.84225	0.0362513	1
Cask	-0.508989	7.25148	0.0364373	1
Galr2	1.39763	1.67129	0.0365794	1
Flcn	0.607445	5.12923	0.0366052	1
Gpr137b	-0.898966	3.23412	0.0366471	1
Trim12a	2.22864	-0.621463	0.0366921	1
Frmd8	0.751083	4.3477	0.0368521	1
Neto2	-0.446469	7.80039	0.0368543	1
Polr1c	0.735446	3.8238	0.036896	1
Btg1	0.581127	5.27792	0.0368982	1
Zfp456	1.31157	1.74431	0.0369095	1
Mfge8	-0.84449	4.64346	0.0369341	1
Nipa1	-0.447004	6.27258	0.0369502	1
Kcnj4	0.46836	7.78925	0.0372256	1
Socs2	-0.625402	4.44503	0.0374721	1
Pou3f1	0.670661	5.38013	0.0376291	1
Ctr9	0.496334	6.22663	0.0377008	1
Med9os	-2.70761	-0.756161	0.0377648	1
Gfm1	-0.593868	4.4143	0.0378008	1
Pcmtd1	0.451122	7.75527	0.0378527	1
Icam1	0.963187	3.45717	0.0378885	1
Bean1	-0.865634	3.11835	0.0379032	1
Ddah1	-0.467639	8.20014	0.0379249	1
Clk3	0.605591	5.09099	0.0380088	1
Cnot11	0.53075	5.69308	0.038063	1
Mas1	0.562628	4.78018	0.0381734	1
Gm20319	-2.85544	-0.655249	0.0382588	1
Camk4	-0.430926	8.71899	0.0383328	1
Lcorl	-0.637933	4.82971	0.0384858	1
F5	2.08817	1.40564	0.038584	1
Fbxo34	0.515507	6.66854	0.0385908	1
D10Wsu102e	0.522627	6.18197	0.0385971	1
Pcdha3	-0.478859	7.8677	0.0386134	1
Cst3	-0.521551	8.93312	0.0387735	1
Cpt1c	0.525442	5.71819	0.0387779	1
Plxnc1	-0.693633	6.63035	0.0388247	1
Dis3	-1.00401	2.8472	0.038887	1
Mbd6	0.760038	4.24877	0.0390859	1
Ints8	-0.639319	4.47932	0.0392607	1
Fbxo28	0.463343	7.04235	0.0394321	1
Cxcl14	-0.511222	6.19444	0.0394775	1
Pik3ca	0.435849	7.33286	0.0395321	1
Nsun3	-1.17709	2.11661	0.039537	1
Fbln1	-1.60166	0.921596	0.0395428	1
Ptprn2	-0.493038	7.62051	0.0396905	1
Nt5c1a	3.06772	-0.715059	0.0398176	1
Ttll9	2.22864	-0.610638	0.0398351	1
Sspn	-0.701924	4.29653	0.039839	1
LOC100503496	-1.24802	2.92372	0.040059	1
Parl	1.19037	1.60891	0.0400952	1
Kifap3	-0.425752	8.38688	0.0401571	1
Hadh	-0.715493	4.3648	0.0401748	1
Jazf1	-0.506738	6.54865	0.0402151	1
Pdlim7	0.878099	4.24256	0.0403557	1
Tln2	-0.535055	5.96287	0.0404069	1
Gtf2ird1	0.647494	4.32484	0.040525	1
Atp5s	-0.654685	4.09786	0.0405671	1
Med13l	0.449274	6.90035	0.0406331	1
Pcdha6	-0.476559	7.86052	0.0406948	1
Osmr	-1.0202	3.02479	0.040698	1
Mtg1	-0.741354	4.01483	0.0408414	1
Tmpo	0.506773	6.13172	0.0408809	1
L3hypdh	0.899785	2.917	0.0409855	1
Traf3	0.478801	8.56681	0.0410172	1
Tceal7	1.40558	1.25654	0.0410496	1
Gng4	-0.514572	7.55129	0.0410537	1
Gse1	0.465331	6.60325	0.0410598	1
Synm	0.455158	6.61158	0.0411714	1
Cep63	0.846961	3.04395	0.0412168	1
Ppp2r2d	0.590321	6.30724	0.0412517	1
Snd1	-0.575924	4.8315	0.0412566	1
Pcdha11	-0.474115	7.83756	0.0413002	1
Klhl34	-0.84522	3.87939	0.0413294	1
Etnppl	-1.88632	0.776133	0.0414029	1
Phactr1	-0.467297	7.81938	0.0414782	1
Aard	-1.29077	1.49114	0.0415287	1
Nptx2	0.542205	7.68089	0.0418267	1
Gpr37	0.621052	4.81774	0.0420023	1
Fbxo32	0.857491	2.48419	0.0420591	1
Gck	-1.67755	0.475006	0.0422274	1
Dyrk3	0.629467	5.11754	0.0422335	1
Taf3	0.568038	4.86622	0.0425306	1
Ms4a4d	2.68329	0.35902	0.0427593	1
Erich1	0.877242	2.82314	0.0428833	1
Itgav	0.413372	7.26829	0.0429267	1
Ubr1	-0.553916	5.87383	0.0429796	1
Ntsr1	-0.749153	4.939	0.0429813	1
Tmem178b	-0.508603	6.78259	0.0430275	1
Psd3	-0.628667	9.46521	0.0430586	1
Rex2	-4.54994	-1.39818	0.0431974	1
Npff	-4.54994	-1.39815	0.0432097	1
Zfp385a	0.51575	5.71142	0.0432463	1
9230114K14Rik	0.837214	3.67728	0.0432817	1
Zfp467	0.785958	3.51478	0.0433586	1
Pcdha10	-0.470582	7.8363	0.0434085	1
A330048O09Rik	4.7449	-1.47837	0.0435413	1
Gprc5b	0.488884	7.73889	0.0435915	1
Macrod2	-0.727163	3.67965	0.0437631	1
Tm2d3	-0.745938	4.00894	0.0437805	1
Plaa	-0.497163	6.18543	0.0439305	1
Card9	-4.54994	-1.51391	0.0439547	1
Ift172	0.594485	4.31849	0.0439707	1
Mir6357	4.7449	-1.47163	0.0441596	1
Pcdha5	-0.47111	7.85603	0.044222	1
Slc4a2	1.01841	4.4671	0.0442253	1
Jun	0.45605	7.00098	0.0443038	1
Pcdha7	-0.47168	7.85071	0.0443072	1
Zfp389	2.90233	-0.855175	0.0443292	1
Stk39	-0.520073	5.53497	0.0445325	1
Irs2	0.436737	6.74529	0.0445909	1
Fhl3	4.7449	-1.46498	0.0447641	1
Mkln1os	-1.28285	1.85456	0.0447869	1
Pde1a	-0.489408	7.04096	0.0450435	1
Rims2	-0.560772	5.60878	0.0450725	1
Adora2a	-0.735413	3.64651	0.0451552	1
Tert	2.1075	-0.148534	0.0452952	1
E130215H24Rik	-2.13241	-0.37202	0.0453598	1
Cryl1	-1.434	1.67941	0.045552	1
Ddx10	-0.664233	4.16273	0.045584	1
Accs	-2.70761	-0.710455	0.0456237	1
Myh6	-2.90641	0.0462593	0.045715	1
Cul7	-0.55963	5.09095	0.045728	1
Pcdha2	-0.466587	7.85572	0.0457816	1
Tbx21	-2.25509	-0.291506	0.0460012	1
Aifm3	-1.42523	0.585814	0.0460761	1
Gpr55	-1.83414	-0.0694924	0.0461736	1
Itpr2	-1.47311	1.99663	0.0462339	1
Mrpl11	-0.608114	4.43335	0.0462538	1
Kcnk6	1.98445	-0.270471	0.0462881	1
Rasl11a	0.712973	3.79736	0.0462934	1
Gpr4	1.57597	0.40709	0.046319	1
Fbxw9	0.621573	5.30305	0.0463357	1
Tmem255a	0.715123	4.10814	0.0464787	1
Ei24	0.438299	7.50803	0.0465412	1
Unc5d	-0.46282	5.96911	0.0466318	1
Spc24	-4.54994	-1.46974	0.046652	1
Nav3	-0.687772	5.33269	0.0466709	1
Hgf	-1.93897	0.0085494	0.0467681	1
Mgll	-0.448261	6.61987	0.0469529	1
Entpd4	-0.455193	7.51483	0.0469722	1
Txlna	0.503222	5.81907	0.0469998	1
S100a6	1.32114	2.99104	0.0471113	1
Creg2	0.38915	7.51856	0.0471329	1
Pcdha1	-0.462733	7.83887	0.0471435	1
Caln1	-0.741468	4.9383	0.0472796	1
Tekt5	1.18959	1.5197	0.0473593	1
Strip2	-0.553243	4.92313	0.0474427	1
Wasf1	-0.458179	7.31451	0.0475128	1
Satb1	-0.533218	6.44885	0.0476124	1
Pcdha9	-0.46251	7.85371	0.0476548	1
Mir7054	-4.76351	-1.35155	0.047656	1
Kmt2e	-0.524127	6.58506	0.0476648	1
AW554918	-0.689875	4.28747	0.0477626	1
Emp1	-0.928122	3.20751	0.0477783	1
Fgf11	-1.1383	2.00899	0.0477802	1
2310040G24Rik	1.48424	0.330864	0.047922	1
2210408I21Rik	-0.908678	2.91982	0.0481329	1
Farsa	0.544241	4.96923	0.0481514	1
Pcdha12	-0.463983	7.84889	0.0483249	1
Lpar2	1.23565	1.4801	0.0484247	1
Mrm1	-0.629396	4.05833	0.0485318	1
Nup155	-0.704665	3.62939	0.0486118	1
2410018L13Rik	-2.13241	-0.34701	0.0486409	1
Mccc2	-0.917684	2.61676	0.0486729	1
Cyp2j9	-1.27451	2.37931	0.0486806	1
Pcdha8	-0.463661	7.82252	0.0486841	1
Cpeb1	0.647904	4.5442	0.0487207	1
Cbln4	0.438578	6.41966	0.0488184	1
4833422C13Rik	-0.594963	5.18524	0.0488237	1
Sh3bgrl2	0.508614	6.65405	0.0489188	1
Fads2	-0.555103	5.51345	0.0490176	1
Il15	4.7449	-1.46559	0.049158	1
Sec14l2	-0.948604	3.24672	0.0492406	1
Gm19461	1.91299	0.411561	0.0493461	1
Sorcs3	-0.672204	4.75975	0.0493931	1
4933417A18Rik	-4.76351	-1.20444	0.0494234	1
Gm13057	-2.4524	1.12176	0.0494903	1
Gm13040	-2.4524	1.12173	0.0495147	1
Icosl	-2.85544	-0.661235	0.0495711	1
Runx2	0.814869	2.81135	0.0495934	1
Ssbp3	0.50058	6.98028	0.0498357	1
Egr1	0.397085	8.02196	0.0498929	1
Lrrc42	0.605717	4.7105	0.0499097	1
2310035C23Rik	-0.48135	5.9523	0.0499635	1
Akap7	-0.465322	5.49468	0.0499785	1
Tmem120b	0.943352	2.31066	0.049996	1
Stxbp3b	-1.65766	0.931295	0.0500925	1
Plek2	2.42393	0.197529	0.0506699	1
Ank1	0.528047	5.03789	0.0507112	1
Pold4	-0.705561	3.9299	0.0507154	1
Slc25a18	1.07417	3.39497	0.0510384	1
Snrnp48	1.0461	2.75689	0.0510488	1
C1ql1	-1.22387	1.68423	0.051281	1
Kit	-0.675625	5.5944	0.0517451	1
C130030K03Rik	-1.26108	1.57434	0.0517772	1
Lca5	0.746046	3.66933	0.0518565	1
Adamts12	-1.48269	0.937704	0.0519767	1
Cntrob	0.799697	3.39032	0.0521308	1
Nfia	-0.562714	5.2386	0.0521659	1
Lemd1	-2.2143	0.199938	0.0522406	1
1700007K13Rik	0.984902	2.75507	0.0523297	1
Paxip1	0.616106	5.13685	0.0524605	1
9330159F19Rik	0.454443	6.96916	0.0525249	1
Zfp335	0.611668	4.73302	0.0525572	1
Ephx2	-1.35303	0.761304	0.0525606	1
Zbtb20	-1.20408	2.2534	0.0527411	1
B3gnt7	-2.0367	0.0170975	0.0530036	1
Parvb	-1.33482	2.43625	0.0530301	1
Tmeff2	-0.614528	4.77093	0.0530961	1
2500004C02Rik	-1.02889	2.35453	0.0531409	1
Ero1l	-0.621395	6.22777	0.0531818	1
Nutf2	-0.511468	4.75646	0.0532272	1
Ankrd27	-0.671471	3.83258	0.0533004	1
Rgs20	-0.655455	4.49934	0.053388	1
Ddo	-0.911426	3.10516	0.0534816	1
Esyt1	2.37701	-0.42407	0.0535175	1
Plcxd3	-0.620946	3.69706	0.053596	1
1700009P17Rik	-1.83414	-0.0535338	0.0537821	1
Ppapdc2	0.430314	7.17788	0.0538381	1
Shisa6	-0.549668	6.0736	0.0538599	1
Spin2c	0.933919	2.24256	0.0539053	1
Ldb1	0.417286	6.23883	0.0541403	1
4930402H24Rik	-0.66801	4.60121	0.0542815	1
E130307A14Rik	-0.751718	3.87496	0.0543611	1
Slc16a6	-1.12012	3.92291	0.054375	1
Mcm8	-1.28285	1.86222	0.054446	1
Pi4k2b	-1.14642	1.56425	0.054539	1
Fam212b	0.488154	7.26773	0.0546022	1
Rgcc	-1.13388	2.44181	0.0547511	1
Ftl1	-0.393847	6.37181	0.0548601	1
Gpr161	0.838534	2.36448	0.0549084	1
Cyp2s1	-1.29077	1.59057	0.0550697	1
Agfg2	-0.602844	5.13603	0.0551354	1
Smc6	0.49792	5.16872	0.0551715	1
Klhl4	0.854272	2.8792	0.0552721	1
Trmt61a	-0.611956	3.9138	0.0553563	1
Gipr	-0.793472	2.8793	0.0555181	1
Dcun1d5	-0.569494	4.7569	0.0557294	1
Thsd1	1.39908	0.854852	0.0557811	1
Cadm4	-0.394363	7.98439	0.0558234	1
Vrk3	1.01761	2.34368	0.0559086	1
Col1a2	-1.21173	3.39153	0.0559794	1
Scn4b	-0.583821	4.26144	0.0561048	1
Prpf40a	-0.739892	4.78636	0.056115	1
Hdac8	-1.09135	1.77633	0.0564294	1
Nadk2	-0.638943	5.06606	0.056515	1
Nt5dc2	-1.41129	1.14431	0.0566106	1
Col3a1	-0.966814	4.25458	0.056692	1
Gas8	0.715491	3.30578	0.0567299	1
Slc41a2	-0.614642	5.95003	0.0567462	1
Mast4	0.478003	5.42313	0.0568447	1
Fip1l1	-0.561491	5.45043	0.0568527	1
Samm50	-0.623504	4.20468	0.0569193	1
Aldh1b1	-0.614366	4.39822	0.0569224	1
Igfbp5	-0.535405	8.45358	0.056934	1
Glis2	0.635497	4.45343	0.0573593	1
Prr24	0.534602	5.40514	0.0575923	1
LOC100862268	-1.56771	0.610788	0.0576367	1
Pqbp1	0.493285	5.72607	0.0576792	1
Chfr	-0.573852	4.66744	0.0578224	1
Ebag9	-0.56824	4.18508	0.057832	1
Polm	0.944137	2.01323	0.0580152	1
Ipo4	0.496807	5.73831	0.0582774	1
Pkd2l2	1.02332	4.24483	0.0583793	1
Bend6	-0.42544	7.05862	0.0584834	1
Acaa1b	4.7449	-1.44921	0.058504	1
Tial1	0.56953	7.41012	0.0585733	1
Usp13	-0.656726	5.01167	0.0588238	1
Lsp1	-1.51944	0.381185	0.058847	1
Hs3st5	-0.715059	3.51971	0.0589555	1
Unc5c	-0.54234	5.32815	0.0589596	1
Tdrd1	-1.83414	-0.0581626	0.0589825	1
Chsy3	-0.640181	3.93218	0.0590208	1
Nicn1	-0.453113	6.81422	0.0590443	1
Arhgef3	0.477656	6.79139	0.059052	1
Il1rapl1	-1.15088	1.31162	0.0592816	1
Gpank1	0.700266	3.75342	0.0592934	1
2300009A05Rik	0.981836	2.87541	0.0592958	1
Kcnip1	-0.585196	4.63293	0.0593002	1
5930403L14Rik	-0.960667	5.75649	0.0593059	1
Vamp1	0.365488	7.37213	0.0593384	1
Ccl2	2.90233	-0.878078	0.059365	1
Gria1	-0.412338	8.61183	0.0596208	1
Sirt3	-0.569303	4.84223	0.0597558	1
Rxrg	0.816965	3.22018	0.0598213	1
Spr	0.571353	5.01064	0.059882	1
Trpv2	-1.11137	2.24479	0.0598879	1
Ubtd2	0.441783	7.06099	0.0599577	1
Sumo2	-2.70761	-0.765571	0.060022	1
Cav1	-0.803129	5.13061	0.0601093	1
Gm16796	1.44192	1.0491	0.0603734	1
Mto1	0.624526	3.66814	0.0604488	1
Rapgef6	0.556717	5.20091	0.0604499	1
Gp1ba	-1.634	0.64795	0.0605135	1
Glis3	-1.12509	1.83166	0.0606239	1
Gm11149	-0.681393	4.09571	0.0607691	1
Appl2	-0.759065	4.69841	0.0607965	1
Pdxp	-0.41454	8.27662	0.0608589	1
Ddx26b	0.762462	3.91826	0.0611582	1
Rab32	1.24049	1.2629	0.0611908	1
Arhgap15	-2.54288	-0.91233	0.0612143	1
Sln	-2.25509	-0.275357	0.0615346	1
Gpm6b	-0.382755	10.2453	0.061589	1
B3gnt3	-4.54994	-1.48091	0.0616145	1
E030019B06Rik	-4.54994	-1.4809	0.0616348	1
Acss3	-4.54994	-1.4809	0.0616363	1
4833418N02Rik	1.23191	1.68761	0.0618823	1
Prorsd1	0.931322	1.72212	0.0619062	1
4930592A05Rik	-1.73937	0.195177	0.0621432	1
Map4k4	0.405585	7.39314	0.0621511	1
AI314180	-0.518646	5.57603	0.0622624	1
Plcb2	-2.70761	-0.810757	0.0622721	1
Gm13157	-0.877194	2.59529	0.0623091	1
Fbxl17	-0.454751	6.71378	0.0623698	1
Rhobtb1	-1.16312	1.64271	0.0623883	1
Dlg2	-0.453413	8.52308	0.0625377	1
Nnat	-0.464025	8.8129	0.0625788	1
Lats2	0.561413	5.47787	0.0626186	1
Pcdhac1	-0.439808	7.85039	0.0626424	1
Qdpr	-0.445141	5.79142	0.0627586	1
Adam22	-0.459719	8.07373	0.0628257	1
Cav2	-0.555649	6.64976	0.0629735	1
Tmem35	0.42619	8.87419	0.0630243	1
Plch1	0.852691	3.45628	0.0631678	1
Cog6	0.482691	4.88083	0.063208	1
Lasp1	0.402148	7.98954	0.063489	1
Vgll2	-4.9495	-1.29127	0.0635157	1
Serpinb9c	-4.9495	-1.29133	0.0635309	1
Cyp2j5	-4.9495	-1.2914	0.0635508	1
BC080695	-4.9495	-1.29142	0.0635544	1
Stat3	0.491409	6.69745	0.0635906	1
Tmsb15b2	1.34274	1.38467	0.0638335	1
Olfml3	1.25703	2.08535	0.064001	1
Atp11c	0.594372	4.11888	0.0640153	1
Rmdn3	0.399716	5.90169	0.0640316	1
Slco4c1	2.1075	-0.124171	0.0640638	1
Crebbp	0.439931	5.32747	0.0641784	1
Cdk2	1.57597	0.390096	0.0643943	1
Ephb6	-0.532044	5.02318	0.0644236	1
Fnip1	0.433498	6.8414	0.0644347	1
Cd36	2.37701	-0.471265	0.0645431	1
Pou3f4	0.890399	2.63517	0.06459	1
D830031N03Rik	0.785721	3.35572	0.0647092	1
Celf1	0.384171	8.78169	0.0647244	1
Zfp786	0.664121	3.40118	0.0648012	1
Mkl1	0.468948	5.66674	0.0648535	1
Hs6st3	-0.653943	3.62517	0.0649553	1
Dhps	-0.489691	4.9905	0.0651654	1
Dgka	1.44865	0.523638	0.0653227	1
Fgf10	-0.837419	3.15687	0.0654679	1
Pnn	0.431495	5.99631	0.0654889	1
Med30	-0.56014	3.8006	0.065568	1
Chrnb3	-1.30307	1.71452	0.0657619	1
Rgag1	-0.841925	2.95017	0.0657746	1
Nme1	-0.424662	6.44105	0.0657921	1
Sema5b	-0.696975	3.40099	0.0658326	1
Gpc4	0.395237	6.16356	0.0658438	1
Tbc1d9	0.379961	7.98423	0.0659261	1
Snrnp40	-0.708697	3.15312	0.0662258	1
E2f7	2.71549	-1.02071	0.0662858	1
Smarcad1	-0.526352	4.71456	0.0663197	1
Fads3	-0.557238	4.71015	0.0663323	1
Wnt10b	-2.13241	-0.423572	0.066388	1
Rab9b	-0.528964	6.22478	0.0664327	1
Cxxc1	0.638721	4.58749	0.0664416	1
Adra1b	-0.699699	3.69528	0.0664547	1
Fads1	-0.495562	7.54697	0.0665163	1
Adck5	1.22284	2.25737	0.0666112	1
5730559C18Rik	2.22864	-0.590495	0.0666856	1
Cd4	1.63705	0.167868	0.0666882	1
1700010I14Rik	2.37701	-0.464917	0.066754	1
Arl15	-0.438161	6.26553	0.06706	1
Vegfb	-0.638353	4.20444	0.0672908	1
Itpripl1	1.2379	1.39194	0.067299	1
Mastl	1.07979	2.18807	0.0673073	1
2310002F09Rik	2.90233	-0.859173	0.0673748	1
Lrrc40	-0.561114	5.36715	0.0674201	1
Cept1	-0.488691	5.25106	0.0675198	1
Lmo7	0.371521	6.86812	0.0676794	1
St3gal1	-0.465275	5.76152	0.067963	1
Fgfr3	-1.02224	4.74917	0.0682212	1
Nutf2-ps1	-0.629529	3.32688	0.0683027	1
Gmip	1.07524	2.43221	0.0683585	1
Nell2	-0.49179	7.71837	0.068386	1
Col18a1	-0.660994	4.74066	0.0684799	1
Ngdn	-0.792994	2.70112	0.0688103	1
Vash2	-0.686175	3.40689	0.0688289	1
1500009C09Rik	-0.528551	5.89591	0.0689288	1
Fam198b	0.750525	4.38086	0.0689354	1
Gm16325	-2.54288	-0.896215	0.068941	1
Sned1	2.1075	-0.16493	0.0690545	1
Pnoc	-1.04351	4.46622	0.0690883	1
Trim17	0.988454	2.61587	0.0690979	1
Tmem144	1.07938	2.52494	0.0692048	1
Gdpd1	-0.422454	5.94183	0.069318	1
Fbn1	-0.86932	2.3054	0.0694405	1
Lhfpl3	-0.582613	5.46061	0.0694735	1
Prss48	4.7449	-1.50784	0.0694871	1
Ivd	-0.666935	4.79701	0.0695045	1
Phf11a	4.7449	-1.50785	0.0695086	1
Dgkz	0.415894	8.2729	0.0696125	1
Trib1	0.464715	5.8138	0.0697317	1
Ppp1cc	0.656767	4.57155	0.0698994	1
Asb3	-0.751176	3.50379	0.0699451	1
Fto	-0.378602	7.75625	0.0702486	1
Gm14322	2.03873	0.162412	0.0703071	1
Gldc	-0.678641	4.12595	0.0704315	1
Stac2	-0.953185	4.92092	0.0706261	1
AA388235	0.942278	2.86007	0.0706771	1
Spdya	-0.81478	2.51194	0.0706965	1
Rasgrf1	-0.485094	7.10963	0.0707992	1
2010111I01Rik	0.832523	3.24553	0.0713661	1
Fam213b	-0.869866	3.75385	0.0713947	1
Brf1	-0.6888	4.08426	0.071445	1
Lin52	-0.533229	4.61424	0.0714507	1
Akap6	-0.419163	8.62003	0.0714988	1
Rspo2	-0.827394	2.86724	0.0717991	1
Lgals3bp	0.68717	3.99699	0.0718427	1
Tmx1	0.442731	7.24374	0.0719323	1
Olig1	0.644289	6.35415	0.0719355	1
Haus1	-1.35303	0.682372	0.0719514	1
Ulk2	-0.428977	6.9143	0.0720321	1
Bag5	0.401669	6.23689	0.0720349	1
Vit	1.18356	0.926147	0.0720944	1
Fam213a	-0.530341	5.37074	0.0721287	1
Vwa7	-1.82543	0.238236	0.0721828	1
Snord116l2	-4.54994	-1.43367	0.072251	1
Snord116l1	-4.54994	-1.43365	0.0722719	1
Snord116	-4.54994	-1.43363	0.0723038	1
P4ha2	-0.99301	2.49898	0.0723171	1
Scand1	0.467166	5.54106	0.072393	1
Rhoc	0.709554	3.7069	0.0725306	1
Myt1l	-0.37274	7.8513	0.0726018	1
Elovl1	-1.06339	1.96462	0.0727414	1
Higd1a	-0.391233	6.82853	0.0728328	1
Dcp1b	0.730184	2.71506	0.0728845	1
Asb11	1.75814	1.26942	0.0728886	1
Iqcb1	-0.714987	3.60731	0.0729218	1
Lypd6	-0.762823	4.28183	0.0729645	1
Tm4sf1	1.53004	0.642889	0.0730339	1
Ndufb4	1.08169	1.26833	0.0733275	1
4930545H06Rik	4.7449	-1.42129	0.0734354	1
Ppp2r3a	-0.582697	5.18423	0.0735126	1
Galns	-0.948269	2.30622	0.0737242	1
Prdm16	-0.794348	3.22514	0.0738393	1
Mdm2	0.473965	6.24071	0.0738482	1
Stard10	0.553089	4.22975	0.0741369	1
Cdh6	-0.812396	2.70854	0.074155	1
Rad54l2	-0.527845	5.28619	0.0741754	1
Pir	2.22864	-0.562818	0.0742362	1
Sertad2	0.462706	5.66018	0.0744686	1
Fam136a	-0.498375	5.17597	0.0745715	1
Tmem74b	-1.03018	2.06934	0.0746558	1
Trim7	0.761188	2.65237	0.0746616	1
Fermt2	-0.4595	5.99796	0.0746746	1
Glo1	0.4308	5.84764	0.0747434	1
Mx1	-2.54288	-0.855904	0.0747995	1
Foxl2	1.70157	-0.487663	0.0748537	1
Ddx31	1.15595	1.87956	0.0751339	1
Cars	0.540795	4.58001	0.0752321	1
Gm14204	0.758316	3.66977	0.0753467	1
Prss12	-0.743031	3.29226	0.0754142	1
Rab11fip4	0.364562	7.2922	0.0754291	1
Slc25a33	-0.470773	4.92421	0.0755049	1
Ylpm1	-0.506366	6.69711	0.0755831	1
Tep1	-1.34834	0.495533	0.0756333	1
Zc3h12b	-0.65532	3.42106	0.0759035	1
Etfb	-0.752082	3.16028	0.0759566	1
Zmat3	0.350407	8.85856	0.0761656	1
Gm5069	-1.83414	-0.0910004	0.0763045	1
Nipal4	1.7223	-0.0796631	0.0763534	1
3110056K07Rik	-1.0877	1.74788	0.0764224	1
Cdt1	1.19107	1.75487	0.0765509	1
Chn1	0.438154	9.42198	0.0765547	1
Apcdd1	-0.654643	3.86302	0.0765601	1
Pik3r2	0.356155	6.9407	0.0766546	1
Gsg1l	-0.384022	5.94804	0.0767576	1
Bcl2l1	0.377973	7.18171	0.0770229	1
Gatm	-0.921754	3.24757	0.0771072	1
Trp53i11	-0.575824	6.47224	0.0771466	1
Senp6	0.460099	6.23208	0.0772136	1
Met	-0.668638	5.45552	0.0772349	1
Fkbpl	0.684499	3.69335	0.077309	1
Kirrel3	-0.486357	5.45997	0.0775097	1
Crot	-0.660962	5.04044	0.0775188	1
BC023829	0.449712	5.58805	0.0776281	1
Kcnc2	-0.541298	5.05191	0.0776417	1
Fcrls	-4.54994	-1.51958	0.0779339	1
Ahcyl1	-0.494189	8.35237	0.0782607	1
Ppp1r16b	0.393067	6.7709	0.078271	1
Ydjc	-0.47643	4.8607	0.0783252	1
Fam47e	4.49259	-1.74028	0.0784523	1
Asic2	-0.532893	5.89145	0.0784623	1
Msra	-0.615288	3.38523	0.0784977	1
A230072C01Rik	-0.741256	2.86059	0.0785143	1
Oard1	-0.721562	2.84083	0.0786726	1
Sytl1	4.49259	-1.73721	0.0787724	1
Mir8091	4.49259	-1.73719	0.0787867	1
Olr1	4.49259	-1.73719	0.0787911	1
Hbq1a	4.49259	-1.73718	0.0788002	1
Esrra	0.464283	5.41354	0.0789376	1
Flt3	-4.29917	-1.76893	0.0789631	1
Isoc2a	-1.03771	2.24767	0.0789917	1
Sema4g	-0.533353	4.87594	0.0790645	1
Pou3f3	0.402422	7.11934	0.0791815	1
Vps36	0.682435	3.05621	0.0792574	1
Cxcl5	4.49259	-1.73035	0.079283	1
Bax	0.565788	5.08735	0.0792867	1
Cacna1h	0.411466	5.98984	0.0793919	1
Dzank1	-0.426935	7.76614	0.0794792	1
Sox6	-0.571119	4.74019	0.0798732	1
Pamr1	0.967539	4.10112	0.0800095	1
Tubb3	-0.307497	8.74672	0.0800889	1
Tnfaip8l2	-4.29917	-1.76204	0.0801657	1
Dpp4	-4.29917	-1.76204	0.0801749	1
Tcta	-0.457555	5.17236	0.0801825	1
Pfkl	-0.474817	6.24873	0.0802	1
Haus3	0.626437	3.29214	0.0807776	1
Herc2	-0.558896	7.03983	0.0808161	1
Atm	-0.615896	4.55766	0.0808976	1
Slc35f1	-0.36551	7.31954	0.0809095	1
Hspa1b	0.757582	2.99679	0.0809861	1
Pced1b	-0.909721	1.66558	0.0810488	1
Mdga1	0.364865	6.10629	0.0811471	1
Aco2	-0.423462	6.07062	0.0811779	1
Rnf128	0.413722	5.4657	0.0812785	1
Scrn3	-0.482213	5.43314	0.0814369	1
Cdcp1	4.49259	-1.73046	0.081455	1
Aldh5a1	-0.542845	6.61866	0.0817262	1
Nt5m	-0.577274	4.40891	0.0821787	1
Sprn	-0.393833	7.7423	0.0821883	1
Fhad1	4.49259	-1.72275	0.0823259	1
Ubl7	0.484877	4.60771	0.082495	1
H2afj	0.644659	5.05979	0.0827544	1
B3gntl1	-1.14042	1.83486	0.0827786	1
Ppp1r37	0.368752	7.14338	0.0827854	1
Usp9x	-0.466031	7.552	0.0827948	1
Zdhhc14	0.52313	4.858	0.0829014	1
Ncor2	0.371011	7.28977	0.0830109	1
Ppdpf	-0.607441	4.64331	0.0830917	1
Clcn2	0.55901	4.51213	0.0831307	1
Susd1	-1.14306	1.68947	0.0831565	1
Kcnh5	0.824241	3.56468	0.0832223	1
Nup37	-1.34184	0.315046	0.0832448	1
Vstm5	-0.813269	2.63564	0.083322	1
Zfp874a	0.455216	4.75563	0.0833852	1
Lpar4	0.841607	2.30143	0.0833873	1
Sesn2	0.404027	5.98184	0.0835411	1
Zcchc3	-0.713904	3.74134	0.0835478	1
Pacs1	-0.469283	6.26512	0.0836288	1
Manbal	-0.418968	5.77919	0.0836354	1
9330102E08Rik	-0.694559	4.23347	0.0836491	1
Rbm41	0.584165	4.09575	0.0836815	1
Prim1	1.63705	0.217552	0.0837662	1
Tpd52l1	0.746567	2.51626	0.0837793	1
Grm1	-0.5796	5.0321	0.0840067	1
Prkra	-0.610375	4.2283	0.0840786	1
Zfp113	-0.649243	3.76023	0.0840887	1
Rad23a	-0.396653	5.70618	0.0841001	1
Pccb	-0.505722	4.9621	0.0841185	1
Gria2	-0.374479	9.26719	0.0841734	1
Igbp1b	-4.54994	-1.54292	0.0842285	1
Nacad	-0.379526	6.01958	0.0842684	1
Nek10	-4.29917	-1.78875	0.0846462	1
4930487H11Rik	-4.29917	-1.78876	0.0846573	1
Efcab5	1.38628	0.185782	0.0846837	1
Pcdhb20	-0.502724	4.98298	0.0848426	1
Chrm1	0.336735	8.37304	0.0849689	1
Cnnm4	0.491329	4.68313	0.0850369	1
Tmem219	-0.890637	2.91777	0.0851911	1
1110054M08Rik	-1.1963	1.35127	0.0852006	1
Slc25a47	-1.24943	0.986614	0.0852149	1
Nxph4	-0.767076	2.35453	0.0852607	1
Rassf7	-1.03018	2.11385	0.0852701	1
Slc16a1	-0.587066	6.10887	0.085297	1
Agt	-2.13241	-0.434569	0.0853123	1
Lrp2	0.865033	1.71559	0.0854021	1
Tinagl1	4.49259	-1.7377	0.0854983	1
Sntb2	0.605007	3.68353	0.0857004	1
Dxo	0.887283	3.27372	0.0857592	1
Foxp3	1.1582	1.95694	0.085812	1
Sec61a2	-0.373472	6.43526	0.0858985	1
Plekhb1	0.715922	5.24986	0.08597	1
Phf23	0.466447	5.71718	0.0860101	1
Spaca5	4.49259	-1.7087	0.0861004	1
Gm20748	4.49259	-1.70867	0.0861187	1
Frem1	-0.966672	1.83213	0.0862294	1
Mex3a	0.602089	4.31408	0.0862591	1
Pfdn4	0.577442	4.25946	0.0863153	1
Spata32	4.49259	-1.72539	0.0863776	1
Cit	0.472148	4.16181	0.0865599	1
Ppp2r2b	-0.39733	7.44694	0.0867846	1
Dnttip2	0.440661	5.90594	0.0868767	1
Ak2	0.680774	3.86899	0.086915	1
Adam19	-0.542686	5.03969	0.0869734	1
Notch1	0.616901	3.92232	0.0869944	1
L3mbtl3	0.607795	3.51727	0.0870038	1
Slc16a5	1.35355	1.2087	0.0870645	1
Gng12	-0.389499	6.8905	0.0875968	1
Plvap	-0.956728	1.62294	0.087923	1
Prok2	-1.5434	0.765645	0.0880526	1
Sall2	0.387851	6.79721	0.088066	1
4930523C07Rik	1.16211	2.06407	0.0881657	1
Adra2a	-0.468342	4.93498	0.0881856	1
Eftud1	0.630644	3.38974	0.0882313	1
Pttg1ip	-0.469923	6.17001	0.0883885	1
Sp3os	-1.03752	1.3545	0.0884098	1
Sergef	-0.654487	3.1626	0.0884601	1
Myt1	0.73293	3.26133	0.0884843	1
Phc2	0.406517	6.36833	0.0885125	1
Irf2bp1	0.345482	6.19052	0.0885209	1
Tmem132c	-0.634676	2.8832	0.0888107	1
Msh6	0.411148	5.22544	0.088932	1
Tmem231	-0.555096	4.3403	0.0889728	1
Pnpla2	-0.748232	3.41938	0.0892604	1
Tctn2	-0.81282	2.66315	0.0892689	1
Edaradd	4.49259	-1.75385	0.0893317	1
Tchh	0.61301	3.73961	0.0893533	1
Plcxd1	0.555543	5.23766	0.0896066	1
Scarb2	0.364207	6.60617	0.0896075	1
Apol9a	-4.54994	-1.51337	0.0896344	1
1700024B18Rik	-4.54994	-1.51338	0.0896597	1
Ncapg	-0.972819	2.27761	0.0897387	1
Lsm11	-0.578789	7.07375	0.0900704	1
Gm15413	-4.29917	-1.75133	0.0900728	1
Nell1os	-4.29917	-1.75132	0.090109	1
Tectb	1.28112	1.56664	0.0904144	1
Hist2h3c2	1.57597	0.338029	0.0904487	1
Gnao1	-0.386433	9.61998	0.0905233	1
Bcam	0.90541	1.79235	0.0905906	1
Ifit1	1.83567	0.0891089	0.090813	1
Kbtbd2	0.33768	6.78798	0.0909182	1
Cacnb2	-0.523137	4.69964	0.0909392	1
Trmt5	-0.687421	3.0304	0.0910048	1
Phpt1	-0.513784	4.42446	0.0912032	1
Gk5	-1.64784	0.120746	0.0915765	1
Tob2	0.430699	5.56804	0.0916109	1
Sfrp1	-0.556038	5.01235	0.0916322	1
Kcnn2	-0.557349	4.58054	0.0916542	1
Ppp1r3e	-0.551818	3.82181	0.0917056	1
Col4a2	-0.593724	4.9305	0.0917873	1
Ifit3	0.808773	2.53999	0.0919304	1
Fam175a	-1.41932	0.766857	0.0921602	1
Gemin6	0.747705	2.015	0.0921626	1
Atp6v1a	-0.362301	9.284	0.0922045	1
Bptf	0.410781	6.96227	0.0922348	1
Ndufa9	-0.512574	5.50905	0.0923436	1
Jade2	0.41865	5.55771	0.0923937	1
Lrrc39	1.15346	1.76706	0.0924278	1
Eif5b	-0.461842	5.95523	0.0925637	1
Hmx1	-1.64784	0.11122	0.0925715	1
Ndufs1	-0.377645	6.119	0.0926005	1
Fhl4	-1.55011	0.0873733	0.0926013	1
Hax1	0.73268	2.78621	0.0929312	1
Adamts9	-1.35933	1.06218	0.0930411	1
Abat	-0.437114	8.45625	0.0931142	1
Nr3c2	-0.716322	4.16148	0.0931768	1
Hgsnat	-0.560258	4.28879	0.0932054	1
H2-K2	-2.01366	1.18326	0.0933802	1
Zfp819	2.90233	-0.84414	0.0933948	1
Lcp1	-1.28355	0.629241	0.0935228	1
Slc6a15	-0.3624	6.46174	0.0937517	1
Dnajb11	-0.400124	5.52924	0.0939277	1
Ogdh	-0.391642	6.72564	0.0940687	1
Topors	0.411629	5.71092	0.0940692	1
Itih5	-0.931351	4.78867	0.094086	1
Cirh1a	0.561793	3.32191	0.0941063	1
Etv5	0.341643	7.43578	0.0941524	1
Scaf8	-0.450458	5.84312	0.0942844	1
Tmod1	-0.588249	4.75362	0.0943481	1
Slc25a36	0.353734	6.47061	0.0943579	1
Sap130	-0.594645	4.23135	0.0943952	1
Pdgfb	0.338831	6.32272	0.094418	1
Hes1	-0.729934	2.63174	0.0944249	1
Pawr	0.91497	2.7248	0.0944596	1
Cutc	-1.04846	1.53507	0.0945312	1
C3	-1.88632	0.686195	0.0946785	1
Kcnt2	-0.671512	3.21697	0.0948715	1
Utp20	0.682916	3.13599	0.0949226	1
Gpatch1	0.689639	2.8675	0.0949564	1
Slc24a4	-0.86932	2.25634	0.0950787	1
A230056P14Rik	-0.394558	5.4724	0.0951916	1
Zbtb37	-0.7268	2.89106	0.0952574	1
BC049635	-1.24033	1.42028	0.095311	1
Ptpn23	0.386625	6.15512	0.0953782	1
Sema3f	-1.06459	1.53132	0.0955968	1
Baz1a	1.14017	1.42536	0.0956199	1
Far2	-0.440915	4.96382	0.0956493	1
Dtna	-0.392333	7.05469	0.0957794	1
Mtmr12	0.425938	4.8392	0.095907	1
Klhl8	0.425639	6.3394	0.0960205	1
Arhgap32	0.317592	9.13037	0.09608	1
Asb7	0.421417	5.40485	0.0961577	1
Arl5c	2.71549	-1.06623	0.0962242	1
Smyd3	-0.545367	4.20125	0.0962794	1
Fars2	-0.651672	3.15299	0.0963335	1
Has2	-4.29917	-1.7525	0.0964443	1
Myd88	0.85884	1.8919	0.0964809	1
Pdzrn4	-0.820626	2.09641	0.0965043	1
B4galnt3	-2.35689	-1.09284	0.0965102	1
Gm8801	1.12436	1.10421	0.0965311	1
Mfrp	0.861082	3.68752	0.0965383	1
C1qtnf5	0.861082	3.68752	0.0965576	1
Trim32	0.328931	8.86008	0.0966637	1
Apol8	2.71549	-1.06357	0.0966762	1
Zhx2	-0.675633	3.93405	0.0967633	1
Irf7	1.98445	-0.240655	0.0968757	1
Usp15	-0.388246	5.74132	0.0968893	1
Cul4a	-0.428926	5.56411	0.0968948	1
Calr	-0.325372	8.29224	0.0969503	1
Nedd9	0.536831	5.11894	0.0971284	1
Diexf	0.538137	4.04642	0.0971664	1
Eef1e1	-0.407374	5.46604	0.0972435	1
Pcdhb19	-0.562263	4.17989	0.0973402	1
C730002L08Rik	1.2826	3.37488	0.0975407	1
Zbtb8os	-1.44527	0.0174342	0.097567	1
Rasef	2.71549	-1.07369	0.0976203	1
Fkbp10	-1.0113	2.01053	0.097892	1
Flna	0.468175	7.21434	0.0979424	1
Chid1	-0.483036	5.36987	0.0979865	1
Glp2r	-2.54288	-0.954794	0.0982104	1
Itpr1	0.340815	6.54528	0.0982762	1
Kalrn	-0.345135	7.11182	0.0982833	1
Tcf7l2	-1.05131	1.96158	0.0983069	1
Noxred1	1.83567	0.0272587	0.0984157	1
Tmsb15l	0.84903	2.12446	0.0984458	1
Arhgap27	-0.847564	2.16665	0.0984902	1
Gng10	-0.331264	6.22697	0.0985333	1
Tmem132e	0.382581	5.31219	0.0985661	1
Trio	0.322845	7.13313	0.0986651	1
Rnf220	0.326203	6.39388	0.0988025	1
Gstm2	1.08646	1.83092	0.0988384	1
Gm13238	2.71549	-1.07656	0.0990218	1
Map3k9	0.325738	7.3629	0.0990305	1
Thra	-0.364346	7.57767	0.099093	1
Abcc5	0.440311	6.27842	0.0992428	1
Pcdha4-g	-0.455806	6.2286	0.0993557	1
Prkcg	0.434048	6.87289	0.0995386	1
Ostn	-2.54288	-0.93107	0.0995468	1
Sec63	0.352563	6.49127	0.0995806	1
Col9a3	0.971699	1.76584	0.0995943	1
Nat1	-1.99833	-0.528211	0.0997223	1
Dtnb	-0.558467	4.10748	0.0999363	1
Nmbr	0.958466	3.13443	0.100167	1
Tbce	-0.63844	3.55193	0.100208	1
9330182L06Rik	-0.474552	4.97936	0.100367	1
Srcrb4d	1.84993	-0.321898	0.100368	1
Nt5c2	0.40639	6.31013	0.100394	1
Mccc1	0.919448	2.58989	0.100529	1
Camsap1	0.324121	7.6614	0.100549	1
A730036I17Rik	-2.35689	-1.05831	0.100634	1
D330050G23Rik	1.36618	1.12688	0.100637	1
Dnajc27	-0.383931	7.351	0.100646	1
Rab11fip1	0.84701	1.67489	0.10068	1
Dgat2	-0.465791	6.62712	0.100687	1
Abcb8	-0.580171	4.07619	0.100708	1
Scfd2	-0.683936	3.92377	0.100744	1
Serpinb9f	-4.76351	-1.46169	0.100776	1
Serpinb9e	-4.76351	-1.46179	0.100806	1
Serpinb9d	-4.76351	-1.46186	0.10083	1
Ube2v2	-0.371704	6.38505	0.100899	1
Fam195a	-1.03752	1.37971	0.100937	1
U2surp	-0.389354	6.51662	0.101147	1
Gm1995	1.7223	-0.0210301	0.101173	1
Rab7l1	0.779997	1.52877	0.101302	1
Rab10os	-0.680019	2.91396	0.10132	1
9430038I01Rik	-1.34184	0.296697	0.101363	1
Ccne2	-0.591222	3.56062	0.101428	1
Pspn	-2.54288	-0.984861	0.101529	1
Pou2f2	-0.947923	1.73415	0.101736	1
BC003331	-0.458723	5.35545	0.101887	1
Galnt7	0.63628	3.68837	0.102316	1
Fgfbp3	0.757582	2.97847	0.10269	1
F730043M19Rik	0.562277	4.616	0.102798	1
Olfml1	-0.864481	2.4149	0.102857	1
Gprasp1	-0.355688	10.2218	0.10288	1
Gm5936	-2.35689	-1.08136	0.103153	1
2810442N19Rik	-1.13046	0.894268	0.103302	1
Dlk1	-0.671447	4.32721	0.103542	1
Rcsd1	-1.18106	0.445789	0.103557	1
Nupl1	-0.506919	4.91749	0.103707	1
Trim46	0.424439	6.49937	0.103852	1
Scg2	0.29937	10.4829	0.103893	1
Rbm28	0.54088	4.40599	0.10406	1
Atp13a1	0.444114	5.06532	0.104081	1
Gstm3	1.04118	1.73968	0.104173	1
Grip1	-0.773732	3.99874	0.104176	1
Pkp4	-0.371336	7.24963	0.104191	1
Stat1	0.586581	3.56643	0.104253	1
Grasp	0.45449	5.66698	0.104288	1
Nfam1	2.22864	-0.600868	0.10447	1
Tmem258	-0.542601	3.86759	0.104481	1
Dram2	-0.474328	4.42796	0.104532	1
Acat3	0.432907	5.3515	0.104668	1
Uqcc1	-0.417772	5.72515	0.104702	1
Gins3	0.809908	2.48893	0.104732	1
Sebox	-2.35689	-1.03622	0.105152	1
Fig4	-0.57138	4.13491	0.105183	1
Actl10	1.41858	0.00886136	0.105256	1
Ahrr	1.26266	0.634142	0.105257	1
Crispld1	-1.28355	0.649111	0.105324	1
Ier5	0.480994	7.67418	0.105339	1
Mir7066	-2.54288	-0.968538	0.105346	1
Macc1	-2.54288	-0.968546	0.105353	1
Tbc1d32	-0.507325	4.93579	0.105372	1
9130401M01Rik	0.506192	4.28202	0.105428	1
Gm1045	-1.8505	-0.621984	0.10578	1
Cth	-1.8505	-0.621983	0.105798	1
Slc13a4	1.48424	0.349839	0.105827	1
Iyd	-2.70761	-0.831193	0.105833	1
Cux1	-0.501016	5.00781	0.105996	1
Sde2	0.408556	5.9918	0.106136	1
Trp53bp1	0.319173	7.51878	0.10624	1
Fam203a	-0.725595	3.42401	0.106344	1
Rbfox1	-0.358553	7.6476	0.106414	1
AI450353	0.983954	1.28505	0.106488	1
Rnf24	0.364367	6.68138	0.106509	1
Calcoco1	0.403474	5.61014	0.106914	1
Col26a1	-0.845145	2.87426	0.106984	1
Paics	-0.33667	5.91498	0.107227	1
Ndrg1	-0.494477	5.98994	0.107335	1
Supt5	0.336791	6.70669	0.107371	1
Rdh10	0.548451	4.12096	0.107379	1
Smim18	-0.716331	3.50733	0.10744	1
Slc16a4	1.25635	0.737076	0.107533	1
Fstl1	-0.339983	7.72036	0.107638	1
Pcx	-0.508482	5.78709	0.107784	1
Gstm4	-0.720731	3.29234	0.107935	1
Ispd	-0.966725	2.28766	0.107959	1
Rusc2	0.311547	8.14844	0.108094	1
B930041F14Rik	0.374791	5.26252	0.10812	1
Fcgrt	-1.04846	1.54785	0.108132	1
Haus4	-2.35689	-1.0556	0.108154	1
Nebl	-0.469215	5.30426	0.108278	1
Srd5a1	-0.534849	4.86345	0.108518	1
Cenpj	-0.956728	1.61531	0.108558	1
C1qc	-1.93897	-0.0984136	0.108614	1
Cadm1	-0.357016	7.98393	0.108621	1
Gm11992	-1.34834	0.482019	0.108631	1
Vezf1	0.363114	6.14292	0.108633	1
Pmpca	-0.378375	6.66989	0.108662	1
Rbms3	-0.482753	5.30499	0.108712	1
Npy1r	0.428909	6.71594	0.108733	1
Col25a1	-0.563416	6.2474	0.108837	1
Dlx5	0.666471	3.17173	0.10887	1
Cryab	0.764738	3.75386	0.10891	1
Tmem210	1.18769	1.31477	0.108959	1
Luzp1	0.355238	7.29992	0.109088	1
LOC100861978	-4.29917	-1.70519	0.109347	1
Gm13306	-4.29917	-1.70516	0.109386	1
Gstz1	-0.535417	4.2245	0.109419	1
Ccl27b	-4.29917	-1.70514	0.109419	1
Akr1c13	2.22864	-0.692603	0.109433	1
Ppm1d	0.583192	5.22062	0.109441	1
Dpf2	0.397186	5.26927	0.109442	1
Mpc2	-0.443416	5.30032	0.109587	1
Gm5126	0.919448	2.59063	0.109588	1
2700029M09Rik	-0.565278	4.49992	0.109624	1
Hebp2	1.06089	1.01893	0.10963	1
Npas4	0.368658	4.64646	0.109666	1
Bre	-0.744068	3.57927	0.10978	1
Ak5	-0.492756	6.13871	0.109785	1
Six2	-2.35689	-1.02248	0.109841	1
Fam131c	1.84993	-0.327772	0.109873	1
Mcts1	-0.548821	3.83338	0.110182	1
Tfap4	1.07211	1.13362	0.11024	1
Rxra	0.460429	5.51931	0.110297	1
Gstp2	4.49259	-1.69489	0.110453	1
D430020J02Rik	1.17932	0.681867	0.110481	1
Txnip	-0.719829	5.97386	0.110504	1
Trpc5	-0.708326	2.56209	0.110612	1
Ccdc40	1.25635	0.730929	0.110705	1
Cutal	1.27067	0.412761	0.110911	1
Dync1i2	0.331582	7.05285	0.110927	1
Ppp2cb	0.344574	7.33838	0.110947	1
Acta1	-1.03417	1.63176	0.111039	1
C030034I22Rik	1.03616	2.04	0.111051	1
Setbp1	-0.415062	6.60015	0.111128	1
Sec14l1	0.34376	7.64839	0.111226	1
Vav3	-0.818035	2.22331	0.111228	1
Hist2h3c1	1.03872	2.28818	0.111308	1
Htr1a	0.5385	5.64589	0.111363	1
Cep112	-2.14332	-1.2066	0.111527	1
Zdhhc20	0.364069	6.73924	0.111665	1
Usp3	0.625256	4.251	0.11173	1
Itga4	-0.590166	4.80608	0.111782	1
Zdhhc24	-0.453936	4.87174	0.111996	1
Inpp4b	-1.00812	1.53287	0.11206	1
Nr2c1	0.576128	3.11136	0.112097	1
Dffa	-0.501156	4.96973	0.112121	1
Krt2	-1.8505	-0.573107	0.112151	1
Nbeal1	-0.614508	3.80202	0.112273	1
Gm16907	1.59926	-0.190713	0.112409	1
4932702P03Rik	-0.612683	3.72334	0.112455	1
Lgr6	-1.43337	0.274711	0.112461	1
Lfng	0.658869	3.4017	0.112489	1
Ank2	-0.37223	8.62408	0.112601	1
Ms4a7	-3.99545	-1.95246	0.112753	1
Rsph4a	0.85357	2.00894	0.112758	1
4932412D23Rik	-3.99545	-1.95238	0.112792	1
Dcun1d3	0.375339	5.8178	0.112863	1
Trp53rk	0.78436	2.73583	0.112885	1
Aasdhppt	-0.386132	5.56019	0.112898	1
Slc25a19	0.408273	5.31117	0.112904	1
Txnl1	-0.358211	6.24861	0.112991	1
Gfra4	-0.457147	5.51378	0.113028	1
Rspo3	0.468863	6.02889	0.113028	1
Nfatc2	0.485273	4.94174	0.113107	1
Tm2d1	-0.757547	2.01654	0.113328	1
Dock1	-0.878034	2.1323	0.113424	1
Asap2	0.326557	6.27304	0.113551	1
Acss1	-0.713836	3.61232	0.113715	1
Tinf2	-0.528996	3.68304	0.113717	1
Pbx1	-0.328227	8.07974	0.113785	1
H2afy	0.389552	6.27053	0.113828	1
Camk2n2	-0.372241	6.87602	0.113842	1
Ptpre	0.328918	5.95164	0.113999	1
Olfm3	-0.459587	5.55687	0.114	1
Ppapdc1a	-0.942152	1.35835	0.114184	1
D10Jhu81e	-0.392837	5.4496	0.114196	1
Hkdc1	0.97065	4.03121	0.11448	1
Ift74	-0.689557	2.58802	0.114538	1
Trit1	0.506336	3.94639	0.114549	1
Chn1os3	0.439808	6.38767	0.114558	1
Pcdhb6	-0.733613	2.64962	0.114624	1
Mapt	-0.328798	9.3247	0.114652	1
Sp1	0.427403	5.58815	0.114655	1
Snhg4	1.11294	2.29028	0.114657	1
Afmid	0.983954	1.29227	0.114738	1
Tm7sf2	-0.7589	2.93044	0.114823	1
Pltp	0.642407	3.97658	0.114869	1
Rbck1	0.360095	5.4728	0.114888	1
Dazap2	-0.386195	6.98757	0.114894	1
Mgarp	-0.858325	2.53395	0.115	1
Sapcd2	-1.83414	-0.134801	0.115133	1
Prpf38b	0.446862	6.11231	0.115197	1
Nsmce1	-1.14803	2.28286	0.115291	1
Dusp11	0.393089	6.38934	0.115331	1
Adra2c	-0.48143	5.16259	0.115443	1
Amigo2	-0.559823	3.55021	0.115458	1
Prkag2	-0.367484	6.29506	0.115508	1
Mpv17l	-0.338893	6.97285	0.115575	1
Ncam1	-0.378356	8.68303	0.115768	1
Tgfbr2	-0.723304	3.18324	0.115875	1
Tjp1	0.373345	6.38701	0.115903	1
Parp3	0.763529	2.76042	0.11593	1
Coq3	-0.600351	4.41691	0.11597	1
Kctd13	-0.379057	6.28908	0.116102	1
Dusp16	0.53014	4.28711	0.116349	1
Polr2a	0.386151	7.15813	0.116597	1
Trmt2b	0.632406	4.37778	0.116651	1
Ttc27	0.85357	1.99673	0.116668	1
Mfsd12	-0.76096	3.78104	0.116787	1
Cwf19l1	-0.617805	3.08199	0.116819	1
Kdm1a	0.340106	5.81924	0.116819	1
Ndufs4	-0.492533	4.65644	0.116861	1
Txndc9	0.430448	5.13391	0.116871	1
Hpca	-0.354103	7.96674	0.11692	1
Cxcr4	0.715491	3.3825	0.116954	1
Grik3	-0.355776	6.92002	0.11698	1
Map2k4	0.307065	8.45546	0.117065	1
Vwa1	-0.751192	3.11569	0.11709	1
Vwa3a	-1.09671	0.729914	0.11721	1
Pag1	0.36572	6.17136	0.117224	1
Rhbdd2	-0.456818	6.24531	0.117547	1
Clic5	-1.43337	0.412806	0.117661	1
4933421O10Rik	0.565947	3.97113	0.117702	1
Upf1	0.344713	5.80592	0.117809	1
Ccl7	2.06325	-0.679796	0.1179	1
Yme1l1	-0.374633	6.32457	0.117914	1
Prep	-0.512931	4.79731	0.118012	1
Pcdh20	0.306326	6.5896	0.118042	1
Rnpepl1	0.471126	3.96083	0.118074	1
9930014A18Rik	0.625494	3.47348	0.118255	1
Upp2	-2.25509	-0.39852	0.118334	1
Ubl4a	-0.47711	4.33064	0.118503	1
Rce1	0.529317	3.84269	0.118611	1
Tcp11l2	0.52059	4.91944	0.118634	1
Pter	0.326401	8.16351	0.118716	1
Ndufaf5	-0.720731	3.36718	0.118757	1
Sclt1	-1.12697	1.40012	0.118801	1
Gpam	-0.516226	4.71041	0.118887	1
Cyb561d2	0.634181	3.89259	0.118904	1
Sh2b2	0.585736	2.69545	0.11892	1
Marcksl1	-0.326592	8.47234	0.119037	1
Gm15441	-0.795313	3.88077	0.11913	1
Pafah1b3	0.677561	2.87083	0.119157	1
Bdh1	-0.370105	6.59986	0.119164	1
Arid3b	0.816039	2.07835	0.11925	1
Bcl2l11	0.517001	4.0091	0.119354	1
Gab2	-0.500548	5.00761	0.119472	1
Gatsl2	0.29723	7.78145	0.119539	1
Klhl24	0.328633	7.47237	0.119575	1
Adam12	-0.889135	1.92299	0.11971	1
Mettl17	0.762438	3.25879	0.119783	1
Cdk14	-0.367323	7.50224	0.119945	1
Nudt12	0.77236	2.64598	0.119955	1
Mamld1	0.318626	5.74336	0.120236	1
Tipin	-0.698055	2.75192	0.120238	1
[truncated: 22,199 more rows]
