# Supplementary material for: Topoisomerase 1 Regulates Gene Expression in Neurons through Cleavage Complex-Dependent and -Independent Mechanisms
Source: PLoS One. 2016 May 27;11(5):e0156439. doi: 10.1371/journal.pone.0156439 (PMC4883752; doi:10.1371/journal.pone.0156439)
Supplement: S2 Table — (XLSX) [file pone.0156439.s008.xlsx]

## Sheet: WT-Topot, GO Terms
Supplementary Table 2: Functional annotation of downregulated genes in WT Topotecan treated and Top1 cKO neurons
Term	Number of Genes	% Total in Term	Fold Enrichment	p Value
GO:0007268~synaptic transmission	34	6.07143	6.26923	3.37977e-17
GO:0007610~behavior	50	8.92857	4.05201	6.34429e-17
GO:0019226~transmission of nerve impulse	37	6.60714	5.37339	1.86903e-16
GO:0007267~cell-cell signaling	41	7.32143	4.64025	7.25489e-16
GO:0044057~regulation of system process	29	5.17857	4.73541	1.49802e-11
GO:0007611~learning or memory	19	3.39286	7.00678	1.41858e-10
GO:0048667~cell morphogenesis involved in neuron differentiation	25	4.46429	4.50841	1.38491e-09
GO:0048878~chemical homeostasis	36	6.42857	3.23716	1.73057e-09
GO:0051969~regulation of transmission of nerve impulse	19	3.39286	5.82807	3.28498e-09
GO:0007626~locomotory behavior	28	5	3.84517	4.12952e-09
GO:0007155~cell adhesion	45	8.03571	2.63272	7.44682e-09
GO:0050804~regulation of synaptic transmission	18	3.21429	5.90783	7.64651e-09
GO:0022610~biological adhesion	45	8.03571	2.62804	7.79455e-09
GO:0031644~regulation of neurological system process	19	3.39286	5.51862	8.07716e-09
GO:0048666~neuron development	30	5.35714	3.37205	2.07687e-08
GO:0030001~metal ion transport	38	6.78571	2.82174	2.31682e-08
GO:0006816~calcium ion transport	19	3.39286	5.15375	2.44505e-08
GO:0006811~ion transport	51	9.10714	2.35096	2.50494e-08
GO:0000904~cell morphogenesis involved in differentiation	25	4.46429	3.87043	2.94668e-08
GO:0031175~neuron projection development	25	4.46429	3.76391	5.04883e-08
GO:0030182~neuron differentiation	35	6.25	2.87906	5.73536e-08
GO:0048812~neuron projection morphogenesis	22	3.92857	4.10266	8.8217e-08
GO:0006874~cellular calcium ion homeostasis	16	2.85714	5.77077	9.00184e-08
GO:0007612~learning	13	2.32143	7.48555	1.08701e-07
GO:0055074~calcium ion homeostasis	16	2.85714	5.52779	1.6216e-07
GO:0055082~cellular chemical homeostasis	27	4.82143	3.30662	1.81683e-07
GO:0003001~generation of a signal involved in cell-cell signaling	15	2.67857	5.86094	2.10454e-07
GO:0048858~cell projection morphogenesis	23	4.10714	3.73707	2.22002e-07
GO:0032940~secretion by cell	22	3.92857	3.88208	2.28195e-07
GO:0046903~secretion	24	4.28571	3.5643	2.6938e-07
GO:0050801~ion homeostasis	28	5	3.1365	2.97841e-07
GO:0006875~cellular metal ion homeostasis	16	2.85714	5.2514	3.23992e-07
GO:0006873~cellular ion homeostasis	26	4.64286	3.26955	4.00331e-07
GO:0032990~cell part morphogenesis	23	4.10714	3.5608	5.16028e-07
GO:0007409~axonogenesis	20	3.57143	4.02715	5.25619e-07
GO:0055065~metal ion homeostasis	16	2.85714	4.95415	7.0209e-07
GO:0006793~phosphorus metabolic process	54	9.64286	2.04659	7.87863e-07
GO:0006796~phosphate metabolic process	54	9.64286	2.04659	7.87863e-07
GO:0006812~cation transport	38	6.78571	2.42176	1.09007e-06
GO:0048167~regulation of synaptic plasticity	11	1.96429	7.52154	1.40411e-06
GO:0030030~cell projection organization	28	5	2.88086	1.58691e-06
GO:0050905~neuromuscular process	12	2.14286	6.56425	1.60513e-06
GO:0050808~synapse organization	11	1.96429	7.36804	1.71687e-06
GO:0015674~di-, tri-valent inorganic cation transport	19	3.39286	3.87332	1.93165e-06
GO:0016126~sterol biosynthetic process	9	1.60714	9.84638	2.21349e-06
GO:0006928~cell motion	30	5.35714	2.68294	2.6019e-06
GO:0000902~cell morphogenesis	27	4.82143	2.86788	2.76527e-06
GO:0030005~cellular di-, tri-valent inorganic cation homeostasis	17	3.03571	4.16389	3.03312e-06
GO:0030534~adult behavior	14	2.5	4.94083	4.46489e-06
GO:0007416~synaptogenesis	7	1.25	14.3593	4.70082e-06
GO:0019725~cellular homeostasis	28	5	2.67929	6.19381e-06
GO:0007411~axon guidance	14	2.5	4.68875	8.05585e-06
GO:0006694~steroid biosynthetic process	12	2.14286	5.54725	8.88282e-06
GO:0055066~di-, tri-valent inorganic cation homeostasis	17	3.03571	3.82165	9.28633e-06
GO:0032989~cellular component morphogenesis	28	5	2.61822	9.53918e-06
GO:0055080~cation homeostasis	19	3.39286	3.38915	1.27982e-05
GO:0007270~nerve-nerve synaptic transmission	8	1.42857	9.3775	1.55088e-05
GO:0030003~cellular cation homeostasis	17	3.03571	3.6708	1.55103e-05
GO:0042592~homeostatic process	38	6.78571	2.13563	1.90875e-05
GO:0015837~amine transport	13	2.32143	4.63779	2.13461e-05
GO:0006887~exocytosis	14	2.5	4.17725	2.85821e-05

## Sheet: Top1cKO-Veh, GO Terms
Supplementary Table 2: Functional annotation of downregulated genes in WT Topotecan treated and Top1 cKO neurons
Term	Number of Genes	% Total in Term	Fold Enrichment	p Value
GO:0019226~transmission of nerve impulse	11	10.0917	8.26704	7.01793e-07
GO:0007268~synaptic transmission	10	9.17431	9.54213	8.68799e-07
GO:0007155~cell adhesion	14	12.844	4.23868	1.90158e-05
GO:0022610~biological adhesion	14	12.844	4.23114	1.93762e-05
GO:0007267~cell-cell signaling	10	9.17431	5.8569	4.51438e-05
GO:0006865~amino acid transport	6	5.50459	14.3535	5.63779e-05
GO:0008652~cellular amino acid biosynthetic process	5	4.58716	19.3011	0.000120401
GO:0015837~amine transport	6	5.50459	11.0772	0.00019364
GO:0046942~carboxylic acid transport	6	5.50459	10.2939	0.000272859
GO:0015849~organic acid transport	6	5.50459	10.191	0.000285926
GO:0007610~behavior	10	9.17431	4.19383	0.000552716
GO:0006563~L-serine metabolic process	3	2.75229	72.7929	0.000687778
GO:0009309~amine biosynthetic process	5	4.58716	11.6336	0.000849816
GO:0046394~carboxylic acid biosynthetic process	6	5.50459	7.22766	0.00136459
GO:0016053~organic acid biosynthetic process	6	5.50459	7.22766	0.00136459
GO:0044271~nitrogen compound biosynthetic process	8	7.33945	4.49934	0.00184587
GO:0016337~cell-cell adhesion	7	6.42202	5.03792	0.00248945
GO:0007416~synaptogenesis	3	2.75229	31.8469	0.00379901
GO:0007156~homophilic cell adhesion	5	4.58716	7.25855	0.00477528
GO:0044057~regulation of system process	6	5.50459	5.07015	0.00627003
GO:0009069~serine family amino acid metabolic process	3	2.75229	23.1614	0.00714999
GO:0009190~cyclic nucleotide biosynthetic process	3	2.75229	19.5981	0.00990971
GO:0006836~neurotransmitter transport	4	3.66972	8.4925	0.0112754
GO:0007626~locomotory behavior	6	5.50459	4.26402	0.0126777
GO:0060284~regulation of cell development	5	4.58716	5.34119	0.0137591
GO:0007611~learning or memory	4	3.66972	7.63371	0.0150173
GO:0050885~neuromuscular process controlling balance	3	2.75229	14.9868	0.0166013
GO:0006564~L-serine biosynthetic process	2	1.83486	113.233	0.0173419
GO:0007269~neurotransmitter secretion	3	2.75229	14.1542	0.0185045
GO:0009187~cyclic nucleotide metabolic process	3	2.75229	14.1542	0.0185045
GO:0033555~multicellular organismal response to stress	3	2.75229	13.7716	0.0194891
GO:0050804~regulation of synaptic transmission	4	3.66972	6.794	0.0204366
GO:0045664~regulation of neuron differentiation	4	3.66972	6.66078	0.021523
GO:0009719~response to endogenous stimulus	5	4.58716	4.61549	0.0222649
GO:0051969~regulation of transmission of nerve impulse	4	3.66972	6.34953	0.0243754
GO:0031644~regulation of neurological system process	4	3.66972	6.01239	0.0280554
GO:0009124~nucleoside monophosphate biosynthetic process	3	2.75229	11.3233	0.0281201
GO:0014832~urinary bladder smooth muscle contraction	2	1.83486	67.94	0.0287379
GO:0014848~urinary tract smooth muscle contraction	2	1.83486	67.94	0.0287379
GO:0015809~arginine transport	2	1.83486	67.94	0.0287379
GO:0006418~tRNA aminoacylation for protein translation	3	2.75229	11.0772	0.0292892
GO:0043038~amino acid activation	3	2.75229	11.0772	0.0292892
GO:0043039~tRNA aminoacylation	3	2.75229	11.0772	0.0292892
GO:0050808~synapse organization	3	2.75229	10.399	0.0329108
GO:0015802~basic amino acid transport	2	1.83486	56.6167	0.0343868
GO:0050767~regulation of neurogenesis	4	3.66972	5.14697	0.0415425
GO:0007612~learning	3	2.75229	8.93947	0.0433609
GO:0009070~serine family amino acid biosynthetic process	2	1.83486	42.4625	0.0455876
GO:0006952~defense response	7	6.42202	2.65391	0.0459209
GO:0009123~nucleoside monophosphate metabolic process	3	2.75229	8.63644	0.046143
GO:0050905~neuromuscular process	3	2.75229	8.4925	0.0475583
