# Supplementary material for: Topoisomerase 1 Regulates Gene Expression in Neurons through Cleavage Complex-Dependent and -Independent Mechanisms
Source: PLoS One. 2016 May 27;11(5):e0156439. doi: 10.1371/journal.pone.0156439 (PMC4883752; doi:10.1371/journal.pone.0156439)
Supplement: S3 Table — (XLSX) [file pone.0156439.s009.xlsx]

## Sheet: WT-Topot, GO Terms
Supplementary Table 3: Functional annotation of upregulated genes in WT Topotecan treated and Top1 cKO neurons
Term	Number of Genes	% Total in Term	Fold Enrichment	p Value
GO:0007411~axon guidance	6	2.7907	6.20835	0.0027345
GO:0006928~cell motion	11	5.11628	3.03933	0.00325374
GO:0030001~metal ion transport	11	5.11628	2.5236	0.0115491
GO:0006813~potassium ion transport	6	2.7907	3.80261	0.020498
GO:0007409~axonogenesis	6	2.7907	3.73263	0.0220093
GO:0010744~positive regulation of foam cell differentiation	2	0.930233	67.602	0.0290798
GO:0048812~neuron projection morphogenesis	6	2.7907	3.45692	0.0293898
GO:0006812~cation transport	11	5.11628	2.16589	0.0298209
GO:0016477~cell migration	7	3.25581	2.95759	0.0306333
GO:0001764~neuron migration	4	1.86047	5.79446	0.0311973
GO:0048667~cell morphogenesis involved in neuron differentiation	6	2.7907	3.34296	0.033266
GO:0010743~regulation of foam cell differentiation	2	0.930233	50.7015	0.0385853
GO:0016055~Wnt receptor signaling pathway	5	2.32558	3.90011	0.0387857
GO:0006811~ion transport	13	6.04651	1.85146	0.0463706
GO:0048858~cell projection morphogenesis	6	2.7907	3.01197	0.0484138

## Sheet: Top1cKO-Veh, GO Terms
Supplementary Table 3: Functional annotation of upregulated genes in WT Topotecan treated and Top1 cKO neurons
Term	Number of Genes	% Total in Term	Fold Enrichment	p Value
GO:0002088~lens development in camera-type eye	2	6.25	39.9647	0.0465165
