# Supplementary material for: Topoisomerase 1 Regulates Gene Expression in Neurons through Cleavage Complex-Dependent and -Independent Mechanisms
Source: PLoS One. 2016 May 27;11(5):e0156439. doi: 10.1371/journal.pone.0156439 (PMC4883752; doi:10.1371/journal.pone.0156439)
Supplement: S4 Table — Graph of average gene length of downregulated genes in the three classes listed above. (XLSX) [file pone.0156439.s010.xlsx]

## Sheet: TOP1-downregulated gene classes
Supplementary Table 4: List of cleavage complex dependent, cleavage complex independent, and cleavage complex dependent or independent TOP1 downregulated genes
Cleavage Complex Dependent	Gene Size (kb)		Cleavage Complex Independent	Gene Size (kb)		Cleavage Complex Dependent OR Independent	Gene Size (kb)
1700010K23Rik	7509		2310002F09Rik	10471		Aars	21728
2010106C02Rik	2012		Bcat1	82323		Adcy8	223262
3110047P20Rik	161441		Ccl21a	1132		Adcyap1	6068
4833424O15Rik	114046		Cd24a	5097		Aldh18a1	38207
4930539N22Rik	55727		Chd2	115095		Aldh1l2	46694
4930545L23Rik	46044		Cxadr	58115		Anks1b	1099476
4932438A13Rik	189928		Ddit3	5496		Asb11	21000
4933413L06Rik	13248		Epha10	36016		Asns	18012
5930412G12Rik	21558		Fam131c	15983		Cadm2	965488
6430573F11Rik	23823		Gm1987	1134		Cars	42861
A830018L16Rik	561798		Gm3417	14624		Cd74	8804
Abi3	12405		Gm3435	12610		Cdh12	478082
Acaca	206214		Gm3448	14624		Cdh13	1039694
Acan	61617		Gpr4	11639		Chac1	3085
Actr3b	90316		Grem2	88035		Cox6a2	932
Acvr1c	90306		H2-Q7	4619		Csmd1	1642841
Adarb2	557400		H2-Q9	4604		Cyb5r1	5749
Adcy1	115017		Ift140	83412		Dlg2	1358461
Aff3	487629		Iyd	14599		Dlgap1	396622
Agap1	440472		Klhl4	86179		Eif4ebp1	15330
AI854517	34378		Layn	20315		Epha5	362620
Aig1	216122		Lcorl	160357		Fam19a2	477129
Akap6	451633		Myo1b	166209		Frmpd4	1105925
Akt3	226653		Omg	3101		Gabra5	102341
Alk	735320		P2rx3	39283		Git1	14363
Ank2	76846		Pou3f1	3011		Grm5	550896
Ank3	493729		Ppp1r10	15088		Grm7	921633
Apba1	190722		R3hdm1	134430		Grm8	859249
Apba2	252171		Rtn2	13541		Gucy1a2	373439
Apoe	2923		Slc3a2	16488		Hapln4	7334
App	219272		Sord	30499		Hcn1	378709
Aqp4	14291		Trib3	6636		Hdac9	869321
Arap2	163732		Ttc27	145821		Hs6st3	731551
Arc	3490					Kcnma1	705512
Arhgap26	383141					Kcnq5	563540
Arid1b	352583					Kcnt2	364005
Arl4a	4697					Lcn2	3103
Asap1	296080					Lrfn5	320627
Asic2	1088232					Mthfd2	11901
Asph	220078					Myo16	480028
Astn1	329483					N4bp2l1	22883
Astn2	1023681					Nav3	316781
Atf4	2362					Nbea	558504
Atf6	163315					Ncam2	423591
Atp2b2	296413					Nell2	309257
Atp8a1	229293					Nkain2	1200597
Atrnl1	522307					Nlgn1	900069
Atxn1	415236					Nppc	4281
Atxn10	127456					Nrg3	1104240
B3galt1	18211					Nrxn1	1059159
Bach2	168674					Nrxn3	1540426
Baiap2l2	27315					Ntm	967166
BC049635	6201					Opcml	1133780
Bcas3	472895					Ostn	43569
Bckdhb	175460					Oxr1	413566
Bdnf	52344					Pcdh15	827863
Braf	122226					Pcdh9	876970
Brinp1	193026					Plcb1	689095
Brinp3	406807					Ppfia2	463159
Btbd9	360764					Psat1	19937
Cacna1a	224886					Psph	21696
Cacna1c	604114					Ptprd	2270659
Cacna1e	333402					Ptprk	522578
Cacna2d1	439821					Ptprr	256567
Cacna2d3	816922					Reep6	6297
Cacnb4	248289					Robo2	518607
Cadm1	323034					Sema3a	206702
Cadps	450517					Shmt2	5322
Cadps2	576648					Slc38a2	12307
Caln1	471188					Slc6a9	34048
Camk1d	421208					Slc7a1	72495
Camk4	256727					Slc7a3	6132
Cap2	148379					Slc7a5	26541
Car10	502462					Stc2	10621
Cartpt	2201					Susd5	41380
Cask	329475					Tenm1	742394
Ccdc148	324576					Tenm2	937575
Ccser1	1202539					Trpc5	306510
Cdc42bpa	204514					Vat1	7452
Cdh11	152117					Yars	29813
Cdh8	392001
Cds1	58723
Celf2	857082
Chchd3	267926
Chchd6	212507
Chka	42597
Chrm3	484191
Chst8	138244
Cldn10	86655
Clic4	58791
Clstn2	588773
Cnksr2	221538
Cntn1	290803
Cntn3	301362
Cntn4	1021561
Cntn5	1243885
Cntnap4	312665
Cntnap5a	895538
Col26a1	141344
Cort	1551
Cpne4	464757
Cpq	511424
Crhbp	13456
Csmd2	579613
Csmd3	1211352
Ctif	266480
Ctnna2	1098031
Ctnnd2	856751
Cxcl1	1871
Cyp51	24024
Dab1	377307
Dcc	1097438
Ddah1	135586
Ddit4	2096
Ddr2	116638
Dennd1a	488395
Dennd5b	113612
Dgkb	752706
Dgkg	190663
Dgki	453955
Dgkk	169058
Diap2	716092
Dip2c	392402
Diras2	26462
Dlg1	209914
Dner	326383
Dnm3	490729
Dock3	339085
Dock4	400436
Dok5	147969
Dok6	468002
Dpp10	713422
Dpp6	910144
Dscam	578656
Dst	400438
Dtna	349700
Dusp1	2882
Dusp4	12285
Dusp5	12005
Dusp6	4259
Dym	268195
Edil3	501754
Efna5	278361
Egr1	3750
Egr4	2421
Elmo1	517847
Enox1	565001
Epha6	952049
Ephb1	432566
Erbb4	1068094
Erc2	856096
Ergic1	95422
Etl4	520623
Etv5	58258
Exoc4	723781
Exoc6b	451028
Ext1	277921
Fam135b	282161
Fam150b	9531
Fam155a	565014
Fam172a	457551
Fam189a1	400433
Fam19a1	544045
Farp1	248153
Fat3	468039
Fbxl17	454629
Fgf12	594660
Fgf14	698837
Fhod3	424057
Fmn1	389032
Fmn2	320905
Fos	3369
Fosb	7350
Fosl2	21368
Fras1	410774
Frmd5	261529
Fry	237824
Fstl4	422642
Fstl5	635445
Fto	354909
Fut9	190671
Fyn	195576
Gab2	227201
Gabrb1	437229
Gabrb3	238284
Gad2	71551
Galnt13	681358
Galnt18	308317
Galntl6	1137576
Gars	41504
Gfap	9865
Gfod1	108654
Gja1	13120
Gjb6	10311
Gm10421	6747
Gm10677	19049
Gm10791	7241
Gm5136	1117
Gmds	518959
Gng4	43357
Gpc5	1432978
Gpc6	1054233
Gphn	458115
Gpm6a	281445
Gpm6b	150091
Gpr158	462976
Gpr26	19174
Gpr3	3197
Grasp	8550
Gria1	318627
Gria3	277301
Gria4	378342
Grid1	760980
Grik2	689292
Grin2a	414824
Grin2b	443707
Grip1	633227
Gtdc1	297201
H2-D1	4404
Hecw1	296789
Hecw2	388161
Herpud1	8859
Hivep1	133006
Hivep2	185000
Hmgcr	21973
Hs3st4	415809
Hs3st5	327588
Hs6st2	294391
Hsd17b12	125213
Hsd17b7	19669
Igf1	77992
Il1rapl1	1368382
Insig1	7251
Itpka	8917
Itpr1	338021
Itpr2	393925
Jazf1	300557
Junb	1840
Kalrn	544955
Kcmf1	58866
Kcnab1	268577
Kcnb2	401763
Kcnd2	513697
Kcnf1	4789
Kcnh1	319287
Kcnh7	481342
Kcnip1	363853
Kcnip4	896157
Kcnj3	158370
Kcnn2	125730
Kcnq3	291310
Kirrel3	547577
Klf12	279154
Klhl2	155058
Large	537958
Lars	59723
Lclat1	135382
Ldb2	327614
Lgi2	28417
Lhfpl3	529405
Lingo2	1244881
Lphn3	774138
Lrp1b	2056826
Lrrc4c	163991
Lrrc7	477783
Lsamp	612872
Luzp2	433644
Macf1	334728
Magi2	1477746
Maml3	417394
Man1a	169764
Map3k5	208225
Mapk10	303387
March1	853598
Mark1	103126
Mars	15566
Mbd5	367562
Mcfd2	11505
Mctp1	648663
Mdga2	756491
Mical2	129359
Mir670	100
Mir690	109
Mir8115	214004
Mmp3	10153
Msra	333283
Mvd	9827
Myo1e	192718
Myo6	146696
Myt1l	394826
N4bp3	7985
Nav2	651016
Ncam1	296924
Nebl	384335
Necab1	196887
Negr1	754671
Nell1	887940
Nf1	241718
Nfil3	13831
Nol4	348499
Nos1ap	272354
Npas2	168969
Npas3	823499
Npas4	5617
Nptx2	11592
Nr4a1	7949
Nr4a2	16778
Nr4a3	32105
Nrcam	272962
Nsdhl	40008
Ntng1	363423
Ntrk2	327402
Ntrk3	385725
Numb	127901
Nupr1	2225
Nxph1	298560
Osbpl10	164945
Otud7a	314256
Pam	274539
Pappa2	245708
Park2	1222977
Pbx1	312895
Pcdh11x	620292
Pcdh7	414220
Pclo	348542
Pcsk1	42512
Pde4dip	198879
Pdzd2	235503
Penk	4910
Per1	11002
Pex5l	193452
Phactr1	457890
Phactr3	219518
Phospho1	7641
Pi4ka	125964
Pid1	248353
Pitpnc1	262829
Pknox2	256344
Plcl1	348340
Plcl2	178948
Plk3	5298
Plxna2	197040
Plxna4	443634
Pmvk	9892
Pnoc	24800
Ppargc1a	99673
Ppm1h	267032
Ppm1l	238479
Ppp2r2b	414251
Ppp3ca	265010
Prkca	410502
Prkcb	345277
Prkce	490135
Prkg1	1200547
Psd3	221865
Ptgs2	7889
Pthlh	11976
Ptk2	218087
Ptprg	688487
Ptprm	687612
Ptprn2	792448
Ptprt	1133525
R3hdm2	109074
Rab3c	226019
Ralgapa1	218627
Ralgapa2	270706
Ralyl	710633
Rapgef4	276260
Rbfox1	1527688
Rbfox3	421838
Rbms3	1057168
Rcan2	237666
Reln	460252
Reps2	231648
Rgs4	6166
Rgs7	433470
Rian	57767
Rims1	534061
Robo1	382952
Rps6ka3	107366
Rptor	296597
Rspo1	22670
Rsrc1	372732
Ryr2	553843
Ryr3	398950
Samd12	440636
Sbf2	306908
Sc4mol	15434
Scd1	13260
Scg2	5422
Scg5	52779
Scn8a	175294
Sel1l3	106370
Sema3e	231414
Sema5a	451529
Sema7a	22731
Sepp1	9742
Setbp1	359014
Sgip1	212548
Sh3kbp1	348510
Sh3rf3	325558
Shc3	136043
Slc1a2	132102
Slc1a3	76684
Slc1a4	30534
Slc24a2	247415
Slc24a3	399329
Slc2a13	305571
Slc35f1	421122
Slc4a4	352397
Slc6a17	50471
Slc7a11	78678
Slc8a1	365283
Slc9a9	560561
Slco3a1	279363
Slit2	322624
Slit3	587052
Smap1	76663
Smyd3	562965
Snd1	408485
Sntg1	937070
Sorbs2	320119
Sorcs1	535346
Sorcs2	380959
Sorcs3	599481
Sorl1	155801
Sowahb	3900
Sox5	381144
Sox6	567873
Spock1	487138
Spock3	405865
Spon1	277378
Spry2	4873
Spry4	15004
Srp54a	109355
Srp54b	34110
St7	193807
Stac2	16839
Stau2	290493
Stk39	261535
Stxbp5l	277649
Sulf2	81785
Sv2b	194368
Syndig1	173610
Syt1	513326
Syt12	31236
Syt16	270156
Tanc2	339318
Tasp1	233306
Tcap	1143
Tenm3	449026
Tenm4	697918
Tfrc	23899
Thrb	377129
Thsd4	544105
Thsd7a	437646
Thsd7b	945975
Tll1	191224
Tmeff2	259748
Tmem132b	260166
Tmem132d	675077
Tmem178b	138101
Tmem200a	87867
Tnik	407372
Tnr	401154
Tox	303338
Trappc9	471585
Trib1	8446
Trpc6	136600
Tshz2	254859
Ttbk1	45228
Ttc7b	220053
Ttl	30337
Ttll11	228399
Tyro3	18590
Ube2e2	320051
Unc13a	45045
Unc5c	369359
Unc5d	572920
Usp29	236480
Uvrag	254402
Vegfa	15384
Vgf	3057
Vip	8397
Vps13b	559684
Vps13d	222384
Vsnl1	111405
Wbscr17	432572
Wdfy3	236969
Wdr7	281065
Wif1	66639
Wnt10b	6399
Wwox	913061
Xkr4	457017
Xylt1	286652
Zfp385b	406185
Zfp536	290644
Zfp703	4127
Zfp804a	206221
Zmat4	393456
				43048.1
AVERAGE	318478			8886.27			444328
SEM	13197						53791.2

## Sheet: Graph-downregulated gene size
Supplementary Table 4: Average size of cleavage complex dependent, cleavage complex independent, and cleavage complex dependent or independent TOP1 downregulated genes
	Cleavage Complex Dependent	Cleavage Complex Independent	Cleavage Complex Dependent OR Independent
AVERAGE SIZE	318478	43048.1	444328
SEM	13197	8886.27	53791.2

## Sheet: Functional annotation
Supplementary Table 4: Functional annotation of cleavage complex dependent, cleavage complex independent, and cleavage complex dependent or independent TOP1 downregulated genes
Cleavage Complex Dependent
Term	Number of Genes	% Total in Term	Fold Enrichment	p Value
GO:0007610~behavior	42	8.73181	4.0032	5.37058e-14
GO:0007268~synaptic transmission	26	5.40541	5.63853	4.75823e-12
GO:0019226~transmission of nerve impulse	29	6.02911	4.95339	5.45088e-12
Cleavage Complex Independent
Term	Number of Genes	% Total in Term	Fold Enrichment	p Value
GO:0002711~positive regulation of T cell mediated immunity	2	6.66667	116.137	0.0161499
GO:0048584~positive regulation of response to stimulus	3	10	12.1756	0.0221469
GO:0007274~neuromuscular synaptic transmission	2	6.66667	83.8765	0.0222958
Cleavage Complex Dependent OR Independent
Term	Number of Genes	% Total in Term	Fold Enrichment	FDR
Uncharacterized
